# Supplementary material for: Lipidomic profiling of Arabidopsis chloroplast protein phosphatase SLP1 mutants reveals altered diurnal lipid remodeling
Source: BBA Adv. 2026 Jan 9;9:100180. doi: 10.1016/j.bbadva.2026.100180 (PMC12834941; doi:10.1016/j.bbadva.2026.100180)
Supplement: Supplementary file 13 — Supplementary File S1. List of detected features and raw peak intensities. Annotations are reported without retention time filtering. A) Raw peak intensities for annotated and unknown features. B) Annotated lipids and class distributions for wide-type plants. C) Most abundant lipids in wild-type plants, based on raw (non-normalized) peak intensities. D) List of lipid class abbreviations. [file mmc13.xlsx]

## Sheet: A - Raw peak intensities
Supplementary File S1 (a). List of detected features and raw peak intensities.							Raw intensities (not normalized)			WT-Dark	WT-Light	WT-Dark	WT-Light	WT-Dark	WT-Light	WT-Dark	WT-Light	WT-Dark	WT-Light	WT-Dark	WT-Light	WT-Dark	WT-Light	KO-Dark	KO-Light	KO-Dark	KO-Light	KO-Dark	KO-Light	KO-Dark	KO-Light	KO-Dark	KO-Light	KO-Dark	KO-Light	KO-Dark	KO-Light	OE-Dark	OE-Light	OE-Dark	OE-Light	OE-Dark	OE-Light	OE-Dark	OE-Light	OE-Dark	OE-Light	OE-Dark	OE-Light
Peak No.	Retention time (min)	m/z	Polarity	Annotation	Lipid class	Annotation Level	Average raw intensity for WT-Light	Average raw intensity for WT-Dark	p-value (WT-Light / WT-Dark)	WT1	WT1_2	WT2	WT2_2	WT3	WT3_2	WT4	WT4_2	WT5	WT5_2	WT6	WT6_2	WT7	WT7_2	KO1	KO1_2	KO2	KO2_2	KO3	KO3_2	KO4	KO4_2	KO5	KO5_2	KO6	KO6_2	KO7	KO7_2	OE1	OE1_2	OE2	OE2_2	OE3	OE3_2	OE4	OE4_2	OE5	OE5_2	OE6	OE6_2
55693	1.67077	792.489	Positive	MGDG 34:8;O2 (Arabidopside A)	MGDG	Low confidence	2816977250	2.2292e+09	0.00658	1628205700	3041969200	2569167600	3060936400	2363293700	2812372000	2757425200	3002889500	2033714200	2578348000	2023413600	2468609500	2405348400	2878785000	2701868800	2842336800	2657646300	3157730000	1632404500	2204210000	2776386300	2759700000	1635598600	2683913700	1583591400	3056963300	2737796400	3269691100	1700417800	3062368800	2007295200	3104852200	1799807500	2497803300	1739577900	2415419000	2470318800	2952576300	2079340000	2991094800
59405	3.60416	1066.68	Positive				2.49738e+09	2.73099e+09	0.327738	2973138000	2521982200	2999884800	2782846500	2735094500	2471665700	2350634000	2410122200	2370339300	2600675300	2956827000	2373647600	2196959500	2399192800	2201009200	2592618200	2401063000	2165487900	2632104200	2634305300	2525984800	2365455400	2407767000	2377081000	2098259300	2690877700	2259036700	2759507500	2480248300	2418209800	2397389300	2861116200	2614537500	2382865400	2603392500	2499713300	2130164200	2407380200	2446750500	2215055000
80828	4.03052	1094.71	Positive	Arabidopside G	MGDG	Low confidence	1.91941e+09	2.10726e+09	0.71539	2210107400	2077417600	2337637400	2305209600	2152663800	2049540500	1894290400	1795438000	1791458700	1868276600	2257391400	1887327700	1420583200	1699388400	1540692700	1897001100	1689105200	1562060700	1893191300	1769619500	1598713100	1630698600	1554912100	1702649600	1495315500	1989060200	1595380500	1899063700	1840384600	1802913300	1823877400	1974992100	1989717800	1726571800	1890799600	1710666200	1460093400	1860236500	1637406100	1637701800
69845	8.26618	753.613	Positive	[D7]PC 15:0_18:1	PC	Internal standard	1.73022e+09	1.58538e+09	0.362256	721491260	1927986600	1886485100	2171060000	1757633000	1654528000	2054025700	1789640700	1577598500	1231161000	1515069400	1770267500	1606938200	1872424700	2000132000	1946259000	2204248300	1919559700	1577211400	1652815400	1900510300	1974570200	1152410900	1829417300	1650364300	2096467700	1941231700	2158811400	1363046300	1998951300	1223905800	1967758600	1558441100	1748496600	1471613200	1740250900	1770488400	1711029000	585331650	1923136000
n|114992.0	2.21097	847.485	Negative	MGDG 36:8;O2	MGDG	Low confidence	1.72238e+09	1320533200	0.0384997	814886900	2247334000	1526903400	2212813300	1389471400	1466133100	1760110500	1943698400	1277349600	1359103900	1154477400	1356491800	1105176800	1535609200	1411047200	1370073200	1447767700	1980694900	616232200	877849150	1448098800	1312483000	588688900	1353365200	577043460	1613881900	1522047500	1956664600	581032060	2037295600	1175175200	1672120600	897221060	1202169500	690491800	983425100	1252629200	1851256000	934297540	1828145000
1850	3.60666	1067.68	Positive				1.66612e+09	1.81335e+09	0.378256	1974958600	1694441700	1991379500	1857626900	1818369000	1642294500	1552342000	1615517300	1580592100	1735940700	1962483000	1584357900	1450912500	1586083600	1460698000	1729330300	1592326500	1430988900	1744882300	1746511600	1668427000	1563300000	1597472300	1583602200	1390644700	1800032400	1502755000	1829386500	1663276400	1602400100	1590706700	1908554600	1732871600	1594645900	1742551800	1659152900	1433398300	1604176800	1618046100	1471243900
88861	1.07191	234.098	Positive				1.54407e+09	1134527147	0.210469	1194266400	1558438950	1591302000	2248219100	1553387300	1707278500	1229789400	1409599400	14304282	1041965600	1224113500	1740032100	1298933100	864812300	1015952400	845512600	955219840	2255425800	1140835500	1403369600	1435300000	1794126100	1236075900	2143309400	1076807300	1604742900	1360344400	1825985400	1007359400	1528268250	1266023000	1006162100	349674800	1553309400	481401000	571443100	1436610200	1754565200	626855230	2241303300
1755	3.45273	1094.65	Negative				1346725250	1529098100	0.408947	1850991100	1476395300	1677907600	1636054700	1489136600	1197211400	1185429400	1340971800	1264586000	1376958200	1706537900	1268061200	1052760100	1143871100	1005277000	1408558600	1124617700	1167727100	1559279700	1347748200	1302634800	1110922400	1227051300	1336090400	1139798300	1367694800	1057084740	1555340900	1328205000	1275716400	1438924800	1458951300	1467730300	1165130100	1448500600	1245926100	1014362200	1523560400	1353645700	1289739900
74604	12.0488	871.573	Positive				1314385800	1388660900	0.676437	1166611500	1231934500	1407196300	1561764200	1133925100	1442372900	1699640800	1243378800	1379114200	1162912300	1545477500	1146725600	1243952100	1486056400	1551654800	1271286500	1718102300	1264132000	1427068400	1235341600	1345356800	1308654700	1492101400	1259823100	1561532700	1292276900	1380182400	1340741100	1101052000	1252909400	1289505700	1347313300	1249433100	1200562700	1376846500	1013633150	1482237400	1302649700	1539527800	1061915600
2111	4.03103	1095.72	Positive				1.31164e+09	1.44351e+09	0.713848	1523386200	1419661400	1586793200	1579311200	1468742100	1399321700	1292368100	1221285100	1231747700	1274342100	1558028200	1301828900	975903300	1180882300	1055150300	1311379000	1166090200	1084818000	1303973100	1226849400	1109303400	1110085500	1054608900	1160836100	1023506370	1376363000	1085071700	1304163800	1279194100	1242900700	1262177300	1389263900	1367168800	1176413600	1301660300	1182601700	990311500	1280833200	1121367600	1117323600
71774	10.232	893.542	Positive				1.30222e+09	1294940750	0.536055	1278126800	1307030800	1310024400	1345798400	1294738300	1287064800	1329984800	1278460500	1248839200	1286131500	1307931000	1300032800	1308843800	1336512100	1322305000	1293850300	1334313600	1316000500	1253381400	1334297000	1295548500	1279497000	1200291500	1273816400	1224399000	1281238000	1352638500	1306462600	1285484900	4.26236e+08	1184412700	1289565300	1225618400	1329328100	1238942500	4.26236e+08	1323341400	1335480000	1227004000	1278709400
489	1.85309	820.456	Negative				1.30121e+09	1172345590	0.176496	906074800	1388085900	1436677900	1464955600	1018447200	1120485400	1548896500	1404714900	1087606000	1199812500	1036371140	1239180800	1229235500	1518002300	1159024900	1163472000	1310907400	1794904200	763818800	965630140	1158922500	1197630000	871343550	1189788200	829075840	1379133400	996882200	1323149000	829914900	1471966300	1152313000	1404472600	944309570	1371338100	916642560	1032816100	1049041600	1535887700	1161919600	1461460200
n|46017.0	6.81842	745.503	Negative	PG 16:1_18:1	PG	High confidence	1.26042e+09	9.27648e+08	0.00885521	1163585500	1379420700	845188740	1671026600	606942700	1395020700	844582100	1307922000	643759200	1195581800	1461831600	1186629900	613535040	1237925200	649253250	1263242400	638308900	1030968900	1166587900	1028856800	599417900	1234208800	1011555800	1206258700	672007940	1354410500	617369200	1318551800	1114158600	1291083400	1129959700	1315904800	1214928600	1004335800	1058073800	895117800	512665540	1034515300	911137400	1294177200
n|65832.0	1.81585	1009.54	Negative	DGDG 36:8;O2 (Arabidopside D)	DGDG	Low confidence	1.22605e+09	1.13386e+09	0.344081	893296500	1464351000	1265445100	1525178600	1160331900	1057234560	1330958700	1213524400	1002189200	1010004300	1150921700	1116592300	1086022400	1153991800	1002573800	1009947840	1120046000	1412288600	639522750	789171600	1043529340	1024711200	609675970	1097707100	586961600	1152206000	1036600770	1305140400	632421570	1382848400	1030622460	1293905800	966310100	952541100	768359360	850305540	943616600	1507792400	900496830	1464857900
n|75419.0	8.03545	1859.03	Negative				1188672450	1.17363e+09	0.0269925	1171922200	1212955100	1201820500	1256673000	1135783200	1154700900	1204367600	1194255100	1119408300	1214172800	1208487300	1240064100	1099277800	1256180400	1181733400	1241496700	1148306800	1179713400	1102722800	1117614300	1081554000	1174224900	949270300	1182860200	976828400	1128918700	1213260300	1261999900	1114489200	1186259000	1098874400	1184473700	1081734000	1094994300	1042533200	1068405200	1159467400	1192418700	1161350300	1215154800
n|52488.0	10.2347	1831.07	Negative				1.15425e+09	1.12571e+09	0.0211631	1134075500	1149705600	1137592000	1228974000	1081141100	1137967700	1151971500	1168789900	1125413000	1123051300	1124085100	1178393300	1116999000	1181432000	1082289400	1188792000	1122633700	1179641600	1114374700	1118364500	1120993300	1153349800	961895230	1157209900	1020024200	1169926700	1166266200	1171543600	1065950100	1233428700	1106060900	1176142700	1010697100	1150129900	1060210940	1080724900	1080631200	1170921200	1059865400	1165812500
76992	13.5353	766.649	Positive	Plastochromenol-8	PR	Low confidence	1100444000	1294455350	0.0140998	1213605200	941981000	1364471900	1251332200	1279493400	1185237800	1443397100	1010192300	1020151200	1031100200	1445613300	1035299600	1182820500	1037213800	1322675300	1193193300	1366635600	1063355200	1229201000	1087260800	1251816800	982259000	1007406300	1075522800	967484600	1165818000	1448898300	1240221300	1164386700	1199174900	1145984900	1123176000	1197955500	1061416100	1072035500	903241860	1435417000	1029049000	1094835200	1138717800
7299	10.2306	1832.07	Negative				1071398060	1042983410	0.0759929	1050847200	1052822850	1049312600	1131800200	971293700	1060349060	1104758300	1089021400	1042098200	1036467300	1039590460	1107617900	1057927550	1107237400	1013629500	1112137900	1050358660	1125508200	1052466100	1024228350	1026081600	1078185700	899511600	1071703400	932920800	1079170200	1083722200	1084254500	993639360	1156466700	934039040	1084661900	969270800	1057972200	993484700	1009736060	996680260	1082073000	968746560	1083829500
n|37390.0	2.67359	673.252	Negative				876710750	9.16761e+08	0.820017	1071859500	1078975600	722685250	833877000	947233800	680313000	943238500	1036847500	718603840	685109600	1096945300	1216494800	945141800	1073808800	989743400	724139800	739688300	1339705300	895068200	720728770	898585300	564747460	923749000	1020491400	679292900	689011840	988154050	1105387000	606573700	835762700	1461577300	612022460	940488450	514251680	898553500	444625060	917576400	964913300	1176919800	1237492400
78515	14.1103	829.798	Positive	[D7]TG 15:0_18:1_15:0	TG	Internal standard	8.7156e+08	837574125	0.372121	741842900	881494500	916731650	1028961660	799181760	881691800	872321340	907851900	776754000	731922560	918613100	812782340	797440260	860546100	876751360	895228740	1048525630	838310300	896857660	795064500	952413400	851496770	789377900	871615900	780789760	1036510850	857587100	1021527230	738426800	934171840	719030700	920687400	782699500	815737340	779924800	743577500	822850900	816974000	683379800	929248060
85278	5.99159	1030.72	Positive				8.70791e+08	1039188000	0.400744	1274673300	945201100	1164249000	1155613300	979088900	903486300	773125800	852842800	719150600	703377660	1324840400	862936770	664222660	751439300	709119800	931494200	725094400	707876540	1198688500	919687800	770715100	728743230	798093060	890709500	804253060	941999300	727890900	1019489600	1059265300	797471500	963455100	945714500	947188200	732943800	1087029800	755493950	731231200	907227800	923536700	665610100
81109	4.61657	946.61	Positive				8.27002e+08	687723640	0.0171638	528752740	1003716860	816261200	946111500	768784060	844773950	790209660	869876400	521086880	691488000	701247300	796372800	606043260	776108400	657189300	796481340	723749400	891997200	470431650	668274800	717332600	792051260	418313150	790869570	361356580	925763900	685195800	959532400	465099680	937559900	551859840	906030700	611867400	739791100	491337950	678011100	694684500	885338200	551423550	854003100
8419	12.0495	872.575	Positive				802632570	844136980	0.685208	709122300	750929100	854885950	940734400	685787970	885029440	1032894200	763979600	841156100	714106240	940975360	689098700	761016640	904884300	931631550	774582800	1045156000	768029760	859131840	753413900	818873340	790114900	907999300	762513700	947782700	780486850	826949700	817774100	668084350	766810430	787807900	827689340	766505000	727455100	828823040	618651500	905499800	798901250	940302800	640504770
n|5237.0	10.2333	1830.07	Negative				7.79318e+08	752711900	0.0197262	751926200	777150460	756601660	822947260	717484740	760160640	775028300	787682200	751399700	759299100	763830800	785427260	768665600	803227000	746585860	789543040	752436160	791286850	752570200	739354430	746309500	766867700	656606850	786269800	674160300	777078800	773371840	709830600	722318800	831400640	734424960	768405900	693584960	774732100	710273800	727563650	724312600	774383040	692366660	767666240
n|107796.0	3.73166	756.453	Negative	HexCer 32:5;O5	HexCer	Low confidence	7.73234e+08	656886015	0.0776415	490539300	931356350	816913540	858864260	719871600	687475700	749775000	804511360	574185100	670129800	590031550	731805900	687063600	711164800	707910800	741311500	705127100	859203500	429648600	550525440	748302100	705421600	395944220	775128640	335517800	871562500	741772800	983943800	413080540	888762400	451638340	858964400	454400580	665498240	404145700	623021950	600814600	894539200	408812960	880790340
5183	8.02458	1861.03	Negative				748744830	738540100	0.0290092	740667460	769177340	752074500	791302340	708479740	727584800	753816500	743571600	714700000	758936500	761502400	785707460	701896400	776885300	744057200	795254500	738710000	751321540	696731840	696091140	677844300	728465150	590159000	733194400	610284740	710635140	733023400	782989700	705430660	743866500	685151550	742645300	677122000	666965300	651138240	653977600	725604900	746374200	717193660	768520000
33053	10.2262	1833.07	Negative				7.16192e+08	6.88597e+08	0.0611983	714473200	713330100	691441400	779016500	653508860	698280100	698976900	723914430	678273340	677736260	694911200	726038600	704876700	724450300	674144300	741162560	692941250	724758600	684934000	678254700	682436300	700492700	584919230	719976960	630080900	709196500	716045100	653319940	659755200	763615000	682565900	732992100	625779260	704818000	649520450	660012100	658330430	725126340	638425300	718106000
n|43102.0	5.53136	741.472	Negative	PG 16:1_18:3	PG	High confidence	7.15103e+08	6.00187e+08	0.0858305	448987650	679567940	742049540	852072770	684940300	674060540	705408000	718736900	529399900	622094200	490336420	773686000	744083000	773714560	693624960	819381440	733948700	745461300	491951500	680215740	574964200	594719300	375965100	732360450	462105340	681703040	747145400	818877630	427435800	767725950	408859900	733433300	322213500	674076100	416482240	567120100	646115800	750003460	439821820	946671600
439	1.78256	1010.54	Negative				704158390	653730415	0.328163	524741100	841378700	733715260	873687040	670277500	613591400	761254300	704613000	572516030	582683140	659878300	648498600	608997060	649295700	574840640	561374800	635793150	816728640	363683680	468567000	599847000	575466300	348601120	628704960	333097180	655776960	597567800	763987300	362441300	810356500	586772160	730016100	564269760	544894600	438668860	470408900	538558400	856792700	517187520	834209150
69548	8.03522	907.521	Positive				674450480	644184395	0.0105371	616633800	679657500	673474940	693834940	655170940	700819140	665179970	670394500	593580160	659104300	661066560	687869440	642892500	693440640	659659800	685345540	665702850	686594800	620638900	676513540	636580160	675738400	566108860	674053900	588060800	684834100	671463500	651947500	613364160	680494850	587400400	688882700	588413000	684674900	594262700	641088500	653619650	673395800	608385100	687002430
59999	3.72344	757.465	Positive				672628575	537751770	0.0158242	393069730	752483300	667872900	712855800	641356500	692786750	642385150	709078700	427441860	626052500	454384480	649642400	542514400	626807700	590079740	734306400	639772200	704480960	379151420	572740800	656053600	660497860	376599800	640936200	283318300	800851650	619083300	827745000	367377300	740977700	334669380	735807400	392489340	608573250	320599330	598880400	556810750	682503900	353485120	662992800
14422	10.2262	894.544	Positive				6.60373e+08	8.38003e+08	0.0494112	782497860	907004200	910911200	1.72628e+08	725941250	897386050	842128800	1.72628e+08	877728450	903640500	888812800	1.72628e+08	908951200	1.72628e+08	883775000	923907900	929799230	898652960	808663600	899030660	917020860	898275260	900397930	878673660	849211260	884269000	920823900	901098240	887711100	2.996e+08	833776260	909572300	863890320	900159300	869814140	2.996e+08	871783700	922665150	833806400	898799740
64383	5.48474	764.531	Positive	MGDG 34:6	MGDG	Low confidence	6.48887e+08	346097010	0.0191299	145842220	447731000	528555170	562224260	494608100	719572500	514996930	883404100	221016740	635577300	171562900	968153500	644813000	1488210200	573204800	1471457000	479374400	967060300	334574940	991416770	421928100	684850800	213848430	1050388160	503190850	793430140	1313955500	1108223200	195350900	721350400	604711550	584150300	163072640	1068943740	310621340	583319740	921715460	706378800	397870940	1.9444e+08
n|67309.0	6.79849	819.53	Negative	SQDG 16:0_18:1	SQDG	High confidence	6.3821e+08	7.14296e+08	0.746391	1221826200	705691260	516902240	668348350	444769020	690993100	449961300	682088600	428614080	720724300	1223705600	804256500	361416860	721495500	409176220	814318340	415360540	566414660	1080350100	683832960	362407140	768975740	988089300	687662140	669294140	656406460	396770750	601040450	1026535500	547334000	1026167740	690538800	1006534140	564833100	1010333900	585885950	388482980	596594000	952493100	726642940
36310	13.5351	767.652	Positive				6.26413e+08	737021420	0.0149065	687814600	538919040	775771100	712610240	729760060	673447900	819311800	575670200	580436160	586391740	829034800	584202050	671439940	595244200	754186240	678474500	781995200	601288450	696262660	632194240	707578100	556416450	577198140	615237000	553009100	669308000	826642200	699003840	660559170	695637950	654505100	638612800	646298300	608862400	617164160	519830400	819776640	585893900	623335900	643559040
n|46127.0	6.84535	685.482	Negative	PA 17:0_18:2	PA	High confidence	6.15355e+08	629521880	0.801744	932071550	604372600	388724480	1158769400	356061900	430036350	485852450	662246300	279363700	220442100	1335057200	494103400	616262340	497941700	528078800	217754780	622705800	1009394370	919061000	227959220	497088450	282276700	962514600	768613900	1115359000	289175360	612561700	900208000	1099461900	722785150	1707672400	353972130	814389100	350754980	1063128450	153882480	566259200	1076230800	1344283600	1435564700
61122	4.2414	607.292	Positive				5.85829e+08	5.34678e+08	0.24509	522244350	769008830	521341060	545963200	581204300	443719700	586490430	782028200	421087740	411865100	575697500	701845600	562387000	653181900	720438500	551187700	612933760	856206600	530382460	475186560	599953300	434253800	650088600	793681700	490418080	568052500	711822850	875834050	334009730	667439940	775562700	472707780	585112640	406385020	560534460	419193470	651026300	673702500	730341570	941455600
2589	4.61599	974.577	Negative				5.81628e+08	5.19684e+08	0.125706	442688740	693527300	564245760	728104770	548069600	557678000	571467900	589815800	450713020	452117250	540917250	552999360	468524500	511682850	495028540	536104540	464358100	632438900	332640580	411411800	481282880	511972580	293882300	539928300	261077490	590002370	495373820	708780000	304562530	648307900	455490940	598682100	437509730	471080500	364768320	421853900	454743330	691936900	392979700	654760060
n|46830.0	7.22633	747.519	Negative	PA 36:1	PA	Low confidence	5.73254e+08	543214395	0.0831317	484894050	593619100	590031040	733588000	475759200	606941600	614206400	613186370	533576740	496061120	560818940	549504400	396130200	585975800	463342720	551376000	430950880	490869150	404314940	364858240	432032640	452580700	306778750	497690850	283769570	482049600	443033600	486029150	386007460	478663580	377723100	566365400	313243230	439316860	358293100	365812260	461764670	433436160	341695460	517398500
n|44601.0	6.20281	683.466	Negative	PA 17:0_18:3	PA	High confidence	564290170	4.65434e+08	0.482029	405570020	641427700	466901470	862158000	406990560	369315680	556072260	604712700	347920740	284285980	609147700	602485700	623840960	478423940	615946300	285783580	667577600	857502200	468542940	282314370	650546300	277300670	420408960	612822800	526097540	303013120	787112960	747439940	505721820	792217540	751805700	375797500	476190050	462789300	534745280	208302380	678543800	878969000	593776400	977487200
3766	5.99264	1031.72	Positive				561455300	669844285	0.40187	821615040	607692800	746992500	749595900	625331100	581137340	501765600	548142100	465729570	450479500	857631900	563492400	431684160	484891870	453505100	600969660	478463940	462909300	765093100	592275140	495449440	470438940	513129440	577092540	516806400	606957060	474444320	652281700	682146700	508677250	620806100	610342850	611725500	471335870	696801340	480105120	468494430	580328800	601119900	432498140
n|34896.0	0.866137	545.26	Negative				559601465	6.5115e+08	0.303956	593895300	397263260	926215200	644151040	637118300	587061600	563713150	577559550	453051600	568453440	732906800	595358600	583119900	626545660	505612860	711002000	623093100	465384030	619385150	649711800	598624000	418676160	606130050	557001600	604850560	599266200	496846800	654282000	636332700	600132600	623877600	705867800	632743300	519692450	664591000	599154400	502584220	587126460	688740400	624335940
66021	6.24801	792.562	Positive	MGDG 36:6	MGDG	Low confidence	5.5771e+08	3.70599e+08	0.00397059	193262690	559546800	455653470	538158000	438265250	612852540	494683360	671506500	349949220	507863070	291780450	663016800	456333860	973524900	472957980	828654850	438962140	672199700	278613220	679325100	408631330	595356860	279946940	653721500	348527780	535783360	772018560	631201700	289933000	671222300	478192220	467868060	332858620	679976100	413704740	470664930	600623400	587713150	340636380	1065725060
n|39929.0	3.98135	757.466	Negative	PG 34:4;O	PG	Low confidence	5.56783e+08	607432620	0.575271	467876300	413659260	763075900	675422850	706145540	512052450	699000060	637328960	549465660	583280060	459032260	545609500	518951740	564489700	587433600	627721500	638097700	782497700	403475680	457948900	653733300	579542340	341832350	667626050	268842900	698657340	649952640	703108200	387770750	696039400	391550800	736740900	420607300	555005760	350565280	405203420	573684800	814855200	403588540	758960500
n|39940.0	3.99573	695.43	Negative	PA 35:5;O	PA	Low confidence	5.51396e+08	616557080	0.480382	1073792500	573841600	267822910	895111300	261404030	275807900	563910800	596061600	333661540	238138050	1198750700	559228860	729414850	426480160	688605600	242783950	605700300	800763140	954957440	222596960	644478340	250295000	690734800	707936500	1031517300	238540480	567099000	855397760	742456200	588642300	1288177700	329192000	704068030	311677060	804675800	147956540	678779840	1017848900	1103412700	872677440
n|55170.0	11.9253	727.629	Negative				5.33711e+08	905691125	0.00227016	1132253600	677160600	881612500	4.25024e+07	760365300	628474560	845955200	276347550	931578100	694631900	882382050	127507070	883151600	4.25024e+07	408793000	650142000	823729900	731321500	1147353300	216714000	670620600	814078850	1059677200	216714000	1007138000	670620000	744721860	216714000	1023767000	567098050	1036486660	604639360	895536800	525622200	973341950	559345200	885275970	927035650	1005388200	585868705
82963	11.9369	682.634	Positive	Cer 42:1;O4	Cer	Low confidence	529487460	5.73403e+08	0.578473	592885440	509297570	567625400	618953100	541011400	476864900	529427520	593346240	501422620	488112770	708046140	552574700	490350180	553803100	536862700	506752130	480571740	508748160	691276860	501033340	474223040	541513340	636828700	648149500	602572700	504682020	491348600	625857500	651945540	403897120	598921200	443945060	568678700	417075070	626718900	470002370	573760060	604753000	698464640	527315700
66687	6.52633	1058.75	Positive				4.85254e+08	5.9778e+08	0.457211	680707100	529856770	628462100	701063940	594727230	535738560	462299870	450263000	386580130	368224130	833904900	495518180	326378000	405553100	336952670	424649540	385057120	349150980	627773800	399181540	367310600	366671600	381839840	395390200	327895170	443428930	378601820	443647400	527635000	420656960	565552800	475283400	572646600	344642200	544575900	317147970	402826800	462246500	476672540	342114850
105689	8.03145	908.523	Positive				4.83542e+08	463349550	0.00859387	437313020	487655500	484004220	494305060	471756930	502966340	475948030	486313060	432519500	472193250	478555600	496925280	457817180	502963200	481610850	493203650	470833250	495488450	447410300	491594660	458895520	483776200	405837150	486189280	418552670	490726000	481321800	500464960	444789730	492741200	422067520	489858300	423501860	496750940	427732030	463963650	466806600	486073820	435791940	498256350
n|54255.0	11.2621	698.594	Negative	Cer 18:1;O3/22:0;O	Cer	High confidence	4.82498e+08	5.793e+08	0.19419	684286100	465420800	495550850	612917250	490666620	395406750	462349660	514060160	557409660	420412130	785535600	516605820	486773020	513277400	513054550	401208160	407535420	481103580	793223100	401550430	381343650	381427940	579373400	603579900	618623360	407669150	446735700	570083100	676511000	311093700	660341060	335043230	492515870	311781280	690124540	309753100	538921860	531538780	651798800	415693020
9445	14.1129	830.801	Positive				4.80308e+08	4.63147e+08	0.390104	403189800	494152740	512478750	560753150	438079500	483119580	479975680	500452130	437908030	403915040	507252480	450154560	439454200	474682900	479522900	492780350	576278850	455100260	498523460	436247580	526146980	474225900	435430240	478584580	432920740	574790140	475230100	570168600	404815260	511973800	394806460	512912300	432697020	451222530	427513730	410002530	449937280	446669200	379889020	506736420
55038	0.970019	234.098	Positive				4.75202e+08	6.07496e+08	0.496011	1.44237e+08	912535800	577326340	708279500	432711680	88299100	849087550	264897300	1006177540	732963900	635437630	88299100	1.44237e+08	88299100	1.07938e+08	44884830	323813660	710462000	1184056400	851532000	1.07938e+08	566133440	428873200	588486900	1.07938e+08	14961610	839146700	14961610	422792600	643486100	388473100	14961610	634502660	14961610	419420285	14961610	416047970	58693990	330328030	240589440
76240	12.6941	716.67	Positive				474942120	4.9736e+08	0.0628868	412839170	480369820	478507620	552695200	485898400	474775840	619479800	350827100	421557470	376260060	565879000	392297860	614724700	321487140	700371300	538829500	743570240	461753060	518118270	528500220	557413200	464280580	426266300	527104450	399710980	596920450	786932500	584971900	470087680	507423140	589511400	443475840	858996200	450614140	603364700	397782100	732494900	459610300	571015600	572034400
n|888.0	2.67567	674.254	Negative				4.69254e+08	4.88575e+08	0.780489	574984450	580126000	388580400	444641340	495999230	361104000	504002240	559215500	390266850	366955900	577617500	653081400	503481340	574197760	541524400	385653060	395505820	709715900	477735360	390865340	477489760	298322460	485090080	552091500	358739140	376995420	522481400	578725100	327174100	447361570	779553600	333033100	505665500	279544640	481283550	238188210	488136200	522106460	621849200	665093570
n|55016.0	11.8073	1079.74	Negative				4.64439e+08	447080770	0.184261	402769120	395534820	423597570	494713630	504695100	500858880	381772030	438993180	475788500	477566600	493862300	588664960	478967500	593841200	443231260	630039000	357604900	459084060	586978100	699514800	284328450	404608700	352717060	587821760	529435420	398940400	448131780	581148600	356513660	393876770	723807300	343202850	398482270	418948800	547646900	378432000	508362270	359827780	441754050	691600640
29987	10.2239	895.543	Positive				4.41064e+08	4.37171e+08	0.0970844	420263330	443125250	442196300	452066660	446915700	438156480	447282940	440494530	437118470	440497820	429252130	441775400	432040640	458660700	445243000	450656900	440954750	414614000	412949250	456087650	445389340	435361440	400724770	439968700	387759200	437168740	454587230	453565200	421888260	450184600	393765300	446865550	411118340	457812960	416144170	443546500	431646500	452394980	405019900	440923520
76753	12.8726	812.655	Positive				4.25765e+08	380718220	0.0413425	339404540	470543170	417667740	584678700	381279780	379189860	419874000	433818660	294607460	349932800	431475800	520576350	336425120	472878080	377781100	444757300	392901470	498120580	439597540	367862530	351201630	467788580	315740320	507538900	362135330	449701200	390637980	529142600	395388770	485702940	374406300	426829280	374292500	409097600	392001920	300666400	412392000	492005000	398924600	573866700
n|107826.0	4.27213	697.445	Negative				4.12213e+08	3.40588e+08	0.778603	596632200	457629220	249483180	719024300	220110940	226372540	411663360	407463840	235062720	180444240	330573270	395345660	482345380	313121660	429181470	189705620	439129570	732236900	526190000	149170900	480474500	201876510	344427800	444689950	486479360	206825500	453083330	711612800	132451990	693091500	132451990	281914780	414094050	319618750	397355970	115837850	494806370	862283100	628201200	756176100
n|55601.0	12.1267	710.631	Negative	Cer 18:1;O3/24:0	Cer	High confidence	4.06174e+08	501032855	0.00492438	460211520	337975520	489149500	515657000	441349570	351839460	463580500	393232260	547915000	341126300	603991040	399423700	497214140	401358140	588964500	438355500	512144400	393533000	530533340	422570880	424678460	420948700	549908400	419948600	415584930	497200200	456252830	513379000	429257120	321469920	470645760	377355900	436248740	303062370	498314430	278241000	487932480	435915200	547202370	414842400
n|50052.0	8.68093	799.558	Negative	MGDG 16:1_18:1	MGDG	High confidence	4.03575e+08	2.47255e+08	5.65095e-05	216264080	482415870	287041500	476954240	209722740	341985630	293192930	532741000	270442600	393226500	206863760	519524030	194123800	406274700	262148750	382451400	175145550	398867680	202734420	334546100	223989920	344623400	205649700	422399500	169666660	303348060	190975140	318952320	183238320	423213340	260924560	437341900	218698030	342283870	264081730	230791710	212800640	332806800	203985820	406799600
n|88193.0	8.29368	797.605	Negative	[D7]PC 15:0_18:1	PC	Internal standard	3.93023e+08	4.28043e+08	0.424071	251345020	418135500	492981000	541510000	438521820	320838900	502494140	380091200	493996860	280762500	388916200	386440770	416799800	392590600	473392700	414433820	548175400	414401760	404770100	340191550	426300480	393920160	290186500	404234460	416540480	446092000	459904700	486086620	353966900	437192960	374806460	414643700	398126880	350890180	376636030	335321900	424561630	421883700	174685540	472842400
n|45855.0	6.74059	719.487	Negative	PG 16:0_16:1	PG	High confidence	3.62403e+08	3.25122e+08	0.471629	263586670	333439800	358583970	442961470	302920030	342122200	381606340	347384060	329559170	323488640	314473760	320485150	385018940	345947800	368979420	380938400	388649920	414449300	354295680	358251070	332544450	387597600	401437900	354389440	264109440	424298500	386457250	447975580	373268450	445986020	324162340	364886900	491550340	360145920	362502400	342717660	314920200	396449760	330662000	409118140
n|55192.0	11.9101	752.641	Negative				3.61063e+08	4.15527e+08	0.323152	471180540	329573280	380321920	445652540	375696060	300928740	315719740	414972160	401648420	359923900	548598000	343118400	315325470	344568030	335156380	241040100	304808800	333036480	511758850	278186780	259306450	268543970	355301800	422667300	402595400	281744800	324624580	375622270	423512480	259686670	387490780	268764320	296094370	234151200	434977860	248169860	310009900	356791680	414857570	323133900
67518	6.922	967.615	Positive				3.56229e+08	1.86596e+08	5.28925e-05	188327730	408621220	188834560	438394000	155225090	392250430	197764100	423054660	134541580	320493730	254882500	287106500	154561390	302698240	178013250	345587800	195653280	353308160	218915400	333283040	210976100	334188000	198720060	383161440	137068130	389482620	195964500	462131360	184723800	396983100	126250980	374828830	200035230	289683100	216844140	355250340	133998890	347550800	184089700	318919680
n|47867.0	7.56897	967.509	Negative				3.54916e+08	2.78525e+08	0.0763277	281788900	445750900	308032600	463412130	265121150	312908260	293003230	329044740	235808260	282438240	287396065	432753150	295943780	225070820	281417150	325339460	284360350	361069150	239442060	306686750	285392930	303628130	201140780	339153660	132752024	315442980	315043800	500556160	245783470	334017170	269451420	344039400	230581380	297569470	228500240	248764880	287506980	345136300	200019840	348284580
3992	6.36897	940.551	Positive				3.47476e+08	1.69299e+08	0.000411368	164220050	456632860	177651820	507923200	150485250	304432000	189129550	407978560	103097970	263885550	231207120	425227520	144002200	302024770	159510450	322812200	175269970	410638530	190784620	315135700	174618850	286650720	161797280	395296160	124594936	301863360	156679280	503827740	185378940	464354000	132188080	321188700	183121280	275277730	196555200	295308130	156025710	414932600	169095920	413997540
n|43452.0	5.67106	981.579	Negative	DGDG 36:6	DGDG	Low confidence	3.45902e+08	2.30647e+08	0.138767	184343520	367863140	343619520	31457322	15797773	375442400	373342180	478271740	264829140	403940670	201948160	484396700	418439360	634712000	350609600	619048450	330796770	498853020	225926530	603539200	250961150	375357630	173340740	502805440	287243330	394088060	529825570	543990800	202915570	492093150	421731040	332343780	219078340	491792860	258343400	327941250	464664900	411637500	255004820	899141100
n|43870.0	5.83361	743.487	Negative	PG 16:0_18:3	PG	High confidence	3.37942e+08	2.97339e+08	0.204042	204870670	324183040	377548160	370132030	359480450	303506900	351688450	363297570	297299520	334502500	193143980	324710750	332032740	392923970	322181340	382904670	355727780	426090500	202340740	383149980	282785150	327599650	169649780	346553470	179470800	345746620	415824770	369527400	197213870	393502200	184159550	344941500	162228750	359830140	211702910	278704800	363448540	357177630	221152350	475920000
n|45255.0	6.42874	745.503	Negative	PG 16:0_18:2	PG	High confidence	3.35568e+08	3.16625e+08	0.488223	238801200	312086750	379537400	393328400	348551780	305506020	369900400	366764030	342732770	293706400	220224210	336031580	342018600	376490050	333147550	318353800	318977470	379736900	211388350	322571550	280348350	306523550	207253310	331005280	184851070	277456770	365243740	328349950	182640180	340462340	219658260	313045200	161618980	300285920	228973000	247026800	379670140	332636770	244844370	378986600
n|44514.0	6.08924	743.487	Negative	PG 16:1_18:2	PG	High confidence	3.33596e+08	2.85062e+08	0.013579	210907600	331276030	317686460	408542620	283536060	342813470	343052930	356593440	291895500	279789020	263294190	339606900	282558500	375941440	275429470	285322180	241609230	363164480	190354340	310369860	232799800	233429390	168979570	303717540	160232530	264474340	285151550	311464450	160224530	376802800	204215700	287620000	184824130	268216300	212139330	233215380	289687330	310481150	223157170	341969000
102586	11.2527	680.619	Positive				327565465	4.83969e+08	0.860609	606452030	518562020	529966460	161051300	528139260	498645570	142928700	161051300	428786100	483153900	667539460	523096350	142928700	569823700	489399330	478724500	1.47587e+08	522549920	698514370	444064500	442759520	491015460	1.47587e+08	490996995	1.47587e+08	490978530	449426940	581432260	580107100	135026550	18626060	461161860	18626060	405079650	555338700	135026550	511701020	572766100	18626060	488322140
n|43440.0	5.63717	707.466	Negative				3.26192e+08	2.71925e+08	0.430916	201819790	406646430	314858140	492472000	259271340	199994190	362357630	373438750	185495250	155857420	307746750	402019140	328740700	239632700	372223740	135567470	377558530	584925060	220303470	129166330	363739400	141305800	208419460	327430240	280209630	147499870	463167170	445242460	303279140	440071140	386739600	185828340	202949540	222170670	258959330	93951900	425619070	439269500	259673070	617140700
125057	6.52508	1059.75	Positive				324672470	399719055	0.457451	452201000	355636220	421909400	470048480	392472220	356643520	309607420	301119000	260856640	244208110	561267650	336086900	220379490	269208930	224726560	285198000	254906220	229107840	417808960	268787550	245439040	246021780	256777060	264188420	217710430	294097630	254433540	297354560	353082370	281122530	375995680	314738100	383200830	230811140	361367260	210148460	267038050	307963780	319846880	224376340
8298	11.8086	1080.74	Negative				3.22242e+08	3.10915e+08	0.199669	278880640	272207940	289123500	343407740	351769570	349127600	264667170	305006140	334360220	331630180	346688260	409860500	332072900	411325150	308997200	445250270	251235090	318393120	405357440	480554370	201205660	283713100	246495070	409583650	365864500	275054530	313495680	401591230	249044880	277924670	502840480	238086450	279479230	290714900	378343740	262744030	351309000	249694560	305521020	485829860
68856	7.65557	738.647	Positive	[D9]SM 18:0;O2/18:1	SM	Internal standard	3.17231e+08	3.33431e+08	0.376602	279697440	341296830	388856860	356058340	337410800	301028350	364471260	338054660	294711070	249539040	335438560	291925400	317408400	312457400	393617120	327816060	413258340	339899970	335950050	321987650	391796700	324113180	316155100	350820000	268992740	368137500	366550050	383034270	286594660	340503170	294133760	359555840	318492700	311080540	342220480	284490530	345314400	323563700	282349020	345045570
n|37445.0	2.67757	1302.51	Negative				315453610	3.38756e+08	0.864302	456173540	468265730	224521420	226839460	359946370	193694720	329246430	434675700	220704060	212836320	441944160	502653440	356409730	425809300	390618180	209012670	210629200	635634300	292737060	219772850	367997200	154099800	435529200	402435650	215042030	206027300	367803420	420632320	181510690	276740740	818877630	172202640	399664670	144842740	348993570	114764520	340540450	385678460	581448100	496519000
62309	4.66962	770.533	Positive				3.12861e+08	237832812	0.195501	53275056	425063580	441545600	379543170	379619620	348322140	339693000	298205600	164863020	239734060	48000576	296105570	186299380	265405730	175941440	410191800	294004580	374355840	47405336	196078060	237206190	320519700	42997360	244175870	30338112	461573300	273722850	414728260	47027090	511276220	21146932	480628380	37464300	366120860	38198732	328068900	162001170	428471300	45834892	384138500
n|54263.0	11.3075	1051.71	Negative				310328145	1.91811e+08	0.108517	168504880	172313970	148710460	178544510	280373250	288266940	217362820	391904480	176147420	374707170	159768740	672346050	456231800	850531400	309250270	749424900	214624750	448647600	579701900	774524800	196490750	288510270	211247070	707897300	635707140	290453950	618485100	674069400	181318480	168631360	827552640	142561330	221587840	413500030	300418880	244924020	668759600	241883950	371963970	872047800
67850	7.10912	756.554	Positive	PC 16:0_18:3	PC	High confidence	3.01442e+08	2.16291e+08	0.0963512	32501394	250154340	351921730	423666460	335287680	339320770	343386720	310240000	185066670	285521500	49580760	316838430	199751490	304528100	236703490	562101760	333834020	350563600	54513200	388525600	192593780	436838400	65189050	259286380	67275384	498058430	360885600	410915970	79907050	694317500	36368556	422774560	48286976	464126430	42040400	346362240	260149820	386430900	77370630	688827500
66546	6.43212	764.544	Positive	[D7]PG 15:0_18:1	PG	Internal standard	3.00782e+08	2.27048e+08	0.00671047	147174080	280731520	289526700	376503070	273666660	327327300	289381060	354948300	196593360	233976180	165947800	328473200	231204750	382529600	262632300	278817340	240606850	398247460	154841570	309297630	218497060	269926880	144893230	296239870	122371010	247059040	320577570	303961820	122964860	307662900	123269100	304867330	92871210	264765600	163025520	216112800	336780540	309801200	183213870	396356260
n|42027.0	5.0192	811.522	Negative	GlcADG 34:3	GlcADG	Low confidence	2.93641e+08	2.1929e+08	0.0170371	159241620	403921120	250924140	390368200	221690560	255364370	258228130	302724220	200460430	235135650	225193300	264331410	174334500	247011280	185539630	237786370	179554600	311403420	113870380	173520050	205431540	200183520	110340160	211557070	79038584	282821440	176537380	315087800	114829880	369217630	188124420	279629760	168868670	219016750	119113620	196684980	194258130	285741950	146776600	309087940
n|51918.0	9.79574	471.384	Negative	Lupeol	PR	Low confidence	289341205	1.97695e+08	0.00712284	177854850	369807420	225161120	461299800	182903890	191577950	193303360	245549600	191615310	307659040	215333710	324765600	160153420	401132200	172373040	176838480	233801400	470130780	167938860	224652420	179549920	192707620	137728590	349247200	206418670	357069280	186791950	230913550	192775630	186536580	256590450	212942740	395310620	342976100	248962990	229963520	165860210	241062750	333343520	549142340
60037	3.75261	848.519	Positive				287814770	2.6702e+08	0.141778	260553870	323929200	296132700	339746200	257494770	292837300	266970530	290558560	209753870	249453870	311215200	277723680	230363490	257976770	250118690	290211740	246170300	291378900	275586980	258314270	255689420	247429260	221049390	288422750	198134530	284417760	247885940	332564960	249000290	288390140	249832860	319633950	262984080	245061890	246773230	284585630	242137780	322471680	248573650	295936700
72803	11.2104	680.619	Positive				2.85664e+08	1.03424e+08	0.687465	72841490	49631556	965682	564826700	321894	46161276	502354780	564649540	43739856	61159210	321894	60623110	427557100	61695310	212725	43622644	475213100	48288970	212725	36650140	212725	638175	212725	629635140	568599400	45955807	212725	61457984	63497550	399116130	485765440	42593584	429385700	228227687	20993832	447894850	20993832	57339244	62981496	49935452
n|51965.0	9.86391	801.574	Negative	MGDG 16:0_18:1	MGDG	High confidence	280633920	227049060	0.0176973	219351260	299060740	255091400	420137700	178731890	282684380	282450100	305491900	199214510	216448600	227455200	282713630	159980200	271141470	158750220	237690340	122494080	203190600	106125840	144267620	135216860	162624420	90154504	188920380	68557180	185938980	146379660	186829070	125042690	201420130	138132060	216678500	100942350	158363280	111081430	139275820	175608030	154247330	133795710	196048420
81002	4.4756	782.542	Positive				279831230	1.9062e+08	0.00321699	139898610	320724060	228461810	372479040	168331970	305240830	290962850	355019940	137849260	186767890	178214670	280099800	138755620	277544220	191110750	297474780	167338480	240149120	107757590	122898510	218239600	198233230	1.42761e+06	232184100	81124080	267246110	198767700	263926270	106615010	227113920	121976410	321784500	82015270	182020180	101125890	146928430	173155470	178733520	122892210	209588400
65173	5.80877	622.504	Positive	DG 34:4;O	DG	Low confidence	2.79244e+08	3.08991e+08	0.770214	302581570	362792450	366444380	410852600	338591550	280838080	317288030	258181820	234612320	204188660	294430300	166067170	158608160	241835340	228084540	266254000	282018850	318464060	221552320	242150820	262852480	247837390	143758080	192479860	224818430	296359550	180503330	352941120	182333000	312693570	246626640	347912000	264241650	222275420	246492380	212133650	171052750	318525570	222560590	194407630
n|87251.0	5.69308	832.507	Negative				273571080	272599820	0.45692	216406600	259339940	296415500	303309150	303873340	250443410	304033570	289573820	273210180	253326060	241659730	221991000	285434100	255359790	284259040	251573260	295403170	316628930	230774640	307958300	243543920	226088620	219888590	272029300	206080560	259503330	303978800	290141220	223417500	329479650	286403650	270047300	212967070	259290270	272228400	236913820	285584670	299011650	254522880	340447970
n|48343.0	7.91968	997.519	Negative				2.70712e+08	3.00246e+08	0.692682	331821300	473178460	206386720	404001280	181272420	204438320	287699460	6.09684e+07	153746460	182905090	640552300	453796220	298781250	6.09684e+07	195684670	112428530	217824560	141272100	295021760	104210900	243868270	142242540	236001810	221393980	152422200	140301660	199647310	498238660	402176900	165721800	232193470	236590670	319048740	162685340	259956900	120059416	241900140	267357500	250928520	164764830
13634	5.83267	792.499	Negative				2.69324e+08	1.49383e+08	0.0282375	77122090	196540180	173276765	222901070	201394300	227487070	213670050	380911230	145159230	290887900	85677830	399400130	297218850	610197060	228943650	533009280	202102510	401199070	142379580	430006460	157957140	240173500	101424410	471967580	236083120	301492670	503170140	424336160	104080000	321291520	316787550	202226430	82457576	455735400	136224130	217829920	396773470	257963920	156199000	945373700
73338	11.5137	844.687	Positive	HexCer 42:1;O4	HexCer	Low confidence	2.64238e+08	255373045	0.494621	212718420	297079140	283489500	327920740	267808800	245071630	285629250	264116600	208033840	207039650	274558460	273299070	244202510	255972020	283718750	295006000	294370460	321167740	267225390	271176160	263321760	271515070	226436380	305746240	207115920	281562800	294413340	328321180	255774030	291804000	249790800	250810460	246390290	240574080	272086750	230608260	282601120	281554270	272980740	311044500
n|46650.0	7.14595	721.503	Negative	PA 34:0	PA	Low confidence	2.5985e+08	247943190	0.920853	153561360	244422460	276945920	313801800	256926350	250314020	283247200	243935380	265735540	222331310	251242770	205908590	284295230	275705100	262812670	303138140	283777280	309612900	197403740	241909140	221934000	287870660	213073010	242594130	185399260	301242000	288163780	270539970	379911840	291588480	184851700	331677440	383440320	253122110	204573230	313048770	252661340	279649730	179491120	302196220
55101	1.03846	170.1	Positive				2.59609e+08	266494390	0.619872	308380320	309214200	196379420	242966510	246668270	300035040	250241090	336008670	309721440	110442696	287575800	315519780	258989540	372956380	225888270	304902560	208322540	241874990	347079940	146320770	291182820	190953090	305801950	225993600	273672960	178967840	354739970	208139550	265820420	211523280	280589660	201182260	171336830	160305330	291615870	244776850	179545180	89264470	287700130	336068800
8758	12.6938	717.673	Positive				2.57453e+08	2.70208e+08	0.0638152	222793000	260180000	260400580	300487870	264739310	258040600	336192930	190733800	228363380	204657220	308758850	212166270	330619900	174915400	382457150	298162080	401354080	253511950	280245860	285428960	306050850	248929340	230487120	286374180	218544290	321346980	428061660	318633760	251486750	274607040	323964580	240269140	463993820	244345010	323789820	214379840	396740800	246546880	307909120	310006720
n|5923.0	12.0622	917.713	Negative				2.53955e+08	254736840	0.285093	241629010	222747860	243175950	323872930	251659170	238622320	253613040	237122450	252092800	221787470	286251070	227617000	279575870	209130560	261260770	259335410	253829870	256768050	257508080	225875440	213491360	229153710	215669330	257557890	189927020	255101820	274559840	293548130	243903420	281569860	255813180	239563440	245542740	223034270	265511780	205596980	248033010	273663040	275040000	304001950
n|90325.0	7.59224	968.511	Negative				2.49553e+08	2.01051e+08	0.0332925	211173060	328230820	229119420	256848030	197704260	233578980	130317976	248062340	173882940	208799140	264106900	323488420	221799840	231290430	114692680	111578820	2.00914e+07	267499820	96606960	85185370	2.00914e+07	181013980	2.00914e+07	250449140	2.00914e+07	107616880	234561570	371693570	185285900	311995230	110833784	251564900	2.00914e+07	220130620	2.00914e+07	254490530	214985820	261009250	2.00914e+07	257416160
8859	12.8726	813.658	Positive	HexCer 40:3;O3	HexCer	Low confidence	248181285	221638620	0.0381419	196952350	276875200	242117040	340685630	219144690	220621200	243546290	253132640	172433550	203852420	255637800	305983170	193920620	278629540	221709970	264575760	227155330	290815800	259875060	214956140	201147330	273516350	181915550	298844100	213337090	261243550	229317060	312378050	235283840	286161380	222927700	246841010	220119620	238825140	228420220	178982640	244237800	288864200	231283520	333197000
39423	8.02726	909.523	Positive				245081040	233187750	0.00612907	221936030	248367500	242430190	253112060	235655380	261421490	243609060	245166960	217752400	232757700	237743440	254056670	229660530	251874260	234231490	253445440	240319700	249295710	222494980	247218880	231330050	249351020	199397890	245548500	200642540	253821340	246988720	254539020	220797420	241238530	209580450	250949810	217594380	248776460	214993970	236176430	235518260	242031380	216137070	244090690
67298	6.83285	764.544	Positive	[D7]PG 15:0_18:1	PG	Internal standard	243411785	1.60262e+08	0.000517698	109750664	279625060	206923950	323446560	139715410	288309800	231512770	274025920	126045700	187564000	147623780	260436880	107499370	252758660	151605890	243878860	134458050	186393970	96902056	145680620	130129830	183093950	77788760	199640140	72292840	234648350	149907150	216144560	99923540	233120530	89288470	235926200	91955090	188327500	88913030	147527740	119782700	151323950	78905920	182442380
66086	6.26737	852.559	Positive	[D7]PI 15:0_18:1	PI	Internal standard	2.3944e+08	2.25028e+08	0.22285	188546060	223240770	243223650	274449950	242620640	258637490	256081580	251859410	193987400	207528930	225706940	228054940	220925740	244193570	229564500	207537520	235590530	248549710	218425180	228291870	222460880	226225570	202678320	233385180	177348660	221505970	226412500	239742240	187162670	222427090	187661260	243358540	167559420	191747600	220231600	203058700	248061550	238743400	216422130	210108210
n|46284.0	6.93744	614.5	Negative	Cer 34:1;O4	Cer	Low confidence	2.37882e+08	295526085	0.0875939	357642270	250681940	273600540	244080580	261311920	185129170	258344110	273290600	267064370	216765890	355193300	273968130	257346240	294770140	283365100	250322220	227210350	242138340	427704060	230363950	213809500	249694600	281472640	365975900	306125340	238596460	267911870	322765600	336041700	184994740	340933020	218090220	229302990	193184800	297243600	185799730	318080100	252184830	339498530	265086690
67	1.03041	236.094	Positive				237815160	2.10053e+08	0.00330433	217267940	246939700	221094830	279719070	204860910	238595310	205316960	270092320	221764900	208087070	190010370	251988500	183457490	298959840	210967100	237592290	207959950	294376800	225826300	226500820	195785100	237074000	209853730	280569570	181823780	250981660	223947970	265575890	173557360	187437740	179012740	248478670	117635520	211670510	198128140	190392460	198032030	238422190	206631890	273260300
63582	5.10613	1052.7	Positive				2.37e+08	1.54235e+08	0.0890585	159819580	99368960	149835400	123291640	241639340	198918960	130766370	414693980	107733330	324011230	135613000	452166300	261717890	635087940	275813200	558037760	188519980	318925200	362607000	994046000	165804350	217600050	216641860	536535100	330209950	236910640	400482140	364036480	119178440	178927200	591369600	112551970	188622530	361193470	237838660	286907550	316247000	186671710	337266800	622235260
n|46964.0	7.2682	983.503	Negative				2.3479e+08	152903395	0.0094333	129153190	286271870	156109700	326886660	129686060	210531870	174447260	225589500	97203920	198840980	230820240	285197980	160617780	156227740	117776170	187712750	132302950	221670480	120878344	188609920	144327860	166711650	92713600	220866990	60187216	190023060	145885630	376895200	140844940	289421200	113738720	213492400	113369210	186080530	114314580	160014720	147595500	215718180	95040340	227082930
69483	7.93173	758.57	Positive	PC 17:1_17:1	PC	High confidence	2.34619e+08	1.68254e+08	0.11665	28290936	205062260	272353380	348114240	256373890	242745220	286961280	261979840	131856940	175879980	33686816	258860980	173933230	252277820	187070290	348893860	256977810	318393820	41338668	273202880	149583340	309361700	42669720	231816130	55215984	277212220	310734530	321007940	47815256	429548930	24008350	309780600	23795764	277208100	31994754	205489800	212518580	271594180	50186624	494483970
n|50325.0	8.81112	963.627	Negative	DGDG 16:0_18:1	DGDG	High confidence	233341040	2.10598e+08	0.0333326	197500830	251165950	230875600	322470750	187288200	229629600	240879840	246241900	200189390	198890580	206853040	227839740	151647460	246899120	177456850	215037280	152852580	215430130	139933870	155169570	154036130	174524700	118496200	185218830	101686220	204555120	152209920	213064690	143759170	215021900	173109570	217393100	130610860	164817150	142803700	142352300	176261100	175285660	154376100	189558030
n|88154.0	7.90188	998.522	Negative				2.30118e+08	2.27489e+08	0.710971	246069100	355443780	156170290	303971870	139034910	153586670	214621800	200425970	115955080	140429090	493083260	340887550	226848800	252198920	146334480	87716920	148500940	175428940	220459020	78668456	186103150	108031710	179394370	168745390	115597710	106937860	153261700	378792930	309584420	304483200	176064480	179813280	241185000	123631300	197008450	90568110	182935180	198431170	190345340	122757520
n|42483.0	5.24163	665.418	Negative	PA 34:5	PA	Low confidence	2.28423e+08	142269550	0.00323739	146587140	361914240	132426560	199560340	135229280	180051550	169066420	261289730	134520600	217795950	135787300	250683900	149924080	256018100	168076850	258988940	142220530	297076400	165686540	175490960	168901250	269763230	191500960	373377540	94057944	194023500	190316980	260876290	122261496	284077660	208973330	183358350	172021810	171518000	164003150	201253300	148758770	264956200	165726200	317318660
60066	3.84284	1066.68	Positive				2.27135e+08	294399245	0.0181486	345319800	216978960	254176940	226694990	292371330	214284240	281827140	220064660	238995620	223633550	353704640	271715460	261153440	269052700	276283900	273222500	262845630	202714700	412005760	293537180	265587630	257694670	327561900	255310400	317578140	317564320	260875360	264715040	354754800	198673100	333873500	250217950	309495100	214830500	329041860	222614450	483224000	331518300	392825470	275348380
4349	6.92013	968.618	Positive				2.26366e+08	1.17479e+08	4.8928e-05	118603810	262372400	120608776	277945820	96547880	247473420	124336660	268473200	84694980	203670370	160079040	183231280	98262190	191901000	112288216	219773060	122935944	224187470	138802320	212895400	134657840	212410260	125528570	240670940	86881496	244631630	121319510	290363740	117240510	252865500	80579020	232432590	127360270	182984100	135125550	225032030	85990000	218950910	115224136	197643040
n|44451.0	6.04955	817.515	Negative	SQDG 16:0_18:2	SQDG	High confidence	2.21685e+08	1.88543e+08	0.161581	159487230	200504130	181547000	233014300	192853970	193166830	220179920	271493220	224349250	179000770	152840580	248781340	252930140	260797570	214861180	181876110	169365810	274304800	163185250	233862350	136197250	152009800	161364180	222517890	137542780	104681290	249895150	197078340	197831575	177002960	228528850	168432820	103270170	145994540	186646620	127191140	267803090	181988700	193314700	239780850
65003	5.69044	850.544	Positive	PI 34:3	PI	Low confidence	2.21654e+08	2.02544e+08	0.134669	174545860	219353780	221517120	238616770	216301920	222796930	234369890	234985490	180081280	212189780	188449710	192013380	201982580	214571490	199181070	216125100	223429970	226039660	181628660	233769090	215896530	211692820	193056510	224168110	162403600	223562000	208007090	226244060	186260860	247594500	200266960	253404030	189921860	217270850	219695360	213281060	236897180	221727060	208224880	195227730
n|113358.0	11.2711	699.598	Negative				218781810	2.61579e+08	0.195185	308978340	208672030	225661550	280118270	221124640	180325360	212307790	230358800	247379550	196519570	354021660	228140740	216696830	228292820	221313490	179134780	180892130	214512450	353560960	180036160	168847470	170935500	258938220	260295400	274326800	184691500	200754300	256344220	306738200	137462720	301151400	153052210	216141900	147823100	316422050	138420050	237731220	238750670	294079140	186577300
n|45088.0	6.32716	776.554	Negative	HexCer 16:0;O3/18:1;O	HexCer	High confidence	2.18579e+08	2.10363e+08	0.811269	209325800	263114700	216731700	263621620	199447890	179510480	221808620	209351260	189152430	171056200	225713940	233715600	224818700	193170340	219592240	207847340	223727500	264056220	228148660	209144860	203562080	194019580	189526770	231570290	168519200	220237220	229679600	287524830	215288670	247723760	241825700	214357500	213998700	228345140	217469780	185752240	213773520	241692140	227079300	266050290
3540	5.65694	955.618	Positive				2.17986e+08	1.51043e+08	0.0087686	85954730	194893220	193441020	225197980	196228510	218848690	181466500	242364780	126467450	215603950	122701130	249177180	211010220	353192100	175351310	327248060	170854670	241360110	133367810	303449950	162256620	217829700	89152000	273071140	158124140	243692450	291029980	258136400	121398350	242472750	195444370	204110670	114553544	267878820	136233890	212454260	253336030	208806430	126981690	370742750
n|52843.0	10.3966	886.663	Negative	HexCer 42:2;O4	HexCer	Low confidence	2.17324e+08	2.44108e+08	0.0711859	235808660	235788290	252077120	257970990	212512480	199612690	258507260	211537740	240353650	178013300	265387100	227567940	221021100	201323380	225616260	213594350	234285300	243664020	242843890	192576640	199140020	200175900	202874610	231747300	190104720	206956580	210129500	240171220	195978500	214688290	242252370	192118370	216510420	171126340	233764690	168593150	213420750	254290580	234001710	255447730
n|46342.0	6.98932	959.596	Negative	DGDG 16:0_18:3	DGDG	High confidence	216940060	1.50541e+08	0.0181749	91114530	197626620	175360670	211387860	183401250	204219820	202815090	246303800	148360290	205491000	102191496	270709250	236611260	343030240	191770540	297086940	161101230	280606800	112393780	347637200	144718610	190005840	103233760	282418430	136422430	186465740	279688450	250155890	95499000	247290720	228888110	180442910	93464630	239268450	128312520	170251380	279513400	221096270	142140320	434117540
n|50352.0	8.68892	1274.87	Negative				2.16547e+08	2.27181e+08	0.553017	207064220	186202620	254885200	268631400	249966720	217951300	183119820	207660220	288723200	199641570	179328270	149914800	219192980	259220850	265382640	197787860	291575500	267146460	248956160	148682620	207117400	223203310	254931300	277867040	305265060	263691620	192409900	203872560	177870530	141647250	199380020	142475150	156597920	123080550	275895580	188740900	179173400	198409820	252363580	214105220
n|50150.0	8.68996	1273.87	Negative				215109290	230240690	0.446337	209676270	184882700	262411890	262208940	254286700	220163440	179133200	209608770	292986660	197482690	182949420	146860580	216309200	254548560	264954640	201356180	285440420	265676600	247980510	148325810	207739470	217428260	257103860	277224700	304498750	263328800	191115860	200772560	183708270	135983360	200136910	148615340	161879620	125606230	272828200	190163740	177295710	199515680	259333060	212003100
n|43073.0	5.50858	815.499	Negative	SQDG 16:0_18:3	SQDG	High confidence	213338405	1.73035e+08	0.136005	143246500	168014110	171832820	191851000	232145520	180922700	179489730	252541070	168247420	214276050	143249680	318054240	272425500	344347550	241054580	315334200	192435310	308266340	255176940	381416770	190584980	197016620	166871920	370149630	256070930	175612820	341997660	263495410	167529820	188791150	407645150	147410860	152713250	247707660	216917460	183350770	333987780	250572080	244264100	423322850
7997	11.3259	1052.71	Negative				2.099e+08	1.30477e+08	0.103472	117200584	120698190	103498990	120899784	187430340	192235840	147494050	270354850	120464780	253675940	106775060	453136030	301534050	575781250	212628700	494023100	143533470	302787230	393274050	526939780	134855140	196214420	145205550	482538530	428231900	196210190	405908900	453162200	123099816	113385200	551474240	94370744	151713020	274302700	207040480	170268270	456117900	165085000	253570190	581026800
98447	3.78114	1084.69	Positive				2.01452e+08	148189911	0.0227091	159595080	165448180	134186136	202677470	149121570	196204860	191957140	220449140	84210950	201489040	170068590	294955680	222444100	252896880	229527730	214234780	193467650	213767230	153906030	354192500	162739780	250991250	137127950	256512580	12761844	197054350	242405810	217719460	201182200	179190930	124687050	188392270	119717530	211450500	156077790	203029820	317443970	184176880	170525520	195711045
n|54550.0	11.5478	708.615	Negative	Cer 18:1;O3/24:1	Cer	High confidence	1.9852e+08	210719035	0.627	224394820	195969730	198814220	241154750	181096020	179757680	183598060	214739650	219313330	188618600	257097760	194474560	170877660	169534500	205007180	187658460	182035310	205354900	253285630	170589310	163068020	180869660	182250290	232951950	184856200	188038900	171016220	220814980	163255150	163376080	205624940	171540600	158526720	139489010	217381260	127384170	187277800	186473140	215020850	188294540
n|51711.0	9.64215	953.529	Negative				1.96794e+08	9.38244e+07	0.00414019	194848800	297716320	25832970	310789980	77498910	181517700	213099950	198512380	25832970	166393970	25832970	272065860	25832970	165088900	25832970	156530510	139172050	4.83193e+07	25832970	4.83193e+07	25832970	144957890	117380200	172524420	25832970	162083710	186575330	298623040	25832970	255898190	25832970	186795490	25832970	165373180	25832970	118627670	173942770	204270800	134396430	3.95426e+07
n|74168.0	11.4972	914.694	Negative				1.95117e+08	210547734	0.695541	220038400	94725130	91780344	297637500	221466660	226768800	254776020	233476500	235332210	76689230	239892770	222205440	241407800	247672860	210145060	221377070	239683550	102364024	222542260	193526780	71271780	200823940	188777090	224692510	174301280	198831800	242302560	272093820	73270180	90289370	228132850	221018130	200084270	207468200	210212580	174669650	219463550	95021300	216102930	251439300
n|84059.0	3.87029	846.486	Negative				1.94775e+08	207336750	0.210511	203440980	215719500	201083580	230089500	204117940	169781650	209681710	199222820	186986030	171377180	238710260	162065940	182456580	159951460	166878560	190429000	175227980	211705120	173652380	156703120	181239100	177154450	150161340	216319170	140197730	207790500	171302290	239499440	164558820	239835170	204571650	193216770	220782690	170159220	185556450	161329820	190083570	255602030	191641630	222252210
n|56328.0	12.5708	738.663	Negative	Cer 44:1;O3	Cer	Low confidence	1.9378e+08	2.61755e+08	0.00171911	186014720	160632130	249014140	209471420	241145470	168369330	276335970	168855820	285935420	172237070	332084030	187921500	283116500	178063090	302049630	211177860	322814370	171866560	184315340	199825150	235057280	213930910	256044450	136351680	113214700	226240000	231579410	242495040	153101260	211650670	207130240	176910220	282234940	185569390	154394320	154463260	263314300	195775420	202170860	207363500
75649	12.3959	710.666	Positive	Cer 44:1;O4	Cer	Low confidence	189246180	237134415	0.0198351	244330580	167406020	219453310	210458900	226773840	166740600	212863360	212453500	205085400	172508860	314300000	182250200	205909200	193651230	207169040	179805010	218728670	167609070	230492400	190893330	167328660	199779200	275115940	199608580	217376500	208800030	190951300	220940340	271784320	156953650	240102080	157145900	238467280	153114830	235665420	163570060	232802300	226592860	274606140	175346940
76643	12.7849	864.632	Positive				1.88731e+08	145014787	0.00261211	106687416	204559550	153240980	248038030	144081660	193868200	169527200	185413470	131300376	153043540	165251090	213917400	147460260	188403700	132779760	183654580	160016600	197551650	133306840	166573200	137268260	192020370	97264350	167950780	107106390	185619140	204623650	186212430	116848460	238406000	143049760	201887420	166492000	188545120	154531710	147297680	170310740	194271090	161388880	194729440
n|50801.0	9.17961	935.519	Negative				1.87596e+08	1.79838e+08	0.0353716	197842260	174608080	199220180	250025060	163362940	201592510	187951920	193470500	145637780	186556600	185012130	225090130	119325760	214488400	73770776	217614670	79141180	201674200	76029960	77465190	67679720	147610830	54774104	100192240	73509950	92903190	143889840	108104620	140695570	152072690	123521960	187281180	65464264	150375890	105932560	106989730	149105920	138124060	123833730	180847680
n|50064.0	8.66693	816.548	Negative	HexCer 36:3;O5	HexCer	Low confidence	185057064	129640151	1.85539e-05	117609910	203114500	141501360	211442600	115368620	171921250	136506380	236553870	160768020	192123900	106086616	205636180	95186264	198503650	141523280	189588260	106629000	190445300	107744050	163057890	124332580	169386700	116454670	184507920	102515770	153321300	105303620	143962380	97040920	175956160	130568264	193784110	113058350	173492300	129786744	120556710	95378440	145029970	110020990	154555040
73897	11.8032	798.639	Positive	PC O-38:3	PC	Low confidence	184098520	1.25798e+08	0.00237933	113386160	215803760	135613010	250506690	122533250	181351300	133570400	202789760	92174120	139834240	157511790	214311000	114305370	150546700	144981390	187612140	148607470	210938420	143342480	179275970	142269840	169059060	138643800	214497060	97660184	183774640	131470980	266616320	135474940	218610510	110957170	173780130	164122450	146750290	134303460	153731500	147711250	207427680	125596744	239925920
n|71340.0	4.71642	717.472	Negative	PG 32:2	PG	Low confidence	1.83878e+08	1.2508e+08	0.486312	101121096	173231570	99307900	313573980	77565770	136684740	234397500	156032980	62475896	86706830	175608860	185299070	237038900	131145770	215129980	98543610	197628830	319005900	87269580	72709360	194682350	102738630	74352980	138448600	133926260	101462660	218458340	283273200	160276740	275622430	137497630	132014810	74680216	139577740	91301540	47406864	242700080	264029740	107004060	227069440
n|66468.0	3.51154	847.489	Negative	MGDG 36:8;O2 (Arabidopside B)	MGDG	Low confidence	1.81071e+08	176659670	0.956536	180290130	172295550	178197800	230638750	155113920	159768080	199377040	176629840	168807900	152584080	178171230	194997260	194510290	163019420	207805490	126666260	160107730	220753630	193837810	196361660	169228100	145073470	180646080	171991000	174316960	112273470	199877950	198520340	151229580	179177780	167144600	170570370	94161704	140937000	182650240	122402850	237871840	140001170	184320000	120670950
83322	12.8562	536.438	Positive				1.79828e+08	2.62734e+08	0.00180701	196632340	145482300	288758050	183561010	293444670	178059000	259104810	166232050	213215660	176179620	325251400	152960770	229451570	171846430	295580600	186318600	341450560	148365470	248296080	166608980	275236500	164989490	180167230	152015630	184198180	191260960	242781630	168946020	204384240	151615920	201779300	178217630	206910640	183043420	203183040	163787020	280056420	142880320	230940740	165370500
4537	7.26676	984.505	Negative				1.73945e+08	114388699	0.00904597	98010460	209989650	116361624	241224100	98669630	157492060	129410980	168428940	74334650	147596380	169544850	210386530	118939930	115717480	87861550	139577120	99994220	165963540	91428220	140206220	110029420	122112320	69999530	165818740	43946270	139603060	110564824	278798460	103118300	216086530	84661770	156374240	85278120	141221620	84208580	122828140	111406450	161142850	69433870	167964430
n|53951.0	11.1777	698.594	Negative	Cer 16:1;O3/24:0;O	Cer	High confidence	1.71558e+08	1.4281e+08	0.510089	171019580	120658740	135301140	149919100	119519230	100785464	115346344	123991640	131387530	420412130	184283340	130794790	113581870	136104350	494169730	107486220	109923060	126132056	197751550	93320136	99619760	107251500	144173730	161468130	151118270	105000024	105132170	157553600	169679100	80749980	177511760	84995896	100305256	77020504	169815260	72480456	136793760	122500890	165505820	108743380
55601	1.36185	810.499	Positive				1.71323e+08	1.52645e+08	0.519123	104069496	197401380	158870850	150024740	150959870	112229210	238440430	214499920	123573920	150455700	139954260	187969460	203326020	212609470	218216510	165892210	203603540	238682560	108424824	138905860	191881010	194841550	97030696	213510510	115550100	193850300	245147000	223675020	81708296	209610980	118228930	178447040	89753864	145767680	111805830	124243470	252219950	206796430	148992460	218702130
70471	8.6598	560.504	Positive	Cer 36:4;O2	Cer	Low confidence	1.7051e+08	139599056	0.49528	44656776	246430830	213565570	407531940	100141370	81426744	177288220	149515860	162575200	82634160	139367200	140158910	55521440	48820948	72305900	110079080	85734800	54374464	74005100	252111460	130478900	125258184	30596858	195564640	64097824	124892344	92354000	85789900	127391384	256400050	246227090	188560260	494435500	100766420	159168110	106579170	45813804	159549140	115814790	152283580
n|45787.0	6.67086	793.515	Negative	SQDG 16:0_16:0	SQDG	High confidence	166496900	1.59389e+08	0.917848	155982050	160006880	152951860	204806900	152241040	155983550	162672820	152162740	147512690	147598180	184976340	155902190	178423150	151516420	168169020	190040800	156360200	207992050	178134300	171923570	152072820	154550500	146315070	195059220	129390310	189855710	178831790	198452140	162637810	195801200	193737470	175278910	151761630	155797540	171001380	157270700	160034130	195838620	184725380	156703940
76506	12.7619	890.723	Positive	TG 54:9	TG	Low confidence	1.6564e+08	120360426	0.0519041	70475976	206325310	111469100	189319380	148883860	161043650	151974910	204427860	108658050	104045090	130700660	166426820	128677176	110969464	69235590	112825570	113754056	115564024	126375810	132156296	168419070	147298780	57422852	109183530	116274350	198350770	125169770	130322270	158950830	171796530	188221840	145830780	135213520	102486870	170688620	102518050	193987400	198340780	105126890	243615760
n|45805.0	6.67357	740.547	Negative	[D7]PG 15:0_18:1	PG	Internal standard	165440185	1.91477e+08	0.0168238	157783070	174690530	205282460	203446860	183507460	138130800	205527900	155704620	210875710	136420600	185885950	143508480	184247700	157575520	196149520	164868080	215419120	166680720	179101020	148549140	184954510	163434830	154391920	178199890	156752140	183146290	183906660	177602430	147021950	184775890	180682020	180774980	180869360	157126850	185883200	146779780	172732770	177953820	127875660	187055520
n|44810.0	6.23069	776.553	Negative	HexCer 34:1;O4	HexCer	Low confidence	1.64686e+08	1.7113e+08	0.575993	163943420	193383800	175847090	196410450	155155000	134018904	169797820	151384900	158215700	147496540	203820030	176898690	165420000	147268660	168804160	164615730	168403890	174991740	187298530	172882930	156294380	167955630	145010420	201583920	145656240	188008260	176373700	203826260	162101980	181700400	188995340	177527980	162571120	160691440	177828000	134912670	179811310	168590690	188077490	220155090
n|101436.0	9.62772	954.531	Negative				1.61974e+08	133332779	0.294629	78454510	223046990	131405280	232700690	117106240	174693090	157540540	146777680	97343544	57461736	218146560	202608500	137161550	123612500	54045108	115238160	53623140	118188530	120111480	105784460	119988370	106856750	87808450	127223610	30752776	121138900	136505490	221447630	142084830	95567270	136274610	138332430	101848264	120252984	111995270	88169410	127807176	70788180	101812860	91868340
57606	2.65497	529.4	Positive	[D7]LPC 18:1	LPC	Internal standard	1.61849e+08	141242251	0.496041	73126900	158808930	186679100	205481000	148039090	168622850	162258200	149712910	166456240	138725060	110893976	121949650	149745810	141128500	165952400	197727090	193149550	113247700	90867380	180587840	176307700	199271860	109414570	145893150	137148770	199333090	107010470	171426750	141207890	183218740	71189736	199530690	120494150	174649710	121092340	190133860	154924420	144402660	57818264	15086620
n|100944.0	7.44078	967.509	Negative				1.60467e+08	1.03709e+08	0.102604	2.64507e+07	287740740	156813390	346933600	2.64507e+07	5.14748e+07	2.64507e+07	198724940	100721310	5.14748e+07	285365980	271648960	2.64507e+07	154424420	2.64507e+07	148152510	2.64507e+07	2.64507e+07	2.64507e+07	113724570	2.64507e+07	2.64507e+07	2.64507e+07	2.64507e+07	2.64507e+07	2.64507e+07	166482640	330257400	144204220	245396500	147288930	198271490	2.64507e+07	144055620	2.64507e+07	180524380	154808080	181007420	2.64507e+07	180041340
57816	2.93545	998.62	Positive				1.5996e+08	1.53741e+08	0.582338	195423020	136484320	86463660	127280180	195325260	153535580	144739790	167922800	99057210	181794050	201437550	244667140	192742060	198888320	191593900	207166420	137296740	118669800	343569540	257135340	176115140	174607170	205693540	271785200	197688480	182812740	204059200	192277000	159285310	108672740	213702420	139673570	205420740	161869760	238689870	158884820	204837490	157761470	233114460	176296740
80514	3.4365	1026.65	Positive				158128940	152439455	0.386743	177625810	149990020	92235330	132946060	180419380	149590930	161475660	180958610	110730370	176373820	192150180	228115540	158914200	171372060	161120900	181681340	118570120	106008984	257199310	188637040	159904660	154681490	166171580	209063200	153969820	157890200	169816450	161844980	125287896	103944936	184175090	128464130	192606940	144365840	204586830	128212890	169026080	144257230	176143600	142716580
n|54702.0	11.6261	738.626	Negative				1.58096e+08	187005365	0.458747	219137100	159382340	162964210	201705710	151246900	141425520	147866160	171189500	176868800	147978140	263949020	172448660	126896616	148192050	131682216	128439760	130138216	128474620	230345580	134555950	114693040	141394020	156445630	196033520	163183040	126251896	127125250	170902500	185526080	124119190	194075550	119081510	162659300	102442376	192299140	108183660	141696420	175339180	163320000	130420300
n|46682.0	7.13728	680.526	Negative				1.56292e+08	271802255	0.0608094	539787400	130178300	170554830	110387450	183879620	148885840	138560300	168831150	173396660	178377570	424634720	93308970	201093150	46010690	134807600	10595582	62768624	151911730	309337280	114504510	197663040	44758868	437211900	195468860	52437560	38971476	87610344	81479010	344810750	71934720	387151400	68973940	363334850	82564300	325912160	25363122	190243100	182105520	520181630	116191700
3068	5.11118	1053.71	Positive				1.55868e+08	9.90303e+07	0.0870923	99101310	65564160	94496540	79309920	158104820	130520180	84674136	277153660	70297864	208390990	87507140	302078300	174268030	423343840	182264600	366708740	125233620	213259540	236545600	663026240	108546984	144236600	142178610	359480800	218742160	154788180	264225060	237067580	75103224	118334470	397754560	214700975	122525500	238521100	156136530	190880850	212082910	121477200	223610860	413719650
n|42432.0	5.15984	705.451	Negative				1.55137e+08	1.19449e+08	0.252354	71852240	197567550	140531120	251046600	132183180	91333170	158390990	176750560	88955170	74576090	124782300	180827710	139546850	113892530	173785810	70254800	178775700	297486300	87118160	70771270	196940590	68666230	88645330	148460370	110593080	75248840	226800820	210421010	121901500	248887040	181222800	89421190	103139940	129939850	112799710	50676080	206135250	249404290	124401360	317440900
24817	6.36761	941.549	Positive				153288582	84159147	0.00523533	83787550	75545750	93029780	259534370	77446056	182938920	80793920	211496020	53698836	131666340	116198740	215331040	58550092	154381820	82421700	161618580	92811790	210593630	96960056	160324370	83010375	146909900	82604270	201261580	64721044	151950880	83416480	262074450	95364250	241685500	68998680	164486770	92704536	140628460	102607920	148278510	84564430	218555980	86893510	210161870
9740	14.8082	1334.33	Positive				1.51182e+08	1.86664e+08	0.000785811	149241440	146398640	209564660	138813120	174953360	146126100	189664460	173170620	199449780	116206936	197110160	143253440	186375470	121549650	202455440	178792880	262160030	133860344	203042990	172234800	227548340	143546560	169656180	177004290	149559140	228170000	225250420	180283970	147381730	151245340	141327760	146344430	153026160	141158600	166023040	152514980	181902260	143868530	145455550	168536050
n|71238.0	4.19552	683.43	Negative	PA 34:4;O	PA	Low confidence	150711100	219050830	0.0742612	187412240	117392430	226206850	175259920	187097730	174548200	187607180	161101860	330984420	161433360	194996560	44845570	114530830	171785630	151462050	139721100	211855520	130724376	189054780	113501656	152224110	167840560	194901070	163442640	180838930	220576240	95816750	130733016	100962070	137171500	161858240	187904080	298283360	92593910	221063980	166213860	101559380	178459410	182017400	99785176
2968	5.01199	785.56	Positive				149388395	1.09214e+08	0.0127648	74958360	183032220	133255340	207222610	113800620	162192450	146185970	157010910	68930750	110675330	118153700	128473064	76196850	134965090	102366760	146448510	97420184	162578080	65840812	81220360	90800536	111205870	47800548	115591080	44390356	153677780	110542216	169116380	55275844	175470800	71404520	133921420	77603100	94709430	56384030	100872536	99682744	149158140	79210930	150002130
77124	13.049	892.739	Positive	TG 54:8	TG	Low confidence	1.48097e+08	128617210	0.232723	71764480	194068400	126274780	197528500	181172780	141766860	150936320	156318400	93695590	95319880	147859310	154850370	103580240	113771060	88688344	92462056	102825624	93914456	119945600	93635380	133389800	120825096	55329108	78944870	112275970	123564440	112922540	123990024	150304770	126391880	174335790	112405170	116400210	81818664	156576420	75699620	162329700	171475340	108416504	286598900
56855	2.2823	630.437	Positive				1.47745e+08	174219675	0.155535	229723790	181941060	155548930	180698460	193645950	124961010	158955970	144900300	116132290	107452776	191311120	139454340	146516420	122677220	137280260	146025330	135815170	181726450	159325150	178963760	138423570	126232080	102570410	161458050	81265990	144283800	109045944	202095150	136059330	134374200	202808600	184660860	152454560	99361020	179860290	114407690	148694560	186673400	191483550	116315350
n|46738.0	7.1978	760.558	Negative	HexCer 34:1;O3	HexCer	Low confidence	1.4748e+08	1.63734e+08	0.0114659	146947660	156985730	160479940	169991220	156991620	122263830	167236670	127984610	165824960	132164984	184922140	145860580	175487420	130570090	170385980	141663170	172946080	171142800	187776100	149849260	147979340	165441520	157319460	165021870	161453180	151749490	178786860	178035680	234678780	166812060	191471170	140987140	219867220	143529100	189307020	151194480	182155410	178424590	176740960	182230000
57905	2.9383	658.468	Positive				146880160	1.77188e+08	0.156346	203868450	198641360	172736910	172337400	209136450	143585330	166963120	136373970	130215100	113797730	180209010	108644510	116545170	111582150	127374160	129044010	144648660	166245580	126249100	140755020	142203380	127762790	93603176	125653750	80503150	145041500	115588584	182281420	103077820	153723100	211699760	166928670	189713900	107653470	153993820	115991176	120500590	186450240	155415120	102019320
n|56246.0	12.4679	883.668	Negative				1.46317e+08	1.48662e+08	0.165315	131743860	152227490	148882530	169834320	141704720	125479620	149637400	133227640	165750830	121055540	154251500	139976370	176077140	139366460	163784770	135826130	183819120	175840910	154119740	122107300	142871890	144354160	137918380	156799420	143856860	136302620	150581020	166901180	139480820	141564380	142150830	116691130	118420936	123020360	143080110	115741820	139525710	150084350	151943460	154622200
61135	4.18099	1112.72	Positive				1.43617e+08	1.00877e+08	0.00228625	86015570	136714240	100464670	161103900	99660450	160541890	137720830	138183680	60666640	142619660	120736830	214449780	122538070	153673420	141756540	134677660	130971370	136857710	81162856	173760510	102734410	146819220	75279050	147180850	76516810	127336120	137845940	141400560	112838760	137666190	77746430	133018160	86044910	144248030	86185310	125198940	164311920	116962936	93136840	196587740
76573	12.7901	832.702	Positive	TG 48:4;O	TG	Low confidence	1.42854e+08	1.27945e+08	0.0673602	107521470	140707230	128983010	167196110	132130220	149441710	137271710	138915730	123734264	123532050	138026690	139793020	137332600	137496540	125815310	153062820	152575340	147580660	132296664	140974200	128889190	147170080	111781100	137240850	120858630	155571620	141053400	161682190	139162270	159195940	129152820	134607680	158141680	146759140	140569710	131386100	128108216	155591100	133365250	160337140
74997	12.148	854.687	Positive				140197395	1.08609e+08	8.99748e-05	95461310	139180800	110720320	150893600	118424100	136428000	100001070	150283230	113331100	134669520	113715700	139176450	129729220	160584460	134069920	148942750	144495140	152227660	135172220	167647400	122911256	139520240	119598744	141853920	131684280	149139280	141802180	153252560	118717120	143587740	139081200	128969500	130443200	146705980	154728400	140469360	124916330	146719630	132124150	159687600
n|62769.0	7.57058	969.51	Negative				1.39337e+08	1.02295e+08	0.072846	114755780	178373810	124784340	186829220	108454456	125492990	69924660	134269220	92446000	90050230	103407190	105205100	121008040	130457870	114455704	55118630	51013300	145829780	50267590	123258710	57561692	46830950	80956330	134659570	48000260	125281680	125911240	196087250	100282900	166796770	108175656	135198200	43427470	120190060	91584240	35474890	118759520	141970880	79270216	140859500
8119	11.5132	845.69	Positive				1.39314e+08	1.33589e+08	0.458306	109519110	156453840	149577300	173761470	139346480	128637780	147147540	139913330	108452170	109773500	147491060	143522460	127341150	131988520	148288060	153987040	154693810	169749380	142102900	141229620	138814800	145312400	120522210	162740510	109024570	147735600	152257550	171746860	136324050	152772670	132633180	131078310	128775830	126567070	144694670	120989830	148556450	146694770	143340560	160856160
63799	5.16781	790.56	Positive	PS 36:1	PS	Low confidence	1.39064e+08	7.82842e+07	0.0216137	13953818	155272060	122702450	212820020	96209500	169712960	176041800	111766744	44305536	104107670	16492249	143584460	80702216	152830020	81368600	180536080	120047736	158841580	10830316	91324104	73625570	154612050	9943229	68594860	10483140	166760210	109573336	184880830	19836022	213502990	6564709	237086480	6.77997e+06	133052480	11717713	100050250	69287220	139559070	12328651	111249290
n|63404.0	9.17485	936.521	Negative				138968230	1.3448e+08	0.044325	149276460	130931910	146415540	186752080	121907570	146083470	140276100	145780930	108028610	137111980	140975410	166762000	87149010	160107620	53471860	160866430	57938490	150158540	57225080	56935348	49529490	109571300	40459508	74114690	54758116	69183624	106797336	80661150	104980620	114350344	92311464	136807820	49350630	113043020	77123130	80843100	109757656	104532260	93869810	133277670
8102	11.48	915.697	Negative				1.38528e+08	1.30403e+08	0.390574	122810250	148081400	132022580	170495410	124795496	127836424	140006750	133891130	128494840	118534344	134289400	123974700	132327130	136612540	118771096	126815840	135699410	158020020	124872030	108472720	110658190	112197416	107257784	126147930	97076520	111537200	135017520	154896030	124770730	128998780	128384680	123451090	112405576	117860830	119697220	98586264	123176880	137644620	126507290	143519760
74644	12.038	872.716	Positive	HexCer 44:1;O4	HexCer	Low confidence	1.38096e+08	119527300	0.0744628	106709980	136083140	130835540	168273520	129708000	134884830	127456550	144105090	97518690	114325510	124935040	148922200	130906470	119448700	116235496	143480640	119843384	151177260	124652560	124110260	119674080	144214160	102191580	151864300	97777560	154037060	144099250	155220080	133888550	160804060	110058024	147653540	115004930	136441620	124200040	134090570	136800370	142767710	127468670	160551580
n|60307.0	1.63866	687.231	Negative				1.37631e+08	2.20601e+08	0.317497	365088400	163084750	131212300	98187750	214155060	96144400	173735140	159202610	199253080	124813360	240161710	334414500	184351100	222088420	159023380	96839730	107944024	257346880	3.59813e+07	134858350	131612856	133847400	3.59813e+07	198742780	3.59813e+07	90830280	131851920	132836450	147296940	93089176	495184640	123099835	271031550	100457130	49098980	70122170	153927740	149190940	413889860	170848320
124589	3.80288	849.522	Positive				1.37189e+08	1.26767e+08	0.146301	124668650	154811470	141387980	161502110	125186460	139527150	123765520	137099410	99007030	119448210	146586620	131574970	110747980	121129480	116286290	134642480	116733390	136907060	130508744	122602200	122897576	119835300	107447840	137251470	93719940	133796510	120099990	155470850	116871496	136476780	122264320	153037150	126087820	115219176	116956190	132251780	116633976	150327000	119543970	143311760
55312	1.21797	724.426	Positive				1.37157e+08	7.82572e+07	0.0338034	44846620	105067640	45351252	96735040	96473384	135499600	144434110	186645700	68700010	130728920	69738020	192929940	168264750	205962610	189395780	160175840	119335010	178714370	102965060	121860670	141542350	191233840	77308240	256607170	106993240	165039400	218002780	163134480	41363184	111289000	84789800	111239760	61543572	131840240	68443690	96948136	210065220	153099730	116434110	241300700
n|34818.0	0.848559	350.088	Negative				1.34822e+08	113694159	0.127474	135528430	107194060	94722010	151668690	119979784	113933300	111621210	170095860	82108340	127154936	138205180	132136070	138882450	160842180	91453960	155313250	101444830	177734900	128215900	135590690	112415690	121655370	88258936	178208400	86167690	139635310	127647144	145915680	107514020	92982536	153980340	113384504	131937576	107563220	134392420	149788980	134626350	134304270	138022690	184968940
1956	3.77771	1085.7	Positive				1.34438e+08	9.76371e+07	0.0198633	93417220	111026104	90989620	134600750	101903620	131219530	128955896	146180940	54252252	136215520	116304200	197626350	147387020	173197620	151877420	140749280	129926100	144038580	104381020	231888750	109663980	168942510	93513230	174130080	95692936	135324500	162434060	145257840	132900450	120704320	84256780	124194984	81804376	138892180	104765790	134588350	212812450	123291080	116310440	199449760
n|48139.0	7.75432	687.498	Negative	PA 17:0_18:1	PA	High confidence	1.31601e+08	1.16127e+08	0.650394	261966800	106800250	75134110	221961520	56993828	87994290	122829680	141237630	81898216	117634415	97939538	124744450	113980860	110524380	127932280	54660748	105525690	152577860	201432480	90644979	117035496	46244044	154146460	126629210	182893100	48453068	94541380	127354700	189319740	9051216	264107150	59195132	115188600	72129320	166018260	27153648	127379496	142017680	232273490	140343360
61058	4.25053	1094.71	Positive				1.31211e+08	150768760	0.397254	163352980	114791630	150212290	140916340	152283710	133215550	136517540	133287680	107679530	140005870	194566510	153895580	125047224	141582800	110442750	134423410	108233290	90494320	219714430	130778350	118226456	145005680	123082630	143635300	119652470	137337550	112608104	115813110	155060180	104299670	153170270	143255170	144825700	96116560	161574020	108283190	181514540	162035000	148883060	125570024
n|46294.0	6.94731	631.491	Negative				1.30827e+08	1.30912e+08	0.756884	141792460	161463460	140242190	117356430	124786424	120268550	123978900	136582940	122915710	134056350	131755310	121041220	115234500	125180616	115254840	138674160	104683600	117735160	136877060	133054320	128267660	151636910	142620800	142072050	107622260	142467540	112265400	147862690	144740740	121483624	125976180	141358020	129755016	127149130	126282424	141357150	116822856	122706450	128026490	100605210
n|47244.0	7.37301	712.492	Negative	PE 16:0_18:3	PE	High confidence	1.29903e+08	8.87386e+07	0.412192	31973196	128235060	167301940	162329470	146621200	136257570	17725426	128760330	134405550	116708150	34404340	108893730	107129896	27898018	129128750	152695490	157108160	153158350	36685230	120872790	111280480	141011360	44972750	23973384	41681600	170589060	151418640	23986504	40652884	181655820	30572894	164472320	39919390	17487140	41741376	135296400	112489240	35694590	49899160	209056020
55494	1.34861	954.541	Positive	DGDG 34:8;O2 (Arabidopside C)	DGDG	Low confidence	129280339	1.15589e+08	0.312091	96957830	146775280	135203920	156146670	131220030	116801464	130976904	130132260	86311640	105299590	112864320	117676540	120526770	114749610	119540830	130640440	124008610	165045470	77401340	107130620	135708160	121648870	57990028	138541280	63846256	159964830	135826690	161337580	71827420	157706300	84608650	150224820	83377170	111208424	75722830	111872140	125068980	167854880	94101760	162058030
77435	13.2617	784.733	Positive				1.28768e+08	1.14775e+08	0.827137	98768460	124150980	103489000	194854200	90522510	131139064	128355096	89809450	80052210	74508296	187464130	124405660	158148720	73809030	200372830	204425460	232716420	172043230	157682880	173925460	140982620	123466720	111043784	158393800	122885510	186761460	240024800	243628180	124327740	182902350	187806050	132276250	254272110	107930410	151644420	91350296	226364740	143454270	121918050	182052600
n|4391.0	8.69034	1275.88	Negative				128470615	1.37467e+08	0.54137	124630370	108548136	156835280	162541310	153192080	131637544	105535700	123344620	181373040	118137280	103236480	82443180	126614800	157999950	161648050	115222950	178135600	153451500	149250940	83759496	123327704	131017970	153660020	165905730	193288000	159260820	112288824	116863720	103540340	71305180	115754140	77270030	88981130	69232060	167165710	108810560	100422840	110156460	153883500	127663496
5810	8.81857	964.63	Negative				1.28254e+08	115927890	0.0425651	109106270	136290800	128478936	178934940	104243144	126430344	132633380	135116560	108245470	107304350	112860140	125081790	85446660	135500800	98841460	120954140	84970350	118725370	76602424	85303530	83541096	96105944	65550330	102025850	56637572	111593896	83952050	117766290	78587950	117387280	95384744	120816070	71719620	90333740	80267140	78343390	96330540	97235240	85681070	105719590
n|40864.0	4.45667	777.493	Negative	PG 33:2	PG	Low confidence	126046437	9.92801e+07	0.0837611	48063396	118424540	106521580	133402000	96134700	142584020	172164160	118080536	100618570	137035470	72178424	116910230	106752056	149862910	109539816	126706300	106417830	123879380	34775390	110297180	93627170	155444910	47898588	90387440	31186986	112361690	104689740	115785176	59737636	121277840	35500784	162079040	40612220	102273650	44817436	94224840	125880650	110607160	40898820	78159840
65898	6.19873	728.523	Positive	PC 32:3	PC	Low confidence	1.25826e+08	99012246	0.758924	83194790	128651230	109360216	227312940	100489740	88104264	143311230	147302930	48515764	46703624	109201736	24613442	116879180	110073576	150107300	57244300	142755140	221590640	91093736	43815370	135975920	52899504	76472860	134511600	115922200	55923164	181004270	168034780	107600430	146273470	124777304	74081080	63105076	87007570	98655240	33178620	156759250	181341070	118284030	213461600
n|39672.0	3.82417	888.461	Negative				1.25211e+08	8.55395e+07	0.354496	61193864	74894344	51017856	113263810	94689350	119285400	131875520	121472190	57206452	121233440	117253930	148354660	201117040	175443070	173429460	134850770	127490056	152019060	122953230	126874296	125365220	144016060	102864264	133993680	150976140	114342060	216419470	99352090	112971100	87456820	107823464	87840390	68519030	103312100	77441224	85699490	208434380	66210370	112029680	80146456
n|41517.0	4.72272	736.493	Negative	PE 18:2_18:3	PE	High confidence	1.24768e+08	9.25901e+07	0.00501665	62877520	145498820	119875620	152660960	128207020	102631990	82509304	161302300	102450800	116281680	59620104	130550300	70233010	135421900	87029500	155146190	80335670	165638990	66652590	205263140	84613170	128950790	62329040	156215310	54552100	124005700	100526840	156060450	4810177	171331410	101698840	133158020	71992536	136423120	84184220	119778690	120827580	155374110	84806130	214096700
74107	11.8603	782.645	Positive				1.22867e+08	129480155	0.897136	135548050	128403320	142093780	171205420	124480230	110187750	137489940	135046030	84818960	86508320	152449970	151126530	105851320	113020680	146301520	148549000	144096180	150876510	137528200	107722090	116945900	96305976	99130880	141409220	105024584	138096980	162316800	189469060	123297470	147619710	139421900	117466700	131008250	101045570	110214200	70818520	156811940	130735430	127930904	172236530
n|41842.0	4.92897	1029.64	Negative				1.225e+08	1.97924e+08	0.0825847	293773100	129829410	240443380	173648830	186579660	115254184	112603640	96669220	111744510	111474536	242397950	150419790	108121430	87531140	91648504	148864850	122689210	87737940	175490100	102620120	123409370	94444400	92149840	109088420	97726990	124147590	97609736	161961200	158956160	111713900	147245200	152736880	118314820	114673920	127713280	110336296	73145750	124046856	120337816	87721880
64830	5.51842	1080.73	Positive				121296456	3.03956e+07	0.0388782	5.63657e+06	9653391	5.63657e+06	7218830	16909712	189303355	88574184	211237780	5.63657e+06	167368930	59980004	219272830	142996450	275999040	131307660	263657780	104593576	155820430	142677800	381903260	88521200	106078750	107629090	242555500	147393300	114557256	216255630	199187965	50741920	110601400	1.6914e+07	60098836	88830350	124517750	1.6914e+07	138175170	200902260	110860330	142601840	292744540
4385	6.97465	960.599	Negative				1.19627e+08	8.22722e+07	0.0182021	49836390	109263190	95678024	118878540	101175050	113724810	111483260	135256420	80686456	109081950	54774040	151407890	131559230	188227630	105237620	163157520	88896480	155252130	62052444	192471410	80306680	101121120	56020508	151481550	74251600	102821944	151857780	135609760	52499040	135359380	123665544	99867570	51297868	135742580	71202760	93183944	154522830	121188390	78577790	241527470
1071	2.65243	1304.51	Negative	CoA 34:7;O	CoA	Low confidence	119489340	1.34101e+08	0.964061	186869800	181634320	83737570	77277150	140327250	68373200	134492860	175557230	81017980	77143100	178161220	197953150	136951040	172306350	144443900	74654730	79747896	272376060	111642560	80059190	135754820	53596830	186139580	152927950	84290790	72676540	140593630	165313420	69118530	105559030	343925570	64291544	162634080	53786900	138913260	41321172	124264170	150404620	237429630	199946460
66456	6.38193	780.554	Positive	PC 18:1_18:4	PC	High confidence	119007240	9.29036e+07	0.144359	14460253	101248440	150201730	170790690	143596480	126043810	159762530	124131540	67839896	114834070	21560980	132678260	76994890	144924700	96136280	231080260	137140100	125155144	32325588	156511150	85608520	181851440	22477436	122518750	41004740	188683040	187244000	184057920	40614760	221470780	18011196	163902160	15462216	184607250	17309462	120864410	143972220	148135120	29340380	385293760
n|35523.0	1.24943	865.441	Negative				1.18544e+08	1.45688e+08	0.0992785	160249310	127743790	166520740	151996830	137225980	107650216	129856296	110147240	103749100	106848640	176525570	115479100	106874900	98169816	101553576	108166370	135844930	107684810	124402440	92302310	97727100	83944536	81183410	106381410	95730590	127160980	107011640	131211576	112851080	132597900	135866930	142327250	137303140	89500850	109590776	107406960	98739576	138738930	112682050	102800380
n|58053.0	13.5368	748.615	Negative				1.18502e+08	1.24897e+08	0.116681	128173944	107567860	124786790	157230110	106273450	104958600	118459370	106991176	122458660	107248650	149231260	4932158	127014370	324211	110940360	113367180	132150744	138306660	98737610	103937450	116236670	100956860	79337310	116493496	86442780	137565570	111160664	137581260	100468010	125149016	108914520	123853360	5028863	105119520	94279120	79538710	115052910	141885800	108051576	146538020
n|100247.0	12.1566	882.655	Negative				118228453	1.07157e+08	0.306742	86619560	109729544	123923310	133512830	107870260	113664540	105818850	119700480	114346500	102969860	104364410	130694350	129793464	113407720	113461570	114951310	137175490	129840776	136588690	138327040	108504440	103373736	105683336	131437440	116810390	111132020	135674820	132822830	119989230	132652920	149374800	102751650	118405170	113443370	132324080	105632584	121552540	133776480	113256710	144146900
n|47962.0	7.65803	782.639	Negative	[D9]SM 18:0;O2/18:1	SM	Internal standard	1.18031e+08	1.36604e+08	0.0181527	123785080	128806080	143025580	142188700	126612250	99441860	139527250	117959690	148077150	92412940	138595020	113108670	127378696	101607976	137633490	113318030	141687180	113092320	128112344	107845080	132341890	111531920	120149416	125533000	107081790	123195670	126286104	136227890	116162760	128220330	139722030	122561400	126849460	103411830	126289330	98134410	121451980	126155240	101801560	128559704
8817	12.7898	865.635	Positive				117881441	9.55998e+07	0.0043424	94225745	125965064	95962760	154043280	92488730	121914912	106266650	117864760	81127090	96131520	103528070	134929860	91369110	115289200	83952270	111122720	100060536	122886504	81659530	103062350	85628616	119891864	59302400	106204240	67349820	116765384	126718350	116864480	101968932	147800850	91799016	129495260	103678930	116817190	97621230	90957010	106421110	120106840	100986024	118767760
78561	14.1104	913.892	Positive				1.17879e+08	105355975	0.0836308	83318270	117909230	119563840	146687140	95859100	125243070	109058984	124055810	96429816	98512750	127905840	111526560	94868150	111599820	102228470	121248180	144458020	104386030	109515200	106349720	119710870	111202990	91811670	111555384	88076230	142599440	103163930	135032380	80142530	125918450	81669550	124775944	98691896	108839830	90261880	100244420	101603260	104389080	74892060	128433416
90364	5.82435	763.531	Positive				1.16925e+08	86949973	0.00767576	52492430	109450420	120402050	136089820	103854744	121733460	116569384	130952900	67746600	109243460	60634630	135257390	94080584	160556200	95378180	154292900	119807540	160540160	61064116	150981710	94898424	123341750	51579356	131343830	53361704	128457896	143431140	132592390	60286280	133749640	46670490	129603380	44293076	127180760	62179330	95854070	131948664	114157060	64072380	181431840
7360	10.3768	887.666	Negative				1.16911e+08	1.30692e+08	0.0806805	127512150	125759840	133188540	134700720	112430504	105690536	134555870	119888440	129313730	97810460	147149870	122081704	117618216	109250520	120178616	114761450	125225390	133705970	128807460	103588300	106995310	107720010	107823320	120337830	101060030	107478060	111991560	134692770	105217500	116106776	129391896	99633320	114921030	89674104	123639740	90485120	113438640	135849440	122752010	140689200
79207	0.993067	453.173	Positive				1.16589e+08	106254664	0.0876228	110858250	101602170	111699060	139708560	92618780	139223800	108781050	116011330	112465864	93168830	101104980	131844296	109819650	127659880	90871190	116772410	3.00959e+07	164990350	114532630	100164740	93156330	132418020	3.00959e+07	144490060	90287780	134198590	99661090	121101200	93227096	70970920	92821940	117060220	3.09406e+07	103485020	112271780	86753656	102054136	104124990	113675850	116710820
n|61538.0	4.38094	865.509	Negative	PI 33:2	PI	Low confidence	1.1459e+08	1.0809e+08	0.761469	71736040	100496570	113791000	149698620	90125850	161297570	161678860	29738050	85041430	131931176	126167470	95921640	114380856	138305970	132996610	168579120	128352820	35587812	64791876	98439016	106766980	148140180	64503580	82435130	65372412	138100060	121318664	110948504	122147280	121101530	67704400	165960800	62322176	87374650	72411096	99250900	116859880	88364000	52924664	62141120
87339	1.8916	792.49	Positive	MGDG 34:8;O2 (Arabidopside A)	MGDG	Low confidence	1.13332e+08	77832792	0.00350412	50213000	117997350	71733100	113033384	84203224	106667830	121594856	125205250	63369156	119160750	75883416	120324150	97925080	137586110	131396580	113129360	109918456	2.66497e+07	73722300	79949210	91820378	127110456	59512330	144901360	65066916	2.66497e+07	133198290	146096430	2.01026e+07	111101096	72223150	113641720	2.01026e+07	91063816	61862788	73721064	186307520	140009570	87856740	146910420
n|55698.0	12.1745	740.642	Negative				1.13104e+08	1.69451e+08	0.0200696	174207780	39283548	138218700	152755740	138148200	105635880	150853200	131886056	165041730	110905010	250234000	129362170	138159570	101748750	122117710	100986580	118496020	104936810	182979710	122251720	105397360	119303670	158561520	41190410	130437070	99859840	116135020	49195452	166062510	93856410	172947790	91184220	190360540	86448216	151786110	83615830	139807100	138066800	147982640	99793200
n|54121.0	11.2543	811.625	Negative				112563285	8.19539e+07	0.0305094	52507410	110217390	99507090	153908400	89945760	113534060	100424050	104987330	71882380	92181080	77456750	105194376	100551450	92475000	93327660	142912580	100983940	121223520	55539412	146863310	94385000	87350680	51198750	102099860	50213776	140627420	135996930	141966780	56749736	172082430	106150410	140756030	83753190	124206856	64065864	87888090	104640850	118279150	65838244	136996640
n|61573.0	4.45784	715.456	Negative	PG 16:1_16:2	PG	High confidence	1.1017e+08	81445942	0.857288	67036824	99241096	50066172	186624670	45044544	74080630	149898800	79301350	43692372	48904332	132936940	123095480	172867740	84941830	148961890	53690090	136194900	215640060	55902860	51414950	124253864	58431736	53465350	85536220	79355410	52623540	150609650	156416980	112868670	184558300	28559262	80752750	59784268	89217256	67096692	27131270	155636900	142483250	96973130	173715000
n|50135.0	8.69861	937.611	Negative	DGDG 16:0_16:0	DGDG	High confidence	1.09893e+08	103085429	0.593287	109111870	107511290	107064904	138956290	95267460	101894320	93810330	103039384	101288470	93461160	111969540	109059840	114498104	103324000	110525050	127483336	99852930	172631460	119171460	157971150	94653670	129555860	100790540	155678540	91814440	131587704	95848890	151977200	105467280	162163890	140847230	118219130	111593816	110547630	121550720	116464504	105303040	173145630	134105420	147864130
n|35144.0	1.05585	309.207	Negative	FA 18:3;O2	FA	Low confidence	1.09676e+08	1.92076e+08	0.102133	358135460	105829610	129996650	125086430	138974500	95806480	99971290	106347816	142427630	102860340	282952130	148316750	122126600	86697560	95389810	96889450	82705150	86466536	397982460	152771550	75369580	107625370	301306500	141785630	307776320	81003096	93081170	107389280	306524380	96269110	272947650	95678420	191508060	69793580	366890600	95370070	145281900	119106750	331350200	118530460
55227	1.12176	349.237	Positive				108954479	7.4748e+07	0.052568	73584664	118780180	48757892	125110720	77589540	119119180	81482210	102821304	61460840	94342090	105612640	61024940	93553400	88637720	66308700	112113370	72050480	108280940	73224090	106303140	72084910	98186500	45648036	22962018	46633136	113322640	83011176	109561310	65180812	122416800	70116850	109901320	90231840	104588920	56416576	103354504	103079140	98774120	70495610	122706130
n|35163.0	1.09174	853.459	Negative				1.08895e+08	116205584	0.188733	97346720	127128110	132632170	118783340	108658190	82291080	155854500	120336400	107235180	81677600	95506744	81293630	123154690	99380680	123697850	85420970	136082300	130663650	77557450	64914400	129843290	95581760	98588060	86995580	80619300	84524264	114007630	118180480	75850640	108667790	102106480	80727975	87536456	73499020	90280200	69461860	100747580	94214376	114389630	83409900
67044	6.67449	759.588	Positive	[D7]PG 15:0_18:1	PG	Internal standard	1.08769e+08	1.10009e+08	0.621145	81367120	120444290	131624696	136230500	107472130	105434580	125521580	123811576	93855460	75305210	120213210	110290400	91389210	116288100	119589630	111499480	132029420	117003860	112099540	101379224	122824310	107510170	89463710	128143784	90955550	130982744	119521980	144779020	92947624	128137130	85319660	122699060	102918104	101906190	107807650	90078040	115018456	114878280	68566310	122165510
79244	1.13419	367.248	Positive	MG 18:4;O	MG	Low confidence	108408314	7.66422e+07	0.00590458	66962956	119020930	68258424	116006200	79776510	111009600	87369990	107422600	68628630	95200344	88856904	158148510	101790210	91590050	71125260	111560024	70954340	110141730	63158590	115914960	68648530	97118210	42682412	129742024	48070636	113163910	89679660	106284296	56165380	109734856	73083576	99245840	65945384	94506770	55438616	98636700	119297680	63167344	70100290	144349250
n|55590.0	12.1002	736.647	Negative	Cer 44:2;O3	Cer	Low confidence	1.08151e+08	118956506	0.323051	126368260	118977660	99199830	139008080	103515830	87126370	117498936	99326380	117427270	88293450	149728910	108701900	116174130	120118300	113025720	85374810	110026424	130723830	146078060	82521700	93094490	94663830	100698216	117837176	109796456	101255160	104012870	137440210	100301750	94366270	125367224	93028200	85032160	82432360	115228230	69357990	102997624	114421180	121665620	104377980
n|55118.0	11.8522	710.631	Negative	Cer 18:0;O3/24:1	Cer	High confidence	1.07946e+08	120685810	0.17951	126112344	96102300	114460870	132657870	107907976	97426050	101105430	119027240	124827900	95414010	149700340	109584660	107046584	98509310	129609760	105188860	116318920	92016560	144886580	97041940	98791430	98160240	98784630	133163960	103074200	107013760	112566904	115155010	109168190	94450760	126039200	92823950	100739210	84974140	131749400	75691620	115080340	115973510	132195300	117994424
n|41387.0	4.69331	837.483	Negative	SQDG 18:3_18:3	SQDG	High confidence	1.07013e+08	8.06771e+07	0.0582852	64736064	84480980	84804584	96846040	87930410	93354840	83489540	124828410	87504630	116555960	75597530	139579730	126012984	192298370	93094830	179549310	81310070	139923360	115899560	236180600	78700640	95311976	83707070	171695940	126783710	99866910	183420320	145339890	88040120	104385490	219391580	72875410	85165910	133131270	103502010	88360320	151548900	108232740	94426260	227481250
86467	12.0127	782.644	Positive				1.0671e+08	1.16487e+08	0.695488	100941750	108082310	123239480	155716500	109522690	96383176	122762920	102232743	116142805	75899110	126312680	135695440	101947800	95772030	115756856	56936996	122812540	127901830	117916770	107873550	109953096	92682210	82364660	129840240	93392410	117887690	92336580	163250380	102256880	141188200	125806264	123815050	109834250	124381210	102855250	76439464	141476560	124947370	122810710	153521180
n|54729.0	11.6546	712.61	Negative				1.06152e+08	1.0556e+08	0.862367	142426340	107256904	111892730	131013420	101416140	89430630	110458950	112764680	126028060	92920120	41136636	112608120	103525860	107239130	90866100	86453096	89448140	108002750	183494260	88853300	79079080	99123750	132279210	128569980	128612920	82748290	94233970	119828770	164527780	76959290	177060910	79245140	144974370	64901140	151056140	66500364	120749576	119275336	126640790	88709600
8268	11.8038	799.643	Positive				1.0565e+08	71698216	0.00198809	63396264	124013340	77713100	143630420	69911736	103096760	76745800	118375624	51982616	79632520	90439780	122592800	65150452	88824830	83186216	108641176	84578780	121803370	82481890	103702060	83461660	96407310	78630850	122817880	57598936	107480240	75421620	152138320	78798904	124825144	63730224	100702910	95731930	83029160	76075940	88432820	82973830	119472500	72343400	135259020
n|77030.0	4.45214	857.51	Negative				1.04348e+08	106235346	0.892096	108440610	138327300	121951230	126242136	105828890	92105256	93793370	104476670	94475920	86702940	112922056	96319064	78231470	80922150	66576812	97174180	72328840	98452776	71751576	71352110	73923150	82268110	62821600	92207210	48424210	87833200	84602130	105448800	76418584	102892780	100987736	108986980	109556536	76808104	82346350	83101760	62208390	112205520	78268380	79144440
72466	11.0178	893.543	Positive				1.04267e+08	1.44066e+08	0.966716	131426504	162620900	159563550	4.84697e+07	137996780	174633650	195746480	147597010	4.38088e+07	4.84697e+07	195855600	145409060	4.38088e+07	171453760	128261080	152593100	157486480	150080240	140019490	41955370	136318080	125866110	4.27537e+07	130015000	4.27537e+07	153262500	196708240	41955370	149766140	157058540	104980860	3.03631e+07	91134890	122678840	111571855	94203480	173391740	3.03631e+07	118162850	3.03631e+07
80679	3.71557	1112.72	Positive				104190441	1.46767e+08	0.0989399	188014000	111204550	147120620	111980960	144305900	111878810	86043450	94104890	116454560	104124980	198664620	113331680	91848456	97850270	99555450	102112900	103282900	61469596	149238940	103777080	101947360	92485980	118561096	85963640	96208250	95643864	89704740	89181180	129666930	82796344	138160220	110004840	149759730	88851624	142015140	91240150	95843656	89221130	108977760	64858650
n|42649.0	5.28392	1001.61	Negative				1.03466e+08	8.87671e+07	0.0988628	73530776	144096540	96275980	127914370	87699590	94521640	101526000	106614120	81954340	81641140	91615840	89802664	66008656	84355624	58949492	86255530	60220710	105397940	40661640	54346296	64993636	70060750	42063196	82539120	32491680	83371280	68311030	105358170	49057524	107944190	87455160	88938970	81113464	71950840	60860684	66720204	66702228	100259650	62796360	96837540
n|85730.0	5.12492	738.509	Negative	PE 18:0_18:4	PE	High confidence	1.01845e+08	8.23284e+07	0.0417707	66940830	124936320	105827680	149093840	102165544	82576136	88791850	110829870	72774090	71795890	57470644	112737410	71836220	106739260	81816330	104577120	68124709	124832580	59154908	114601064	77094510	97011330	49890070	121488510	47212436	84323110	96046420	125833280	59505780	105865610	83676820	94856456	74810315	82444700	64963136	74312320	102824760	125057770	77729090	142657400
n|81696.0	7.54368	968.511	Negative				1.01481e+08	128036280	0.929475	134911400	38297170	117189864	256848030	39063288	38297170	39063288	38297170	173882940	114891510	264106900	202458300	122252056	231290430	208194530	239147840	210862050	231820640	178346060	228984510	211361550	226073390	150552450	121713784	98681020	234656770	193270295	245784210	108482550	311995230	200966220	3.51842e+07	170310400	105552584	172277550	186055090	115730410	3.51842e+07	146557860	133227230
70571	8.7171	868.666	Positive				101287770	157611220	0.0275834	190909710	100631440	146718770	119599576	144964300	94051980	109508760	88441860	121332310	99296140	232233470	107956680	105705624	87511050	88774740	94400776	100358530	74377990	211255980	104078350	94086100	90404520	143894420	112150920	146390900	102779650	92729784	107650984	154994260	75454710	145571520	93571820	185950140	79747304	185448300	98076800	100251640	121729416	152174980	80715864
n|35859.0	1.59675	687.231	Negative				1.01212e+08	1.9097e+08	0.221992	308119140	163707060	129651010	3.20481e+07	181407410	96144400	179419890	3.20481e+07	136020820	124813360	211201870	290895520	158509330	186616860	154636000	93071640	89789980	229241840	241257150	114822790	141794350	93561384	324204960	202903090	202149060	84276350	145162480	129620280	163987710	93089176	54662570	100387560	273302720	90642000	290075840	70122170	54662570	145567400	344317120	96738368
1732	3.43104	1027.65	Positive				1.0013e+08	97083774	0.42771	112744480	96471250	60573070	84151990	115676840	93445304	100869320	114873160	70634510	110324800	122004424	144544380	101511064	106478150	101504420	117028504	74099656	66966890	160445100	118101010	100984760	97158750	106128460	135535250	97678720	101331190	109015220	101103680	79891310	65195720	117814616	82048490	123364660	91997336	128729540	83341010	109144140	89469020	109729960	90927790
n|77905.0	7.44282	1029.55	Negative				1.00003e+08	5.55119e+06	4.11415e-05	5.22818e+06	140256000	5.66401e+06	144581680	7.46101e+06	96671680	5689537	114249384	2900940	98320184	6363486	105665190	5.94151e+06	69597256	4.12677e+06	92147896	5.0744e+06	93483144	4118085	80848350	5696867	86408140	3.04841e+06	113682200	1055119	96962376	6419243	129848240	9932242	124214100	2.53097e+06	97036504	5.80314e+06	74182270	3.87006e+06	103350180	5616044	97079860	1.76775e+06	74381290
2222	4.18152	1113.73	Positive				9.95347e+07	6.98611e+07	0.00255039	58735710	94943720	69248776	112026790	68426630	112240630	96413180	95327390	42313736	96611544	84028810	148102800	86057830	108477510	99018580	92548620	87242776	94207630	53973764	120350680	69655384	100331944	50898000	101480690	53524868	88957460	92771750	96001224	77358170	94211800	52394624	93731336	59345380	98869430	60089740	87676050	113331500	79394936	64616964	134690800
n|54640.0	11.5625	682.599	Negative	Cer 18:1;O3/22:0	Cer	High confidence	9.94294e+07	1.15052e+08	0.147093	138922540	90676000	96396200	129454220	81016150	74669816	96178610	106371416	128584440	82914810	149216320	97522880	112490320	94099440	144652300	95219590	110583560	107196360	3.01495e+07	93103870	96409576	97950940	162278020	150685280	3.01495e+07	119656730	90448504	128676510	122673120	56532384	168079970	70123940	104078490	65844744	171598740	53955300	34692830	86270430	177010020	90150660
n|48167.0	7.77091	961.611	Negative	DGDG 16:0_18:2	DGDG	High confidence	9.92727e+07	1.01466e+08	0.153229	81436760	4.73573e+07	128621260	189906740	25845690	143097150	161734610	4.73573e+07	133618740	142071940	77537070	198283490	25845690	229825470	149204050	3.46522e+07	114225864	223327000	73875290	194385060	103240170	124204720	83749750	186640720	81181530	103956664	93494960	3.46522e+07	51678040	3.70223e+07	1.7226e+07	134142130	53765732	3.70223e+07	91336830	111067030	1.7226e+07	3.70223e+07	128397870	237078900
n|46992.0	7.2563	1687.03	Negative				9.91031e+07	73302940	0.00161268	66424020	118940630	79556520	122927576	69719464	90592600	79087610	105433110	56091196	87979016	88938830	106080880	68745460	83769180	64598624	94601050	63025124	93365200	60143000	85587430	67493700	82121070	43633316	90095580	29786634	92702610	76775050	126620340	60957376	113071850	49185164	97301070	55208184	81952540	50511400	75276296	70094810	85980024	45475960	83631150
n|3551.0	6.83755	686.309	Negative				9.89224e+07	5.99404e+07	0.000488837	42990760	88784760	77950580	95895450	61823428	130868590	58688050	93444616	59764364	123701890	58425316	79951336	60839330	101166480	67429580	140984430	62752856	83238030	50512330	136760460	65762370	133436056	52572584	90886300	31783542	128790260	69624550	94296830	54679304	91316600	43402764	126080340	60733556	101946344	51650990	130484620	61304370	79724930	33790220	34557716
n|60074.0	1.17708	853.459	Negative				9.879e+07	94201163	0.810779	95089910	90781565	107294940	117203890	40049108	86378240	122811370	111868090	105900820	75578296	94060830	78914700	110930010	95184890	25872730	82417310	25872730	99778960	25872730	49224136	124258420	67194340	85457270	80778883	77618190	92542940	95214620	79140456	1.2834e+07	2.3154e+07	65668796	111043660	38501896	2.3154e+07	53532860	69461860	86896370	2.3154e+07	1.2834e+07	83296540
64812	5.60582	712.491	Positive	PE 34:4	PE	Low confidence	9.87408e+07	109205690	0.931081	72798850	65388876	115312870	85387580	98804490	133271280	107075570	124127976	178618510	105094020	82623850	44215830	79174856	164100620	123778870	91915030	151556450	95296750	145919300	86158950	81492160	123727010	143121140	134834620	162658420	118792330	80508456	71656184	62619100	59288576	62572876	106642620	88590160	61038652	147862180	104802170	85748480	80058540	112505220	65950068
75213	12.2245	871.573	Positive				98316907	135806266	0.033915	98790200	84752424	128872060	127094600	94775256	101990504	205560740	86771910	121949900	65443944	164889440	73750990	123848060	106968810	156806270	82917610	211267300	80240770	148872430	55498560	122100960	86742370	151620300	85271330	162871550	101309190	154816210	98196260	130724350	81973690	106220220	87448460	92519944	62441012	124401650	50459028	188616640	67541740	153573400	62815836
n|38388.0	3.16982	848.439	Negative				9.78432e+07	4.47459e+07	0.000827704	18384082	111500330	58733904	145041570	44751676	116734280	70814824	85202104	29440154	79631900	46350930	67411240	48948816	98618580	49215640	109651784	55801068	91181210	16441764	40127316	50751224	77555020	15562482	55530692	17965478	115565780	65080876	88788520	34211524	93743350	19832254	108459576	26405956	73549210	15996927	66458920	51164800	67257410	20471804	42692948
1233	2.9313	999.623	Positive				9.77314e+07	1.03469e+08	0.997449	114783840	84007830	116582748	76129304	119150240	94026264	86726460	102376440	60178800	111467064	123390984	150537860	118381656	120354180	117748400	126928240	84782310	34977410	212293800	160989890	108090950	104932230	124725590	162805540	121306800	34977410	123441660	115770300	98132810	64840308	129328680	86446536	123666744	98323496	137351220	98030500	124682424	95499970	142891840	109150360
n|46138.0	6.84227	415.322	Negative	Pharaonoid B	ST	Low confidence	9.71598e+07	7.58433e+07	0.00511315	54981052	117049656	66189340	127471760	75796440	95714210	78349140	89558984	75161310	117790760	104582580	79108760	35373480	137231460	32042080	58269950	28824444	154923700	37030800	75038320	41181770	50430210	23690900	52536940	29425050	87785680	51344468	83669864	67151200	72023530	85855336	108832590	198964940	133673550	73844060	71583120	60242972	71323160	85476920	173476480
88229	7.11341	782.569	Positive	PC 18:2_18:2	PC	High confidence	96565981	7.9163e+07	0.224223	14263503	75306760	129369070	145098110	116144230	97347070	132918200	110602840	61089216	80396410	21193772	118509290	70644696	108753784	90789010	166484430	109991110	111921020	22951266	24952262	67008588	140911540	20841212	92905290	26620360	133707140	131115290	26333336	36584892	147102670	14108253	123161880	9060658	108795450	13434570	15626944	99427030	99474920	21491542	261552900
65242	5.93067	1056.74	Positive				9.64988e+07	1.30456e+08	0.504119	161310420	109964180	151830450	153421550	100260250	102788680	101984640	98150424	75019350	67150060	192329140	105497730	47518156	86700780	62149784	97806376	53666948	50955944	126880296	52520480	26215638	58053908	61564976	69977470	52513650	84615944	62356316	78203110	34295120	56233160	33389384	101856700	30440906	55876348	30295456	49188430	57240984	19138796	68728040	22410310
n|53739.0	11.0206	1831.07	Negative				96430051	1.02149e+08	0.249633	96216670	90307256	98507270	118491300	81775590	101772536	121163900	78429870	78863630	73830360	136368340	87128470	115748984	95105620	88889660	82204890	104080470	81491770	82370230	55612868	92277230	81950650	49747116	72820520	49241932	109852940	131469736	115361160	87313830	87956000	93028450	88000570	57465348	72819980	60483172	59987536	112579350	69301144	68817920	77549490
n|40316.0	4.22722	775.477	Negative	PG 33:3	PG	Low confidence	9.56526e+07	6.7324e+07	0.15298	31151054	119366530	76527110	12257025	68303090	144234320	147443650	102218690	73667380	115939990	6.85144e+06	113226696	79898990	124103070	89985050	100967656	76589120	103467970	26274314	92031650	62601948	117501850	31365882	7.99165e+06	23437622	83065976	83203700	89334240	68301176	118832310	34508030	133859340	35266812	7.06451e+06	36710490	74104296	82854136	76877730	22936698	59843756
63392	5.0384	966.636	Positive				95084600	5.56681e+07	0.015332	24754248	94255450	57381484	130681500	44113304	117734400	125664420	86397940	33162150	68443070	48933136	98671530	72995240	118085544	65885150	80772140	59005376	105882376	21985636	69643810	55188690	103215944	27971726	70223570	24079220	72011970	59569788	95219896	30451742	89098140	30813234	94823176	19119674	64420652	33923144	50895148	95141010	71019496	38670172	73449900
82466	8.75891	578.515	Positive	Cer 36:3;O3	Cer	Low confidence	9.49125e+07	68556386	0.605867	65307494	9341950	65088336	208140670	65526652	41677556	107279600	254808690	82745896	34160990	25390338	9341950	21345394	28025850	551114	41720904	23012560	23133450	551114	87512080	551114	64099708	551114	85805840	551114	52910306	68060984	30572630	48282264	183560130	64015692	89898110	551114	48357284	55932950	38183496	551114	56036476	28651926	73152200
63931	5.25623	377.284	Positive	ST 27:6;O	ST	Low confidence	9.45311e+07	97605601	0.771608	92247260	99261200	107880020	107174680	91226540	97698190	104614980	102597920	71947790	76000800	117717016	86344610	84453880	86039470	92621944	93416670	102478050	104102200	80949600	93789010	107070790	87828100	72262180	97092930	61907188	94372910	110573380	108109496	86387530	107922250	81748664	105855790	9895969	79054230	82382030	89947520	105545350	89629630	83670400	98481380
70947	9.01057	760.586	Positive	PC 16:0_18:1	PC	High confidence	94202337	5.23447e+07	0.00261127	18252158	91914240	95803170	146214990	64032356	112317770	81464880	121134500	32254750	61714876	22260938	114312430	31917646	105518504	49479956	132905060	60781372	81982860	20051528	56805090	53868264	84276536	11661591	58246320	12805995	105341280	58292876	98285730	19805108	109984630	8464557	123678660	8354564	79258940	11958633	50417504	48083508	60067056	14020983	112947280
n|34977.0	0.977045	263.165	Negative				9.39013e+07	129100810	0.1032	191292240	88427064	135513680	100789144	130004350	70108960	72370520	91105717	108939650	93784370	136484420	160088450	119192570	69783064	82970700	106712070	72322870	2.98306e+07	204862370	149476900	98470225	92397250	107204700	2.98306e+07	132164700	89491780	89735750	2.98306e+07	163842060	67020588	145680140	1.98658e+07	133246520	59597440	183460780	87102060	125659660	125426800	131993896	1.98658e+07
77489	13.3549	868.739	Positive	TG 52:6	TG	Low confidence	9.35672e+07	9.04481e+07	0.998266	33257026	112277240	66410716	98889680	155668130	104420420	105230850	129809850	74975610	46514544	107146056	69289180	69491740	51276510	37467804	47429884	64604680	57298464	76055940	53093580	156544060	55178004	25316926	40947772	70385010	72225070	52448344	55437308	60156868	96088504	86583710	61296630	107992410	45873468	77906350	32678948	97979910	96464780	45675836	358926620
58285	3.14915	1038.65	Positive				93494249	1.45478e+08	0.135627	204963310	83153870	199694910	108337784	154114020	112972750	83067490	78080110	66826330	100275020	164203820	107600310	78145960	88605750	70972530	140088740	82286970	64651816	140451540	143398430	102214040	81013760	92490360	87846420	69670730	140717940	89780540	100951624	143588000	70343130	88585290	131718060	100436904	95320580	111567130	127297080	77575270	63008364	104813410	67716890
n|39861.0	3.92464	681.414	Negative	PA 34:5;O	PA	Low confidence	9.26132e+07	1.59207e+08	0.0234744	168028640	69387970	157048820	87747320	118913416	104712664	117224344	102003430	231033900	113030940	162990020	33173458	78796830	119953480	96543736	84889410	120481330	57252444	185069390	86685096	87711810	94239910	176658720	111300530	148651040	137736270	58418480	79115360	89927960	58300936	124185190	106299140	173508830	56529604	175177570	102053720	62903156	68519410	139717950	49686890
n|47317.0	7.44493	967.509	Negative				92302885	1.57183e+08	0.3647	180586130	17684550	4.66427e+07	17684550	139928000	183006640	173930780	17684550	4.66427e+07	150879580	355367600	17684550	166877440	314406500	120899510	325339460	126395960	192031580	128267550	42441570	146482880	127324710	85240610	164196380	53053650	142609420	123647735	42441570	3.29694e+07	410252450	3.29694e+07	17684550	107841870	17684550	110709496	103865096	287506980	17684550	98908300	17684550
8929	13.0501	893.742	Positive				9.21502e+07	7.92273e+07	0.220515	44646904	119950220	77909070	123742380	111691350	87174340	91935290	97738330	57532100	59489490	91649100	95719590	64806268	69854710	54637350	57446620	62809644	58432450	72058760	57252252	83658616	74732230	33428434	49486244	70952500	74450776	70122190	74839730	92415380	78873256	108203410	68782080	73076430	51578776	97410960	46315412	98597640	107438660	67633900	175863760
5081	7.8907	940.516	Negative				9.1625e+07	104377374	0.219352	92655760	92657090	113200750	124359750	105231880	78811510	107580184	89174640	96691120	80027400	110904550	96200136	84719384	85189700	85878584	63821664	83155540	103581740	96737910	55825132	73762680	78361360	63333610	95172900	65396150	72832824	89269890	106418216	104768380	80356230	72087700	83002500	50398390	61172840	83949880	59643376	99580180	94941760	81117390	98928930
63487	5.07434	810.573	Positive				91469127	7.28176e+07	0.0191284	48433464	108210210	95025740	123706730	70013544	96676450	99951784	115121420	51019070	63892548	72462110	94861970	41207404	91775450	61651096	83406424	62581892	85353840	37033276	44641824	70650090	66357650	31692076	74236150	26552964	89844504	61155450	100729630	31562404	84615170	42235444	94596100	35620156	62569704	34224620	47852676	59848996	69532136	42383030	86213420
n|3457.0	6.62641	686.309	Negative				9.05244e+07	5.29313e+07	0.000452688	41838890	79127304	63984040	90831790	55998480	126192270	49071056	82868344	49406504	109671540	57288804	77732630	54455136	99433040	63679316	126645710	57340780	78821064	50336344	118152616	61066640	113530664	53053896	85684340	28533970	125513530	57567532	86009380	56308124	97540010	57061308	112827496	56495804	99189490	50336636	115159400	51935068	66158340	39552484	49614264
66881	6.56936	738.507	Positive	PE 18:2_18:3	PE	High confidence	9.01923e+07	6.69686e+07	0.0683308	20509372	91347290	108298740	115325440	101818056	108895464	99591100	94047780	51996588	76187040	19597670	100463950	55350716	98093700	76693290	104958184	83208910	103851720	25454748	88571304	65715600	106064696	23193356	80498150	22995670	122308810	97325256	109217420	23593020	128339416	15386206	109581610	18456108	104558670	24115836	77728600	76697520	95722990	29667488	149045280
4978	7.76428	962.614	Negative	PS 46:7	PS	Low confidence	89700532	6.66577e+07	0.0151538	45765944	83122790	71371270	103336710	75706030	78411980	90016360	106640160	74054024	78007736	43032564	110203620	88683816	125927760	81898960	86496390	62524504	123455480	41945228	106514320	57802692	68287960	46047720	102608380	44598656	57568820	95407010	90135230	29379410	81446490	63231860	73496296	29388566	70896350	51242948	61674444	113906024	91320530	69975950	131735910
n|84589.0	8.74854	832.616	Negative	HexCer 38:1;O4	HexCer	Low confidence	8.93303e+07	8.10687e+07	0.276994	80349736	112968800	98674090	118169360	80558840	69701380	72541016	84709640	81271210	66822110	73017150	113614200	83610710	77947180	93352696	86080230	90808024	105493540	82863770	90644750	74838020	84420340	77853340	103223070	80358555	83497960	75076824	100559624	87573440	113167896	119923950	79002800	94529050	84721830	119270670	65306384	83942660	124317704	109828440	116224940
1568	3.25857	1085.7	Positive				8.91797e+07	1.3186e+08	0.0585937	168165040	95956130	143013280	96218500	120041860	94018840	110812250	74097990	79834480	94987485	169291490	100421530	79799180	82547976	77996690	100887060	89445060	61209796	140480580	99215200	94970510	80236330	94291250	90631784	84574840	100556056	75645450	105391300	120858184	72424410	105260210	100233040	113902080	74635160	117693120	88187080	97605380	74539290	108760730	67299690
n|42402.0	5.1258	691.435	Negative	PA 18:3_18:3	PA	High confidence	89000178	122296355	0.18726	80628170	56264388	115558616	89955890	100008984	92410750	111057320	99623090	229250370	102332860	97274670	35621700	93414090	129415140	126568630	76309510	157428530	80877990	140241220	76954780	98027590	104873896	156100500	121473640	151392030	98204160	86804456	62846930	68775544	63321276	83114536	100730760	122421900	66855068	154747180	101069750	83426220	93254270	124589900	70507576
n|34892.0	0.899273	144.045	Negative				88404611	9.17153e+07	0.717748	95649256	107541480	112280390	108227650	81520690	79036570	77438940	75814240	73462340	76741590	109939990	80198296	83066136	85058990	71444610	72647816	74100160	104475330	71678770	48816000	84314270	78169944	64641884	71330616	65087240	99717590	80499500	112716870	117212410	134387800	73647336	97266400	78973170	89435540	69308984	77339144	69646776	107813540	78878510	107556520
10154	2.62916	675.25	Negative				8.75913e+07	8.95407e+07	0.975201	106373140	89856030	62384270	83141800	99242776	79988584	86926504	111352180	66897924	65627252	115419830	104180904	95582000	96570260	111819970	1.99508e+07	73357190	110706856	80687590	74149530	103186380	59852492	73205710	106707030	55613936	1.99508e+07	99932370	115066490	57164790	82094664	140970530	57211972	89047600	46356116	74955930	45120100	111673500	101702216	105759390	133338920
3417	5.51108	1081.74	Positive				8.68421e+07	5.33138e+07	0.0720776	37177404	49342640	53686944	40338250	89614400	68882070	58652070	146497230	39608788	116240520	41143348	152147840	99752120	195957980	92886580	182496140	72831416	108958640	97971450	264309140	60516510	72770550	74795144	167059250	103537250	79248220	148926860	106175680	34774736	77970250	220757470	42096196	61092172	143355360	78966580	95618240	140655680	78028390	98460840	197147220
65684	6.07946	1056.73	Positive				8.65199e+07	115711566	0.322793	148937310	86512370	126310776	125747910	106833480	90833130	83908270	91091000	66981180	66884588	161298380	90417990	58050220	78780620	69805416	99140170	69556776	58201690	122952300	77694936	78637640	59751580	81597120	79821350	62894430	82674776	66269356	77964880	92581096	62528844	84553030	81216720	81128400	63065828	91897020	57462132	70525870	58254770	85199850	61754668
8666	12.4669	884.671	Negative				8.64488e+07	86899540	0.199792	76691330	89277180	85609700	101264760	82830110	75114120	87305910	76604440	98687300	71141384	90272890	81341576	105290740	81566530	97008400	80289900	108981080	105419720	90688264	70657230	84187410	85428500	80631780	93017490	83059130	80434610	87973350	97350310	81993384	82374650	85003990	68534760	69010120	72772360	84445460	68669060	82817290	88869250	89598930	92341016
8810	12.7604	891.726	Positive				8.61315e+07	6.32309e+07	0.425536	2.23234e+07	128090790	2.23234e+07	116424250	91523690	34548570	94447976	125588280	66970204	34548570	81796940	103645710	77588830	34548570	2.31756e+07	2.22822e+07	69526744	69640830	78113224	2.22822e+07	103470610	92149930	2.31756e+07	66846548	72808240	121744660	78420500	81550240	98528984	1.75748e+07	115895030	1.75748e+07	85518140	1.75748e+07	104530670	1.75748e+07	119546104	123687570	101529827	149742240
n|43633.0	5.73927	607.422	Negative				8.59669e+07	8.02322e+07	0.868461	62914096	94367420	76231030	111154664	78507360	75267720	88924660	75047110	82207070	69215310	92609040	81516260	90748910	73705220	76687630	73911090	81615830	82180840	69853096	66819544	74482440	77818270	59204096	79523420	60407130	74578040	85965530	90210310	79970536	89175176	79061110	80557550	81656270	78110610	78471040	68384830	74147820	93960410	67414440	84443400
245	1.35603	811.502	Positive				8.57629e+07	7.31792e+07	0.330166	50539656	77937950	74451770	104879416	74128720	81257350	114211580	81964480	59073030	70878850	66670580	88466500	97659490	100184620	104065190	79027100	97680400	113207100	50812616	64860490	92830280	92565420	47043120	100721660	53445104	92298904	116278490	104962360	39175064	99383920	54523176	85659096	42561420	69623710	52035484	59437060	119039510	98935540	70623250	96100080
n|42994.0	5.42124	619.422	Negative				8.51668e+07	6.84228e+07	0.00567611	54875530	93291304	76477730	97695656	69588536	89493816	76412056	81013530	60923044	73346010	72259750	82727464	76160744	77744270	72243380	71280410	80319300	79977460	55440616	72824950	68521240	76663190	53239828	80123670	42589556	78446960	78336300	86070090	61127844	94931570	67227680	89180510	72233860	82512980	64578550	71333390	66597320	85280350	60730110	77612610
n|52451.0	10.1825	886.663	Negative	HexCer 42:2;O4	HexCer	Low confidence	8.50483e+07	8.83364e+07	0.218612	84997800	89235210	87789190	95277960	93607050	80037170	86107820	86573400	84223360	73473400	93293110	86403660	85692850	71136040	86839144	73873830	84247280	92169880	82576640	72388250	75691360	81218790	90403330	88272840	77790430	74025016	83998100	84838370	73859120	76925920	93016104	80204790	82560430	74027350	81243450	82594860	82119480	93334960	86035710	98842150
n|62627.0	7.25901	1686.02	Negative				84629425	6.27327e+07	0.00184916	57392950	101376616	68521656	104540940	59836110	77418090	65603144	89617910	47926988	76339470	77115150	90139990	58483524	69721570	54406304	83724600	52979656	78435350	52957630	72157920	57847384	70825980	36753156	75008060	25431064	76883010	64005556	105084344	53352516	97546980	42129090	83628320	47256144	69197016	40853904	64391476	61172970	2.14638e+07	38741880	2.14638e+07
97544	12.6713	724.624	Positive				8.39377e+07	6.05222e+07	0.0109397	41881380	90896270	55192252	125355390	57474460	128888570	82426110	57610690	35108464	81077680	91050740	91852700	19797794	89939840	15480871	53897996	12950024	48676550	8.35526e+06	25933652	11841144	34119296	8377207	18873298	7.29351e+06	37970708	23854628	29763752	30681188	88493770	16002794	64841300	42717948	65043810	19342068	64942555	23079977	66114430	21762244	61399660
n|18403.0	3.7109	1512.91	Negative				8.30666e+07	5.24169e+07	0.37045	2.7276e+07	176418180	2.7276e+07	2.7276e+07	123569000	2.7276e+07	2.7276e+07	135701070	81828100	104452184	2.7276e+07	2.7276e+07	2.7276e+07	2.7276e+07	109284060	131539660	106681300	157194660	2.7276e+07	43608540	133816840	43608540	2.7276e+07	130825620	2.7276e+07	157480670	2.7276e+07	187771940	2.7276e+07	164296620	2.7276e+07	170929400	2.7276e+07	118686360	2.7276e+07	143925145	2.7276e+07	161165360	2.7276e+07	126684930
n|3617.0	7.05017	686.309	Negative				82859136	54828399	0.00098758	34197810	70058056	75408420	82185880	50708964	105610030	60027420	79035864	60459196	96601390	48168584	76360904	63663596	89537140	66301650	102983770	65361484	67854780	38589120	101533830	56974330	101162740	37184492	88432150	29076298	104735280	68482880	76200190	41736040	78314696	42803732	91468830	38105812	80511690	36963904	84543320	68479464	70175740	28249436	45597696
n|64442.0	12.5686	755.652	Negative				8.26463e+07	9.13727e+07	0.0215795	69846620	71225656	93907190	92541464	95314705	75815480	99690210	78277890	92755384	77017080	96722220	86904584	101000456	76173464	101204970	83148024	107853496	80712370	71333570	85354880	91747336	83083960	87592250	69780180	51626988	90008680	93312680	94764700	60571300	93120900	77329320	80871000	83466296	80234296	61191040	73064960	96714950	88067020	73491256	89042820
n|55631.0	12.1057	1081.76	Negative				8.25789e+07	7.07156e+07	0.0306443	59774480	72460350	64020268	88098320	86839656	89841020	62694760	78738290	73098620	85590184	77865970	113986110	80745064	127942536	60805428	103816210	46281108	75985040	84220240	132685750	37320852	68562410	47403390	97408060	82536560	63471524	66764652	91675320	55399292	57453476	136943900	48984944	75416480	59740856	98856000	66962100	83638600	56167040	80161110	114597340
n|54669.0	11.5125	905.668	Negative				82112905	7.59535e+07	0.00594339	71673600	82716740	78581390	87544300	77018220	86079820	79941720	84316880	75984810	75751530	72521480	79092630	76268160	90252456	74189880	93534050	25875034	95946000	76620950	76016770	75057650	28195426	75381530	80738510	69594504	90438216	75217230	25950036	71882350	85277600	68431040	87058504	71993704	29963432	77927340	75134856	80256900	89254520	75831544	80779896
75092	12.1521	638.551	Positive				81960459	6.48627e+07	0.0132588	59453052	80315710	50344570	129234460	63740750	96210580	65265370	85277790	49852464	74418920	100520104	94013350	26305294	80193810	18533594	53842640	14300174	62306148	21646662	44149840	16773168	26479202	17584862	34725164	11163483	33885200	27254194	44325020	39144290	80494310	50995372	44574748	66646380	51834770	54277704	44734150	58875450	81710410	50538010	79400490
n|55924.0	12.2746	585.49	Negative				81647236	1.02935e+08	0.00169536	96545610	53509456	116799420	97209850	101060330	86280280	120438290	73000560	99935010	68137890	82832296	57114336	111745380	77126580	103376900	92903780	143397070	122021760	132525050	83707570	91282420	92404300	94124250	107770744	86418180	93900010	131538440	93745670	115517220	51291860	123176580	54708504	48971290	74243096	109746970	51307690	106058670	82954184	99357110	97371180
402	1.66405	1594.91	Negative				8.14969e+07	72693376	0.404166	73522322	99020664	83202904	93769040	67624220	60905428	99205670	90732930	59801730	65133092	52803410	64441000	79420424	93707704	78841010	74896104	87161710	134012650	31764668	44233628	80364120	69652090	39435664	76241270	38248316	103018080	78342024	102498200	35519380	101416216	57585424	86366424	43331492	79728904	41641360	54541350	61025440	112978296	64050576	100895960
n|47705.0	7.56316	984.498	Negative				8.11737e+07	6.53828e+07	0.021259	66397744	98472830	72670650	101149096	65030132	73598536	67955030	79019130	53066748	64678080	67176387	93201490	70124280	70956056	63858504	72002600	60913828	89890664	50095508	60928064	65092800	62277480	42424468	74352776	26031532	72245690	80788460	104881290	53916884	97172570	57933100	78363600	47523650	66206844	50400720	51323204	67198170	75765944	40574490	71528040
67462	6.88554	1058.75	Positive				80926019	112507727	0.0731003	131211336	84036856	120730540	109929544	99314550	78772390	94336376	76096300	71250860	58579724	158202700	84006560	78141300	76097970	71131030	76412580	82110790	66997630	111802650	57769996	70251736	59054684	70262560	69723950	77211520	67044460	78722060	83979540	111418220	63728736	101398184	73924350	95979080	58441990	109983500	55062280	85850160	72153864	100487470	60312380
n|48419.0	7.88044	747.519	Negative	PG 18:0_16:1	PG	High confidence	8.01341e+07	7.59571e+07	0.487445	58093950	72853730	83363530	102652060	70661464	82232190	90035976	76819540	79475310	69443420	74112470	73229784	76803470	83951000	73338390	95097750	77405850	94593000	55592676	68976264	64979252	81907500	49164720	73995520	48661960	88588860	71993304	85123256	62872920	94512900	68525944	84497096	64614290	74336210	67140220	73693304	70518430	83811976	61289924	83848790
8814	12.793	833.706	Positive				79234225	7.11935e+07	0.0510065	59982940	78833440	73147544	92638300	73286060	81171450	74820410	76666400	68102344	69822850	77821704	80621016	76272910	76630584	69726820	85058960	85711400	83083864	75575900	77811670	71460320	82555656	61952750	77035680	66792780	85412840	76834900	89475870	79791770	90269560	72998616	74511256	86499016	81411736	77773300	73067990	72244904	85095990	75649880	87805816
78086	13.6272	870.755	Positive	TG 52:5	TG	Low confidence	7.91716e+07	8.86417e+07	0.711667	45019228	105741910	69464970	89589480	154024420	95036580	85581176	92977384	77559510	40556270	100200880	63355464	51127876	51245384	42152468	40585264	60232860	51819292	77142240	47259364	95536200	49978884	27785008	42572612	65157396	60422252	42341172	51712788	53587016	63272908	71582584	46665388	90222300	34114296	83662810	33792052	81840376	74047580	50666556	410952220
7826	11.0167	894.545	Positive				7.81123e+07	110724660	0.0390415	95888744	117563720	117597816	18810892	99856980	127548770	142824640	18810892	66168900	83265800	142010880	18810892	102673640	18810892	95194300	111750616	113368780	2.5183e+07	100664984	75548990	98655210	91592936	56432676	97321250	65184060	2.5183e+07	141523410	133980010	106537910	21948992	74848690	21948992	66578444	90508090	77051980	67437180	125050264	99065690	84704200	109041680
n|56096.0	12.3676	1057.76	Negative				7.74202e+07	7.15856e+07	0.151235	74348770	60936380	62879630	62438380	80612540	81216410	66974532	89059600	74595510	86187750	70102500	142403760	84682420	144342670	67159470	108106410	59163948	86380920	125428070	148226860	46296220	70947900	64498184	123511656	106023490	57414340	90977270	110445360	63662944	59951390	170725390	43804136	63746136	69979040	103419720	57798956	111802920	64305972	83671550	123266530
2808	4.85928	1030.65	Negative				77025490	1.25043e+08	0.0808695	183887820	81148104	152453550	108751120	117246330	73958000	72382200	62368296	71147656	69143750	153140700	94499890	66783670	55594172	58047510	93287496	76723950	55019230	110630810	66067836	77647880	59350660	58215564	69083390	60793824	79536744	61377740	102870136	100459300	70607510	91509510	97197416	73952010	72219860	80460440	69853210	45142120	78229350	75130320	57547150
36849	7.44179	1030.55	Negative				7.69054e+07	4.07275e+06	3.68349e-05	3.83527e+06	108987010	4.44838e+06	109316780	5583403	74353624	4296108	89440970	2.31432e+06	74897390	3959049	80766104	4436567	54582560	3.10743e+06	71015780	3.19727e+06	72293460	2.98749e+06	62574096	4478326	66159044	2.26874e+06	86954660	3.15235e+06	74868980	4.50735e+06	99075520	6929893	96210680	389177	76749390	4.07151e+06	57367676	2810750	80163576	3.93089e+06	74611900	1.16753e+06	57855520
9054	13.2638	785.736	Positive				76698348	6.84016e+07	0.810578	59290544	73102970	61327372	115594440	53810230	78617790	75648650	53429040	48453084	44750508	111879700	74285170	94695340	43033910	117638240	122382904	139916860	102098000	93303144	103777640	84936630	72849624	65663124	94544630	73268260	109732424	143585950	146337380	74535270	110327384	113238670	80597960	153749780	64885030	91063656	53758010	136598740	85403020	71548850	109209250
55552	1.32087	826.494	Positive				7.64935e+07	5.22987e+07	0.0147331	32720206	76749260	57545536	95324730	47819548	88058616	90578390	71560630	35949250	61672460	49179524	80739640	65595020	83031570	73425980	78634610	7033178	94470570	28085512	47687256	58317816	85848700	21099534	78600730	31620534	90388360	7033178	93527230	31353200	80518890	31583710	76384800	29652554	61986264	30242658	54346948	88461620	84946010	38121460	89665256
36945	9.17991	937.521	Negative				7.6064e+07	5.21585e+07	0.0272551	15912020	70264770	81069420	100150450	65135360	79352580	76198930	79469330	58723050	79410955	15912020	70433784	47736060	86982200	1.17775e+07	87321980	1.17775e+07	81279990	1.17775e+07	1.17775e+07	1.17775e+07	1.17775e+07	1.17775e+07	38494932	1.17775e+07	35332600	57066110	39526456	56358024	60502980	49982200	74766460	1.34232e+07	61102572	42883100	1.82014e+07	60578000	54604252	1.34232e+07	60953724
n|56292.0	12.4653	944.741	Negative				7.56242e+07	8.60236e+07	0.0087832	81732296	63771390	89630104	84826510	75975416	65160696	92408110	67807790	78286190	67436550	98109500	86991310	104742170	63750104	91352430	80945320	114504470	84743430	99303064	77904280	82796750	85402770	73375816	89252840	51918668	90137610	85706120	91201980	82360470	98884620	94842980	73598340	80329390	77607096	79963300	71348750	97196856	88848240	88198400	83960220
n|109825.0	3.66588	775.477	Negative	PG 33:3	PG	Low confidence	7.55849e+07	9.13023e+07	0.599963	42371260	116035220	113638104	119228240	101502710	1.77962e+07	104232730	114351390	90211630	1.77962e+07	95857170	53388716	68301910	102062510	1.00398e+07	71951940	1.00398e+07	123100410	40234804	23983980	1.00398e+07	23983980	1.00398e+07	85564184	30119492	75298980	82766960	102556480	1.42017e+07	102927530	45220090	92948080	1.42017e+07	88014590	57220864	51423810	89569520	77649550	1.42017e+07	81956250
n|34928.0	1.00121	573.291	Negative	MGMG 18:4;O	MGMG	Low confidence	75522359	66077560	0.226576	51867668	60249452	61711156	101943330	63435564	64308824	92958810	89256584	67876830	64832144	58615332	75955304	72543820	80232936	81799920	65080604	81790310	96987260	63106484	50163996	78147240	62993828	50179876	68950700	72035656	73207410	77639540	91686680	49620548	90501400	84286130	79380000	45524436	60144068	56818148	44234388	71849470	95623780	70499210	91501690
n|93419.0	3.53653	805.475	Negative	MGDG 16:3-oxo-PDA	MGDG	Low confidence	7.40862e+07	1.51563e+07	0.0430789	9160640	33045922	9889384	19385616	33138012	99445745	13393238	141824800	16897092	61369670	8459208	137521820	89445600	268481380	1.00505e+06	141032540	1.00505e+06	208718080	24543450	126115416	1.00505e+06	17996288	3.01515e+06	17996288	1.00505e+06	53988864	241977550	87796920	7.37655e+06	58059630	83698430	17115766	7.37655e+06	97289080	22129654	35835244	188908640	147841060	55321604	420454620
95785	12.8942	726.639	Positive				7.39827e+07	54880771	0.0262373	34387092	61137964	54576230	112347210	52393056	126432904	83309180	51421384	29385478	76955920	75233590	77331780	15600636	82818950	11859527	53891536	11265766	41216940	5905473	23930380	10621761	29664014	5586342	13095308	4980237	36501110	19046538	24350806	24987078	63061164	10885798	63023164	6.12279e+06	50941736	11511334	44398300	39031220	50108772	16273470	43969800
77683	13.3381	894.755	Positive	TG 54:7	TG	Low confidence	7.3889e+07	6.69267e+07	0.421942	43842610	96816460	66615924	96337624	90514710	74661840	75627336	82983580	52698988	41133292	72260744	62849532	51401452	56542300	43376516	37393484	50423824	44463770	63824964	45963148	77020090	51320456	26232808	42108384	64364188	52366890	47929396	54720092	75736264	44514280	78122390	40986060	41671396	31155970	85345864	30241668	81383640	79862740	50374384	258752770
n|88534.0	12.1204	727.621	Negative				7.38431e+07	111972899	0.00335282	102370824	93662630	107444600	2.37404e+07	102521920	90882200	117617810	2.37404e+07	124962820	86877210	116919420	2.37404e+07	124155540	2.37404e+07	123274410	96207576	124467544	110869200	108914260	32069192	112907600	106929610	117102460	32069192	97754000	105907400	96173140	121498830	89434940	97164950	109436344	105571570	97627540	83169460	106837690	77969630	114653240	107208390	113777990	2.59899e+07
78527	14.1097	899.876	Positive				73807244	6.77653e+07	0.176161	53414916	72563990	76374390	94383304	60974584	77776100	70243710	75293270	60998730	62345304	84585430	69697260	60481496	71010630	67254870	78334560	96770590	65472580	73437304	64432210	78821270	72372060	59007064	67675330	57342548	90277680	68863720	82018420	52576870	78875270	52212924	76735190	63863990	65488412	56896544	62495588	64915884	64733704	47520332	80679090
55341	1.21015	824.479	Positive				7.35917e+07	51017502	0.0418603	25423710	80529520	63543444	100165176	52284456	77873580	84202184	77592776	41827028	48969100	38824190	58100450	56420050	71536420	58707630	65739108	64077740	82124200	25207386	48134740	60748016	71561624	24924472	63070290	26242106	81236810	64867340	84460010	25562586	83693370	29118490	79486840	26411630	61566810	27254680	56335264	60528440	73780056	37249770	64054600
68427	7.41015	1038.72	Positive				7.33003e+07	4.4985e+07	0.0971134	40742536	34072570	48684856	41174736	80806790	63442240	47278132	118916150	7751021	90665610	44646828	165941600	91530760	232050580	81265200	122766475	47049000	101909810	160294380	365821100	48925090	69237020	65642620	237890990	147308880	73077464	143425140	143623140	34899852	39784996	89876640	33503238	47977908	116326030	80607850	79200390	151752380	56554050	99145430	67877220
n|51602.0	9.64747	471.384	Negative	Lupeol	PR	Low confidence	7.30409e+07	4.40544e+07	0.00338448	42193880	95225430	57977524	112722104	35650824	52313668	44418236	57905916	42101160	78382480	41984496	83525544	41695804	111291920	43777028	48254190	55810400	117900260	38745144	54793780	40297036	59078604	31206734	92732710	44432508	113550984	44646492	54865052	36535364	45317620	49957050	45617812	70286690	83149784	42444620	49917176	35343596	73375770	77953150	138259730
9464	14.112	914.895	Positive				7.2889e+07	6.38297e+07	0.0531564	50762292	72433230	74439704	93913910	56378360	76432504	66751868	75925830	58901490	61509416	75744460	67707240	57119190	71226984	63655924	73569590	89217940	65690840	68400540	64461980	74384536	72408210	55509200	67791096	54688944	87385016	62842196	83042296	50270244	77483660	49370984	76433180	60906452	65515916	53741220	62017064	62102588	63294900	46042276	81506350
n|36442.0	1.8472	865.495	Negative				7.23877e+07	5.70958e+07	0.0689266	36887470	81799630	56874188	87609896	51838660	56009784	90467480	91771440	57406056	55404916	49100668	72355540	61730428	75106370	69344930	50997780	43853854	97797980	32233234	66516371	56041828	64962252	33706732	68070490	30188522	51091136	54000976	74415900	26775422	84791600	52250860	62420756	44543301	55415296	38504630	36150810	73574840	77079210	50581972	79194530
84753	3.81047	1112.72	Positive				7.20928e+07	100391052	0.0510612	100819870	63208684	112120616	98162744	92765416	65848132	130700776	79779144	84687224	60811532	81252410	80952210	64746370	69461176	67502290	54803636	63914732	57849988	99961670	98314376	53259850	50809790	83702040	62477252	9323106	37098948	56877450	63402660	58757400	69590440	77592904	61800708	54085624	58572800	103018540	52347736	93801480	54179852	96799470	47452740
n|39828.0	3.94148	773.461	Negative	PG 33:4	PG	Low confidence	7.10695e+07	6.99105e+07	0.873048	51579636	86728200	65888030	24704590	58314560	76495656	110185430	67795160	38398996	69752870	95096160	96637970	100940270	82726750	114550650	64761750	91007060	137194400	40320670	81242880	91388820	76709576	47342384	76464630	39213570	57886724	103424590	83568984	86091230	84463310	63517690	75030440	58831144	62016004	56266740	44875732	101609950	78986920	35690270	86582200
47695	1.13646	843.493	Positive				7.09577e+07	3.22223e+07	0.0599236	5.71913e+06	94090660	51909710	110164456	40138908	77839650	72689470	75017990	5.71913e+06	2.28452e+07	17157388	2.28452e+07	45788256	68535500	3.0621e+06	66595090	3.0621e+06	98313910	3.0621e+06	46002100	3.0621e+06	72844095	9186298	50537136	3.0621e+06	79093100	50184856	103466530	14855512	103793310	14775269	91459060	3.0621e+06	62177140	3.0621e+06	2.07257e+07	51753532	74953400	3.0621e+06	2.07257e+07
n|41088.0	4.57522	783.491	Negative				70786402	92907229	0.249937	139548560	81246696	85644380	95820340	68523570	64572788	60574300	62463604	66319904	57977964	136832660	78219240	62637020	55742040	48418084	72441864	50792440	60549920	100353130	70632580	60086784	53894120	69172184	76251040	52783148	63359836	58229556	89128950	108076540	71924904	99463970	73146110	82609020	53348068	84710870	53822228	58200852	81139250	74766600	62122996
n|45432.0	6.51671	953.493	Negative				7.07525e+07	7.7515e+07	0.268017	71400880	74657224	79850620	88511410	90538320	56039732	74584536	72280390	67562090	65083704	81153270	71016056	67942730	65242972	64399600	56874940	60191948	85009450	74517060	48411256	56778636	59478404	50409748	79739440	48851504	59119772	78123720	74706520	74964270	65928444	59343972	58343890	42564344	51981320	65293424	47090050	76860540	76304680	63222920	82418250
74664	12.0386	648.608	Positive				7.0634e+07	7.42868e+07	0.0420795	49473296	66898756	84555960	78504870	74245580	70721864	89676130	51029800	62773836	46591336	84996050	56391860	110057144	37369236	103476380	69412290	94638980	52384490	84482030	68703380	83673300	65994364	54054940	70153640	46446060	84538536	138585680	77909650	67658090	81358900	98638200	61367216	124796330	70718430	90494936	61111908	105791880	63933070	77733336	79392240
8329	11.8613	783.648	Positive				7.05535e+07	7.45438e+07	0.888104	78566344	74950080	80507840	97379140	72410160	63962620	79837210	76435690	48079236	49467320	87862200	89323480	61126010	64925904	83909736	84320390	82324936	85397540	78740130	62484100	67514460	55015456	58385148	81373120	60208410	78296920	91214296	106426776	70121920	84688300	79552296	66309056	76361790	58371356	63024692	41653960	88020820	75073976	73433790	97304160
n|46510.0	7.07016	760.559	Negative				7.04207e+07	6.45802e+07	0.181111	52555960	80510710	67332930	83232770	68430696	61759540	70138140	66317290	64930030	61283100	64093436	73990610	69420936	69818380	68140550	76069520	71598420	74208930	62087370	74934940	69040930	76465400	52683490	78590890	51713304	73776420	80184340	87946696	69188320	80602340	68943150	70917160	71191704	75878590	66315490	62723332	72226910	74981980	58689780	75661410
n|55659.0	12.1255	881.632	Negative				7.03015e+07	49997725	0.00385964	39525490	66091216	59419944	79928504	58779132	86731730	51768964	61735200	38574680	69098110	51918140	54756892	58224296	73321750	48934130	102559730	57551096	71971130	31814090	102425660	63548416	78898376	36942916	61692920	53242613	104168900	67649350	98683820	31487038	54726336	35136092	92135784	33520726	62629080	33514540	75830100	59130050	46467876	28538766	70783970
n|37892.0	2.93036	846.424	Negative				70161086	3.07184e+07	0.000257254	12133791	59846420	38311628	99603950	25407966	81758104	54325336	62537830	18720262	65411876	35411228	73419240	51808336	86171580	51243380	79668490	50290510	77300440	18864022	42653548	47220880	75186296	15946679	56352004	21645550	88571544	70721310	97873016	33551660	89057440	17246700	82716610	18758088	69484340	14450181	52693108	53373484	52685584	17601478	46219684
n|41398.0	4.69296	999.59	Negative				68698410	64985293	0.366106	57406996	83606370	72929290	89668136	63614036	61369132	76111416	71995750	57288956	56609444	62561064	57716460	48941628	58921404	54215984	56391290	53629140	62046900	37703370	48767790	63094016	51493476	35455024	63710390	28622348	68706950	49738364	73947944	31929412	71534616	51624236	63645572	56139188	45141440	35468656	44093200	49285468	73962300	46178110	70226640
n|100196.0	11.3699	870.668	Negative				68534952	66672928	0.535146	64014476	67408024	66629740	87825230	66026532	62939844	72849170	64616570	60496020	61524016	70021630	69840460	66896028	69380670	58182230	70039560	58043372	69763050	58033276	62559852	54098972	58776684	47046136	69022710	44271172	64060476	59972084	71837590	50848310	72303736	64680090	58951804	50628116	59988010	59015276	53536956	62358476	68275560	56640440	67014750
n|39749.0	3.88872	845.482	Negative	PI 34:4;O	PI	Low confidence	6.8373e+07	1.60195e+08	0.786512	432636860	4119851	7.43082e+06	18301170	6.57033e+06	12359553	7885440	4119851	2.19011e+06	369147550	504458430	343064700	2.19011e+06	4119851	360552580	2.19011e+06	364225400	2.19011e+06	11817029	331306940	383223040	371216220	316722660	458157900	292307070	2.19011e+06	338637620	2.19011e+06	351290530	2.19011e+06	8881601	413094460	12535857	2.19011e+06	2.96053e+06	349440100	2.96053e+06	2.19011e+06	407213600	2.19011e+06
66552	6.41461	642.53	Positive				6.81706e+07	5.94369e+07	0.468102	38771220	73566810	76182860	112285680	59864876	83064850	89945620	52184396	38100310	39907090	53756810	42215936	48014800	65095536	68679440	65428612	78768800	69618540	27153000	52578400	53470210	73120296	23303118	40740264	22607718	67144840	48052230	85092450	49782056	72695490	36440236	88677910	25994374	52898570	42250830	40868924	49772156	59211190	31517224	33495098
n|37975.0	2.96884	920.451	Negative				68161625	3.75463e+07	0.0137641	20095996	59478340	31656900	97239250	29068600	79785704	52265596	55467252	20552628	55566520	71637784	69062850	61432684	68512344	50230130	65578784	47227920	71287610	33682310	39116136	48582404	62189050	26578712	48051730	34918176	74319230	75818840	87667180	61276444	73545784	33552202	67460960	26051208	59291344	25117808	49009108	62934652	50556572	27555650	35024740
67687	6.96286	794.578	Positive	MGDG 18:1_18:4	MGDG	High confidence	6.78516e+07	39762727	0.00207249	18258232	65303052	48163720	72117096	48255976	78305830	56495344	84293670	34288420	55057010	33114670	77094780	52032710	118950550	46401668	86701640	43348530	87848824	24117204	71197370	35901000	59723224	22184772	74171510	29929984	53977700	78942130	67697040	23101582	75547290	42504696	46560270	35221030	67317310	39753916	44567600	73198560	65072440	39558004	133599900
n|55040.0	11.8076	902.694	Negative				6.76884e+07	6.92111e+07	0.520324	60935396	67838104	67280910	94343240	63324030	68433420	71791650	58081196	71815320	54775296	80119140	60622012	62659070	43014690	68055000	63111076	65529820	69010160	59934012	56541096	56411490	61505172	51895856	59728896	43306108	67084364	63340428	64022064	64625172	80155700	69271090	68541816	76230280	55140816	75612650	50844740	59118200	64977176	65257460	64326590
n|5658.0	11.2409	1405.22	Negative				6.71524e+07	9.20806e+07	0.104141	124815000	71213660	78394776	73881360	70134190	54833824	69673940	76100760	77524696	63169640	131941096	61806324	63715290	71044696	67812490	50670110	53103972	60295060	118987700	49328124	51975092	59113880	77792830	86389450	92488950	48637850	52037216	80822776	78723810	47086720	81054480	48832740	52368108	44116290	74093720	43134416	66158380	85455080	88723280	60605850
n|41299.0	4.66133	809.506	Negative				6.71353e+07	4.64812e+07	0.00265728	45288732	91297490	52847804	84202056	37185880	55317384	50306732	84924920	45935450	56486540	47322612	62721590	30583406	61277656	43872500	59631784	33157166	57241536	35298436	32374810	56934570	38056372	30089502	50597108	22616504	57366890	41083570	63485630	31757082	57847860	41968430	66946404	32324754	55307292	32935228	30261090	29747114	38289560	28433978	52859890
68293	7.34832	740.523	Positive	PE 18:2_18:2	PE	High confidence	6.70669e+07	4.70567e+07	0.0317345	13897605	62464890	76280920	90612456	71262950	78650936	67283256	75727270	38731996	53754456	14883352	75839530	41191616	82182990	54986950	80501600	63355760	76527950	17118546	70580230	46737588	77143176	15686087	66299010	16851750	85733240	71739780	80811720	16319171	85552730	11396621	77734550	10137465	71921170	14412500	56297930	58505600	71508000	20760404	111722250
n|65601.0	0.869014	380.099	Negative				6.68338e+07	7.92974e+07	0.848262	64932184	63189936	70160740	57120180	123675060	65524316	68218490	80265520	91597240	61458420	57200880	127265224	73444700	77325016	65567756	89534480	56255028	63994610	93923880	73127864	77638216	165403680	56850464	100685736	113747880	57283612	87026090	50422290	79914447	31580074	77303224	49950664	76590370	33145898	102345590	48051676	104256070	73009200	82525670	83789210
76592	12.8071	714.655	Positive				6.66558e+07	5.88523e+07	0.648023	53626564	75404664	54191084	100548920	45471444	73581464	69688184	44922972	50608000	47388910	79528520	64987268	58087836	35898616	70726360	79034344	75850030	58890564	59117576	59644176	45419388	51565600	42914096	61058276	48962308	61835500	87425330	74086800	56393772	83924250	93683000	70666744	123569030	61903816	85979440	46307560	82940040	63030384	72205180	65796590
n|346.0	1.64669	688.234	Negative				66618150	1.00382e+08	0.504728	183351950	78688700	68267580	73225740	101534710	41897360	81033890	67762780	55297136	53347010	112807576	160546480	84787310	106158470	75365320	41773256	48424330	126615970	114084420	1.39244e+07	58141772	1.39244e+07	164027060	92533330	100026984	1.39244e+07	59273516	55751944	84545040	45506950	257505390	48055324	134443370	46857616	143590600	31409908	73173224	60360200	217458000	81513176
n|39502.0	3.68423	775.477	Negative	PG 33:3	PG	Low confidence	6.65663e+07	4.91448e+07	0.121986	50182924	90915730	63577020	112400056	1.67276e+07	76297180	89286880	2.54324e+07	1.67276e+07	77624720	58366530	102849610	1.67276e+07	2.54324e+07	78215690	69728860	73313896	92466570	46482348	90268780	84589256	84312090	50400824	61648548	14836784	48778960	65873580	77020475	45267690	44122450	30780458	65689436	37474388	18696284	1.02602e+07	69644760	1.02602e+07	77649550	58148464	53356236
n|51617.0	9.63568	1863.06	Negative				6.63398e+07	5.27418e+07	0.182761	50754616	95142410	47295530	98156710	41581470	50751784	59294780	58936548	26672226	46390704	90852170	90162280	48660760	43463452	34789090	40821976	32673866	42636486	37003520	34930110	43437996	36968052	24621272	44450996	14167390	45845524	51873076	100388280	50112090	1.05165e+07	48684376	56748776	30630858	43328120	32872286	31549420	47551800	55070184	27398942	1.05165e+07
n|3717.0	7.25845	1688.03	Negative				6.63392e+07	3.57974e+07	0.00270811	44658628	84654210	56105124	68199614	51204316	64394164	1.25633e+07	72005064	37689820	61172136	1.25633e+07	74973370	47610236	55819160	43419704	19495748	43436870	19495748	42992650	60570670	46043970	58487244	30147574	63313970	43428287	65360900	53380100	87066810	41188616	79292100	35066468	69450056	37349204	56812596	35173800	52729400	49914480	58708044	36261502	56778052
1926	3.70518	1113.73	Positive				6.62027e+07	9.47327e+07	0.496942	128911500	75013080	101869530	77517300	27609992	78679930	91175944	64560796	82829976	73835260	135999400	76555480	27609992	65788170	70166720	70900960	73633920	42347424	101443930	71308310	70336104	64027460	80019144	59747244	67242140	64318720	71985012	60437496	88306770	58123500	95540370	75995180	103808520	59247175	101147760	61717856	91923570	60370850	79679650	44427624
n|46813.0	7.18473	949.497	Negative				6.61576e+07	90930273	0.281517	96517840	65170284	100388616	93372650	103125176	65203124	91998990	59050616	64406576	66782812	89144440	87589180	47366404	81544180	28677734	72277060	29338612	93208180	30163144	23917100	22579878	50901600	25111070	34704310	29401568	28054960	67806310	35606828	83661080	53666296	57600800	67348730	39298876	53332304	44800444	40900030	79124696	54514004	58207812	60999280
n|47762.0	7.54723	1891.02	Negative				6.59328e+07	3.50233e+07	0.0133291	40189464	100177040	39446616	97986400	32005426	55774700	41979070	53994316	16701243	45439308	39818040	88848780	42224780	41424196	24902178	42699732	26900364	57278170	23273070	33482554	39055360	33533944	14205115	49473516	5.89913e+06	41265236	46236308	105408560	32905088	91604890	31579636	57976130	26098346	45606764	21854944	32519152	37420570	53875444	16730810	53914190
n|68337.0	11.2578	812.628	Negative				6.57315e+07	4.68789e+07	0.0122434	31403940	65801570	58792904	87270120	50783676	68077620	54812380	61497216	41789684	53519556	43690800	61548468	58222788	57622436	51757620	80278936	65426004	71222630	32114688	83419520	57332596	50732732	27652584	59567220	30020040	82321850	83708830	88035840	35069108	101493320	58918736	77280790	49158748	70967450	37885252	51765640	60351290	65254732	40469400	81029760
n|46395.0	6.91193	1254.98	Negative				65479897	7.32874e+07	0.296887	83599390	67117030	72661740	88871660	61262630	47092930	73751030	63824300	57117212	46847532	91332210	80065176	79125930	68088040	83669470	42790960	82139144	79612160	102636210	42629336	73233660	51188600	78492984	85793950	89455570	52359524	86280920	89983060	93282920	60200384	96939280	51509044	64100372	57339788	89919670	31000448	77589660	96699656	99550400	76533704
n|5596.0	11.0232	1830.07	Negative				6.48462e+07	6.89465e+07	0.272333	64132276	61516404	67605300	80963350	54737572	68155784	81446824	52811344	52411684	49653084	93345624	58510370	75977160	62989224	60476584	57345604	72034600	56585104	56638210	37629656	62850052	55387390	33563990	49893240	33030390	71036950	90628280	75829450	57598970	59516780	63293070	59955236	37381250	47333404	39752024	39364620	79408360	46384068	44695460	53363900
86570	12.2693	648.608	Positive	Solanesol	PR	Low confidence	6.47433e+07	6.21679e+07	0.505313	59405956	49794124	84833340	64433480	72191480	66160664	13281838	59335510	50740116	55172700	92554470	57817256	93563464	59494124	104838480	79979070	128289864	68399760	87938860	68797750	92866340	63863580	67703470	75233370	62212296	79995740	121805600	82399310	11816763	67876376	77253880	73823270	77026456	56235876	70461656	47122816	110893330	56334256	72786880	58963584
65132	5.75546	778.539	Positive	PC 18:3_18:3	PC	High confidence	6.40806e+07	4.61758e+07	0.0823359	6.58746e+06	54842884	73417096	94472390	75934616	66283236	72978610	72939496	38245890	57358160	9890922	67764776	38587612	72422776	52628452	115928456	78835544	66964050	14898034	84456380	58476420	101914170	11743745	62516944	21009384	113591144	100633480	101054620	30897578	163962600	12756125	94887470	10627470	116300870	13043963	74846750	74281940	88082800	17205976	215298350
n|71112.0	3.28536	1111.66	Negative				6.36782e+07	92374910	0.0267286	139469540	56686166	86615480	77090020	78279950	54896468	62897692	52472836	66758948	58475864	120227850	68957330	82447715	49114868	52710724	43769900	61859584	45187116	103473000	65207310	57253870	48577390	66117500	62034704	59556727	57540108	50052776	71724280	70311080	50953280	86732264	60490588	68016330	48280336	81897624	42597028	61262284	53727370	79622744	52340325
3133	5.16846	791.563	Positive				63674487	3.56071e+07	0.0204878	6028208	72642696	56208184	97604950	43676284	78149240	80707656	50384716	20066290	47406884	6.95576e+06	67594090	35858436	69216840	37755880	81929304	55242744	71711490	1.09774e+07	41592732	32932186	71992160	1.09774e+07	30645602	1.09774e+07	76965880	51447390	84498370	8783401	96346210	1.74998e+06	108828800	1.74998e+06	61050500	5249935	45180630	32542262	63664736	1.74998e+06	50924984
8398	12.0151	783.648	Positive				6.31088e+07	62662679	0.648608	59547964	61240496	70923000	88725550	61824584	54819140	70843280	56681964	42092996	58961230	70744250	78787120	58224304	55891988	66790016	66401224	72002150	73926424	67051790	62504756	62903332	52215840	46736976	74665380	52901868	70163824	75727780	92600430	60330576	81545740	72217360	71037330	63257028	66635024	59691536	43354430	80618500	72445736	69592280	86777450
86795	12.8279	790.707	Positive				6.31073e+07	5.37347e+07	0.133029	11659491	12526046	50786236	125928136	50042960	104870380	56618500	67858990	41291610	66104504	112009290	91403070	1.35591e+06	71577080	12733635	51821388	11034845	55442360	14151326	26733984	12276087	29973954	13917760	27111686	10833507	4458363	18633604	44012210	52974864	90938980	36661600	55428880	61955536	49775496	38418364	41742264	53397964	97739030	42593012	8222804
n|41557.0	4.8191	991.586	Negative				6.30402e+07	39034194	0.0366971	22761950	58192280	34844370	70921110	33785428	63416612	78787800	53776450	27381360	60056444	36644256	82871510	71878090	77897370	80581150	50127236	67217384	108677840	18139910	69789256	52238670	76227176	24582870	53515016	22124304	45634980	77922000	66811476	31807116	79924904	33029776	57014164	23858086	56619892	27727070	35122172	91443880	53939572	32424878	89957910
n|54682.0	11.5455	725.605	Negative	alpha-N-(3-octadecanoyloxy-octadecanoyl)-L-ornithine	Other	Low confidence	6.2614e+07	6.06048e+07	0.188943	61762076	60523628	55108150	66785464	56392164	61057336	58713430	67515460	68265040	65225908	63387864	61567708	54575924	58239516	58946108	61227668	54502870	63613616	64269520	58332350	53706496	59559744	54582560	65318764	59239776	57930236	49316132	63859920	47638576	59133100	56665750	59766730	49412404	54604504	59400052	53678010	59941170	60468436	56220096	57965250
n|49176.0	8.19569	443.353	Negative				62493064	56440299	0.0803274	52062940	73622110	63207010	106376930	34888996	60032480	65889000	50488972	56915020	57810876	65678828	58250260	26627016	88206504	22817746	28326540	18671508	92710620	27402954	48476740	24904032	44402224	17645328	40060096	24182210	51514388	40523120	51627904	48049996	50073870	68156696	58298376	153544640	91616690	52201908	43457936	43831796	50109024	99339520	101384810
n|12915.0	3.81121	889.464	Negative				6.19063e+07	4.71108e+07	0.525305	30228246	38144076	53153462	55864956	47532684	59839396	65969924	59661096	27005988	58897600	58774240	72729944	99030500	86065100	84826080	67745500	62922040	75535380	62294856	63629744	62220104	69995144	51618036	65446544	75282200	56952476	107805970	46066624	52985496	40639864	55032052	43260670	1.52961e+07	50777110	1.52961e+07	41025524	102699660	32519860	55205200	1.084e+07
124983	4.24132	700.463	Positive				6.16201e+07	6.34326e+07	0.756114	95293300	65369064	41808844	109961650	33457678	39097270	68252480	58345238	28516464	26640064	113266940	62329036	70307096	54361440	72697890	31092126	73942970	107855560	95290220	24380784	75595290	32160926	76498940	70714650	85380380	34911764	77402590	110377560	6.76136e+06	93299770	93705320	44938268	63675460	50149396	68605864	20284072	6.76136e+06	129172670	6.76136e+06	120581064
n|39787.0	3.86619	855.494	Negative				6.13477e+07	7.70255e+07	0.0298464	85835550	69947976	71514584	71846180	76436360	52475360	79033100	64825460	65013412	52972476	84319710	61417050	56018530	57392020	59397840	55148416	56891964	59579204	54444410	46316436	56529644	51132704	50261224	63587340	41181760	57400388	50006452	68157096	59941508	58372220	60712330	57236852	53948456	45776612	49730788	43856470	67470536	61475668	65728984	49408296
68653	7.49866	937.569	Positive				6.12583e+07	18527716	0.00582931	9452698	79200940	27779304	96884010	23888912	64595344	17966792	67524904	13336206	42095264	18742384	125243960	17249438	22779360	23400824	66318850	20952214	76804210	19411956	78261010	25274154	48929068	19372226	68962960	6396633	63652276	19754278	90440760	20432054	93847576	5.4417e+06	59815860	24442906	58575230	19614782	85729220	24795030	76229250	7754164	86287560
6675	9.60656	911.539	Positive				6.12376e+07	42717563	0.0261692	39717670	79137800	43258996	89149540	38127704	60592160	53462840	61326484	14592864	38205260	67145304	76773530	39014240	50603060	33857096	47038640	33399528	59103696	38663080	34255412	38910676	42291884	22218218	52064300	17304352	52475444	50524056	88997150	50237100	72917190	30219682	57389544	30034266	44742080	32818582	30596778	46752330	54833652	32246424	52076520
n|87940.0	1.78985	832.431	Negative				61220290	1.35938e+07	0.0109484	16309523	35401772	23045624	39281024	5.43651e+06	70095576	5.43651e+06	74968900	25898042	65222252	5.43651e+06	78655290	82352216	128274630	5.43651e+06	24545740	5.43651e+06	116679660	5.43651e+06	24545740	46062080	85804900	5.43651e+06	24545740	5.43651e+06	73637220	119265224	76834696	32837740	64744430	39461348	71056900	9419722	74595480	28259166	51910990	94127620	71601840	48019104	102371310
67948	7.13586	492.441	Positive				6.11722e+07	3.37509e+07	0.0306108	13869312	99777416	29701498	90553340	29807756	30873286	46779524	70176584	50662456	43441476	31684592	71142530	32211228	34350704	26622262	33954096	22527586	27928370	29544922	97508070	37858500	44311204	16076225	78347870	19291550	44067492	50111828	35106240	25018272	69361120	79100740	42530340	135813400	37075292	77403560	36436370	21791342	65696936	37618690	66215972
n|54215.0	11.2925	715.585	Negative				6.10837e+07	6.34238e+07	0.63603	62305164	68326744	62797436	76741120	54857076	57360040	65701468	58227830	65714948	50108696	69166776	59095620	55737828	52648984	58475390	49568290	59610870	55035568	60225360	49475588	56379224	55682068	62347096	54389068	59043130	58747640	51101390	57660516	68009016	57793060	50378264	59406450	56032670	52781064	67188770	55018596	52994644	66368028	58065170	12847657
55060	0.971553	156.084	Positive				6.10249e+07	5.08878e+07	0.000784497	50824092	65625660	51966588	73266680	45838410	67615430	47391428	63436420	60378012	52070730	48928290	70337890	44134764	77285600	44252580	59020360	42942124	86082630	57320748	61080750	45139892	62134796	51302044	69849200	43981180	63099588	51818110	64423580	50625280	45263170	57502304	61649700	31354582	52775340	57322564	51377204	48395456	59131400	51666724	68212904
n|55533.0	12.051	1029.72	Negative				60765109	3.66475e+07	0.0877453	37456588	24822732	24918090	32439810	62079160	58642732	32322380	81209650	34358744	86347420	28750202	138587440	81128310	151395150	59398880	152629010	30888084	82431350	126286250	212180020	33583652	49787228	44555676	173461580	124952984	45361876	111058240	119297590	43511196	28939580	198185580	23480048	39706970	76462580	68883256	48819772	120002136	52123360	86376530	191353920
1438	3.15721	1039.65	Positive				6.05151e+07	9.33294e+07	0.147378	133718940	53696944	128346100	70173400	98689000	73701896	53728268	50926570	43351480	65169030	102142680	68786904	49422510	57544944	46049836	90126710	52751730	42199776	90680870	92354010	64743324	51286548	57614132	56172390	44679750	89806050	57881196	65601260	91489910	44934936	57744244	83760990	64691800	61063500	71722216	81128280	50764060	40879430	67222660	43256480
68240	7.3127	1038.72	Positive				6.04863e+07	18554959	0.057885	7374078	12651530	5517383	77605947	54110720	41445350	24383504	91557970	15878791	63653924	4065278	149995260	76002960	250557000	71250600	182272600	30278524	104218310	80591150	269028100	27211844	37758576	24120924	175432540	91073890	53665468	153963040	105591050	8107314	22429428	171540690	8576031	18634236	102295840	25911474	47840924	133981384	47183772	76533870	282489180
n|3560.0	6.84448	687.488	Negative				60432927	4.03577e+07	0.532114	93143150	57651280	4.56212e+06	116149500	4.56212e+06	39907110	4.56212e+06	67221790	4.56212e+06	20767150	130754400	54055000	60900732	50458720	58655924	50446228	59432080	97969680	92963730	21211436	50337256	25368380	98254184	74450984	109129940	26441472	60374716	87746264	108052540	73355050	170460240	32653086	80366696	35042420	102911140	13686364	55956604	105688420	136510220	151313650
n|38996.0	3.40584	1111.66	Negative				6.01161e+07	6.82553e+07	0.394484	96821950	64214644	72662400	76084904	63436324	59295726	51685904	59387880	49683144	48718860	75242340	59203572	52994470	50072744	51645495	60145012	44313948	43979960	90324560	82106670	47304510	41366508	70938150	51329466	55986480	33948492	40779430	58678972	46998390	46068324	10232423	46003636	41599400	41148180	81240690	48176230	64119540	40097556	82053400	50447988
78977	14.8133	818.775	Positive				6.00963e+07	55178568	0.0655785	45423124	60543980	52834520	73045700	50632584	69455810	64280240	56527104	49971956	58033588	67928984	58888744	42971364	58914490	35927496	46484536	42744156	50914900	34652660	36044030	33052294	40017268	29964116	38932184	30517770	39596036	44330550	48286720	40040428	59661740	36974924	52454064	54827220	53612560	43033990	43895670	48967050	49581596	42985296	54324560
n|3334.0	6.28848	720.294	Negative				5.99947e+07	3.10793e+07	3.07201e-05	36926950	63797092	27881984	68181660	23401816	73240820	23660532	61644996	23157312	67154680	51447016	68154880	25948980	69930040	27216800	80337624	25804220	61431890	40134630	70349440	22594306	86537490	39262180	76082880	21801050	81802380	27986360	68497670	37816868	64807030	45205244	67236090	40302930	59103108	39723380	68042410	29188342	55279750	27358248	66302256
n|54783.0	11.6534	700.61	Negative				59967350	7.89258e+07	0.0630703	82194310	54003188	63094336	72324230	71088760	49918630	60744216	66635292	84927710	53401756	111505460	61561304	63521004	66671076	71522380	52235220	53664344	98300510	117141110	53921460	50884430	61870490	85784990	90492470	129902570	49118148	61849580	74378696	113897640	43514320	119739896	40766476	90099500	40208268	108223080	45260412	91928920	76594790	106831280	52767180
n|3868.0	7.56531	985.501	Negative				59926742	4.95173e+07	0.0390456	47431844	74738216	54284816	73673650	47143956	53558716	53540532	58349820	38730404	48129990	55972480	72128730	51110060	50725364	47535024	53892828	45893740	66787530	36255520	47008136	47525680	46247616	31108172	55666330	19161096	53953350	57731624	77844824	40086156	72918430	43504492	58662212	35068000	48304652	38031148	37642424	49853868	57913644	29466682	53275050
63279	5.02829	1052.7	Positive				5.99266e+07	4.99354e+07	0.757473	23939804	99368960	7.97993e+06	23041534	70338744	7.68051e+06	53761224	131669390	7.97993e+06	89819020	135613000	7.68051e+06	7.97993e+06	7.68051e+06	16420792	5.43413e+06	49262376	124321130	100775650	274302750	16420792	5.43413e+06	16420792	5.43413e+06	114349220	66567920	158467500	5.43413e+06	16302377	5.43413e+06	100907512	5.43413e+06	36005930	5.43413e+06	69924760	5.43413e+06	182940850	85428030	131890264	269233150
76720	12.8288	689.587	Positive				5.99001e+07	6.23751e+07	0.397949	63263640	63321690	51176010	102141040	47643044	76635950	59939972	51578840	40454440	48803320	111773730	71977560	16919878	56892204	12225675	40744150	12544379	44438396	15555756	19933574	10396031	21983858	14919618	22117812	10061329	34543540	19801166	33820132	51440344	73522840	39010850	43131956	61118536	38101124	39258360	30434714	52378460	76689010	41249696	57567700
n|35365.0	1.12014	311.223	Negative	FA 18:2;O2	FA	Low confidence	5.96128e+07	8.71479e+07	0.104628	141302240	56831584	67426940	62736050	69614490	55180656	55753960	66621092	63309276	49640450	125480744	69025656	66666790	55504790	53872724	55718004	45565628	50861532	123183440	62168340	45830452	54717036	102673020	76129096	90881256	47119652	55326788	57913980	121052070	48671364	102565390	46704144	81779830	43026396	128816290	44210228	74824310	58631050	112375960	74770540
n|96520.0	1.65962	613.23	Negative				5.92715e+07	4.3112e+07	0.395803	119124830	37304244	1.03817e+07	36929730	1.03817e+07	42194812	1.03817e+07	62606026	98020420	83017240	1.03817e+07	103839820	93577010	132573336	66442424	80234540	2.21475e+07	57396064	209574340	124389260	2.21475e+07	105714300	140862860	134589400	185592080	92974420	80915020	58730060	4.13953e+07	31145236	253444600	66055373	179869710	65970950	177951760	50771092	124186030	68314770	4.13953e+07	66139796
n|42693.0	5.27274	746.499	Negative	PS 33:1	PS	Low confidence	5.92529e+07	3.62357e+07	0.0391739	9828439	61553960	52182720	76573460	42226860	67759380	74114510	51494916	28395448	50739924	10666184	50591924	47395980	71354280	50717012	85167740	64413520	72747050	7252236	45552744	46822580	88997250	9575709	35260188	7.64623e+06	77114990	56698776	69088790	12463499	87875270	8.06247e+06	78863640	7360508	66132988	8.11265e+06	45700644	35303896	69035120	9177552	62332580
n|89025.0	2.23784	864.475	Negative				5.91631e+07	70795885	0.404764	65403690	94780590	74025576	77806770	73666680	74727816	69076936	2.14695e+07	72042640	2.14695e+07	70559788	67461350	64724644	64408612	68000550	76672060	19379960	77767350	58139880	66550310	19379960	72917020	68959330	72841930	19379960	80879690	61681430	74794540	67885970	80395980	75807280	82676300	68881500	73311140	60605932	81406230	66890440	75008984	61973336	59470850
25522	4.79441	1002.61	Negative				5.9141e+07	50717591	0.0950024	42015056	83359700	55632300	73738720	49691990	53919052	57992960	60834900	46714412	45985572	52258828	51654470	37008196	49290200	33297308	48293450	34678420	61206950	23992218	30390782	36850760	39217590	23740874	48342196	18124246	48569292	39146130	61033348	28092584	61184450	50736730	50581976	46214396	41595800	35803680	39254492	37492572	57317400	35930212	56754652
7827	11.017	895.543	Positive				58988991	56433865	0.484594	49092676	61379844	59885776	75826530	51161680	65662092	70856904	55889544	34769884	43670292	72836270	56059170	51505644	63395788	48890956	57980868	58756704	56722390	52247428	38672840	50196980	47791984	1.6297e+07	50228452	1.6297e+07	58596520	71723736	67513420	55915790	58075604	39642920	56669120	42225444	46073708	40249580	36359550	64399740	51497124	44201308	56354452
89899	0.960841	339.216	Positive				5.86013e+07	6.98247e+07	0.676322	100160100	57653308	59772776	82592850	47225936	60610096	47195400	58074180	36910670	43746120	127683190	65914284	48931388	58203264	44698090	69520420	45786216	49303890	102323720	65664324	48097376	51466010	60204016	52034804	60500780	63616630	46184524	75548070	108488020	57618372	92298136	69298780	88417170	48535090	81252024	59061236	56509644	60363420	75730040	50652890
n|39584.0	3.74731	1585.93	Negative				58462929	5.71878e+07	0.780507	49955896	70888580	70474136	68001464	60975930	53690344	56554156	56744920	50788390	49923216	54378384	53849950	51529050	49999910	47787896	53679216	53213060	65805716	41196628	45715400	59368570	57241616	34913096	56222450	28264156	62367544	52335464	82183220	38515676	65653390	44221550	66989650	42018388	52930384	37935130	49614260	44204180	68176790	41308000	52677196
89336	6.08111	1057.74	Positive				5.83482e+07	7.77638e+07	0.34446	101973530	58572484	84446344	84782780	70950190	61245296	58470748	61678120	44490350	45597772	106251576	62122492	38212960	52850124	46506172	66817290	47688492	37313972	81948860	51505144	51275544	40213132	55587890	52238920	41898104	54702190	44836164	53112172	60642340	42541970	57741276	54138770	54307590	41663868	62100664	38746680	47249370	38439372	59321120	41783520
103242	1.42541	721.407	Positive				58263562	69671527	0.194988	60365816	47166904	80756580	76877304	66673510	50603948	77639496	66552736	63714024	58781624	68879736	29321030	49598856	68373060	57308830	45079108	80721550	56792084	57670044	43239236	66768976	67303770	40822450	59431970	41834184	85304664	53263810	67077410	44120116	65577868	60795424	78305240	78116390	54669150	62902264	62028836	49589800	66996348	53417284	31888880
n|56547.0	12.6507	845.652	Negative				58136333	5.4894e+07	0.459305	45740176	54773220	50027750	69938790	50766520	60480040	49995380	49642332	64084092	44340856	68749870	46861790	69642760	45021132	59195840	65665372	67379770	63639656	57605716	60279670	49955240	61963864	50209240	57990236	53292348	63744948	63338376	75081384	61560984	75256010	61974870	53798892	72534130	58806096	66042440	53739376	48504900	76265300	56825844	72029224
76158	12.5683	866.739	Positive				5.7783e+07	2.70335e+07	0.000801178	21650962	61405492	21403938	98281660	18183224	63301944	35810150	49834820	17712794	47313476	47440092	62853490	26560612	55675404	31148210	29421342	32517400	62088620	30632670	35891344	21179480	52757452	23681218	55814590	25522598	56728956	22844552	79954216	23292784	80039230	29834464	67173120	32795134	58701130	30330296	31724664	26305018	54084748	27603386	52540924
57095	2.48055	820.521	Positive	MGDG 36:8;O2	MGDG	Low confidence	57672481	41188439	0.013446	25045362	61817876	36937750	63464256	42941540	55622548	70302730	64558252	31008744	49550404	40894508	67390616	51021550	70356250	59192760	48527516	50362430	64173732	31363824	34522580	49577092	63834676	25090158	65300650	29447972	59830936	65438068	66704230	26583994	56338350	37302110	54047884	29847012	41445548	29047054	31558052	100649150	72172510	37508920	73947760
5746	8.68226	938.615	Negative	PS 44:5	PS	Low confidence	57279516	5.36445e+07	0.506618	54747550	55895740	54993816	72316470	50060820	52572550	49802620	55095416	54292936	47693012	57969172	60050612	60103908	54186644	57939160	64093852	54792336	91618520	59949330	84144056	53781800	68727520	54640776	81613160	48225344	68387200	50516620	78106380	55570260	82631490	75443180	62047220	60476924	58598780	64662564	58823410	53931450	93193010	70902220	78121730
n|49484.0	8.34703	749.535	Negative	PG 16:0_18:0	PG	High confidence	5.72729e+07	6.63278e+07	0.171594	48764996	42228116	77097750	72154640	62522584	59718050	75076120	60897404	77764280	50690750	56740852	46213590	57948310	63782164	60440060	69687920	64953956	77168010	47676084	43219390	49404304	60663324	41066844	53307836	39764556	60056920	57484600	48243940	59121496	55893844	50471052	62534936	44972380	55657276	56763130	44489320	64951284	60173504	49166650	54926576
8445	12.0974	1082.76	Negative				5.71873e+07	49315677	0.0374928	42090332	49440308	44390670	59778104	59549548	65944940	44180480	52942600	52031788	59868456	53651244	83508860	55149204	91371560	42566310	73499500	33412346	52827384	60080836	90665570	25712064	46788456	33567736	69028760	57723788	43252376	46280444	63857150	38070880	40159120	93749970	34461270	52638130	42233984	70459110	46591040	60731676	40279820	55472012	79724650
70401	8.4043	1066.76	Positive				5.71826e+07	59784558	0.196022	60404908	41487820	64910756	63513536	67373304	62532796	49474320	72243600	37028270	60370292	79515790	92269210	42947612	100684200	47077656	94797730	40302760	54958200	109471820	156651700	33902388	48234396	59010230	103880460	71971010	50042308	61968410	80163736	49159204	39015720	109578990	38734772	57658188	60349710	84637090	53126492	73150390	41877976	57049716	93235120
n|54720.0	11.6196	755.616	Negative				57034739	5.73047e+07	0.567615	62774090	57749828	52332650	65913604	51976052	57304340	56402396	55630000	56641660	55338010	63701560	61800388	50272652	51391030	47076984	50896852	45799110	51931580	59366892	51461820	43549896	49862380	48232320	56111080	44508308	47695676	45409444	54514188	48799690	52729550	52856696	51275530	47248756	44605892	47049650	46483710	49002440	53659030	47715080	49696136
n|3701.0	7.23826	1497.05	Negative				5.68788e+07	55316764	0.112883	48447504	54177110	62978836	72479680	45998252	60475060	60893136	67210900	60763628	49916170	52819228	56188252	37013750	64771916	46019828	58984050	40249228	44281880	36288092	34227860	42705828	46347146	25414302	48412412	39963442	51848484	39677656	43546316	34456750	47532652	30396294	62179404	22752654	42487440	29665214	36687716	45028670	32912938	28097278	39587578
n|83816.0	2.15845	864.475	Negative				5.68666e+07	6.64087e+07	0.503023	65403690	22641832	65137908	79091680	73666680	22641832	65410684	72184920	63562612	79914660	65270799	70584950	64724644	67925496	64647716	1.88166e+07	72133400	1.88166e+07	1.80271e+07	56449852	1.80271e+07	72917020	54081188	1.88166e+07	1.80271e+07	80879690	62804770	76225400	17746700	17746700	75807280	17746700	17746700	67509480	60038036	17746700	60568556	17746700	17746700	17746700
82422	8.67519	907.522	Positive				56491288	6.97054e+07	0.0175862	59472790	54168612	71917960	59350852	69487570	59083540	82063620	49302964	46754340	45027880	88536184	49192416	72013880	56175550	67174880	53900052	77698570	55061200	59031280	35135332	65256360	49886836	42706620	44171864	47609580	58331572	86737064	62161360	67575496	51693504	50451050	52386160	42455810	44841970	48495736	41299736	88390660	45431750	54829468	49575910
n|82851.0	3.45482	773.462	Negative				5.63625e+07	78024739	0.234302	52432304	5.27545e+06	111785640	5.27545e+06	84857510	87898960	87433970	129509540	90010430	5.27545e+06	41628580	5.27545e+06	104940110	118094950	120269020	88629496	5.27545e+06	5.27545e+06	5.27545e+06	5.27545e+06	5.27545e+06	5.27545e+06	5.27545e+06	15826339	5.27545e+06	79644056	124445130	136380580	5.27545e+06	134069050	48812376	118896680	32120208	105238980	5.27545e+06	3.10119e+07	5.27545e+06	93035570	63823010	3.10119e+07
n|79358.0	12.191	757.632	Negative				5.62854e+07	58867459	0.513724	57765130	51033056	56482660	69368190	54356576	52069980	57434948	61633000	57418290	52464908	69747150	56487556	51143084	43002180	50874116	49292708	50240756	39477470	57628564	48143080	44072930	46882004	47993924	56455972	32416892	48856964	49351376	56886844	55214380	51504180	56538710	50978852	52208492	40587704	58525956	39392828	45294236	52356810	49023044	50498916
n|56697.0	12.7066	613.521	Negative				5.62222e+07	8.49223e+07	4.61589e-05	83881850	34420556	77041330	60844570	83685710	61159468	95120490	40871490	88401950	47042532	81402210	30565148	92994310	55943492	84865064	61486320	113744830	80319576	102336344	60143932	61009410	72147670	82147290	65107870	60973268	60761788	82558630	61447520	102548584	33191946	101184050	39449148	48924852	53124864	79134530	35573172	77724800	55134644	80369090	62445964
78836	14.4226	692.634	Positive				5.6107e+07	6.45877e+07	0.601331	45458764	47232796	65090840	75642020	63974972	82581650	81683740	58662020	59970036	52121180	71347576	63027964	20402566	62278530	17464052	29066432	19122920	30313506	14004597	16992024	13664069	13756503	14705443	16086938	8.11645e+06	16558051	25448810	20881654	23334656	48176370	24888694	34113730	48194450	35450012	30118632	25779678	47428080	41631612	31273276	45172604
114281	3.18655	1100.69	Positive				5.6071e+07	61532762	0.855781	76135880	60010704	73675304	67576376	61035676	64436532	60103356	50251160	37676840	51271516	60569516	77438890	42879456	49821836	8.60981e+06	67058630	8.60981e+06	43872896	8.60981e+06	60184196	8.60981e+06	63621413	8.60981e+06	59140120	8.60981e+06	68492130	42913148	70594670	69566110	44328280	42953690	64706460	1.43179e+07	48272788	55757172	55517692	55910004	48235516	1.43179e+07	47368384
n|5599.0	11.0226	1833.07	Negative				56012296	5.84257e+07	0.350088	53817132	52557850	56951230	71962104	46810252	58997716	71599690	43179652	44446228	42315864	76929690	50965372	67060590	56212050	53194652	47774104	60425268	48245836	45232044	32009404	54288160	48627148	28110590	42098196	27899824	63364044	75349896	64936604	48375816	51046350	52274012	51349212	31537106	40748092	32786900	33034096	66975788	40367596	38970600	44778892
n|3555.0	6.82363	1493.01	Negative				5.58092e+07	2.78427e+07	0.344621	66580390	1.00926e+07	1.00926e+07	175325100	1.00926e+07	1.00926e+07	1.00926e+07	1.00926e+07	60105424	87116650	1.00926e+07	90725090	42135650	1.00926e+07	54407956	108096300	1.00926e+07	76489840	1.00926e+07	2.54966e+07	1.00926e+07	76793000	39866310	83191440	30277784	107809620	1.00926e+07	2.54966e+07	49962132	98040710	1.00926e+07	106041850	1.00926e+07	69007590	45206400	60660130	1.00926e+07	62001012	1.00926e+07	75865100
9112	13.359	869.742	Positive				5.55133e+07	5.39147e+07	0.988148	19782054	66153068	39081840	58066750	92762460	61906292	62950188	77555380	45080064	27951372	63831308	41596516	41446850	30497838	22145390	27901624	38483452	33844716	44836890	31151472	92176530	33666772	14696440	24524066	40940696	43068344	30911902	33342968	36342440	58269380	52621516	36241532	64174068	27272060	46593756	20043016	58942780	56789184	27341924	214991520
55935	1.66551	613.409	Positive				5.53888e+07	41217562	0.000833711	29322348	62716584	48554544	60136216	43785484	56422760	51055900	59392348	38403080	50378628	36184016	51208690	43286050	59964590	52030280	57535020	48249504	66289396	29137920	32032746	52200596	57370664	30371604	52289060	28546330	58978250	51127864	69938520	30794332	65050064	37663150	62295330	33399716	51422824	31563620	48214730	41100020	63896412	32408780	61661800
62657	4.78415	728.487	Positive				5.53635e+07	36497197	0.0455135	9678463	71957290	72548420	67503970	51680372	65030164	49587024	55739150	24429226	42201820	11059677	53155904	29748382	51764150	35157868	70629030	54704284	77965730	9333827	39063350	47688844	67574776	7.94901e+06	47668944	6.50227e+06	93527350	49753836	79890420	9893526	116740000	6267986	85569810	9769084	75381096	8813531	58821160	30677858	74930856	9210213	83484650
n|37406.0	2.64055	905.471	Negative				55063949	3.46923e+07	0.00525786	22010814	56927796	35804660	59630650	45812924	40785410	39927092	73319490	36776996	48682932	27821150	87689864	51037416	80889736	38451290	92708740	28068868	71464376	61713544	103389130	31051824	36008812	24233296	110791190	70675750	41634536	66845900	100869400	40913704	65770644	100043480	62976124	35550532	49771184	41177330	42660240	67861360	60181604	44508850	112922560
46	0.981768	222.078	Positive				5.49371e+07	3.92618e+07	0.000201764	38057658	49455030	34541264	58855316	37645116	56587500	39738490	54195800	50078490	45397564	38470200	56788580	36301240	63280060	37635540	48982716	34878812	66536096	36423910	48302060	34065532	51730850	38426370	58439404	35212280	49133124	38287830	51707104	36914700	35865044	10733886	48907956	10733886	40270070	10733886	39321668	37683704	47867184	42771924	51975096
75542	12.2674	724.624	Positive				5.49341e+07	7.61746e+07	0.523553	78472870	61187460	69661270	92921590	67135990	71805710	80091490	48337708	46507604	37529852	115178540	59056800	17822174	41567900	13754523	30243050	12278765	5.71045e+06	14618734	14213712	11455781	16041872	13269719	15578253	7.85172e+06	19861250	17679182	5.3931e+06	37238096	49910300	35808144	34581890	64833830	6627795	41161570	23602740	45362110	42915400	39970588	30419522
n|36721.0	2.18063	864.475	Negative				54873105	6.90478e+07	0.390533	59563670	23344648	73290750	71243816	73666680	23344648	65410684	81646376	72042640	71129610	70312570	70584950	58529532	70033944	59059040	74323920	72133400	80182980	58139880	70650890	74910824	73778310	68381336	74178720	58671140	80879690	62804770	81969224	60363136	80395980	69603304	78142230	71075860	79360000	60605932	78873630	52215388	78507930	62591190	59470850
58063	3.00936	1144.72	Positive				5.4763e+07	5.6188e+07	0.81527	54746524	62218504	81544370	94106220	51643630	67436420	46279548	37437948	31186242	42743416	71727630	46324460	24635428	30379600	21996806	45495756	30859436	26584214	23549806	40214020	29358198	35081330	17429624	25840560	14883272	39975180	21142742	47764300	45684820	48922656	23037018	67563300	38196596	41252484	30227804	44196460	24454482	34096652	26317110	21728106
5216	8.06566	1567.83	Positive				5.47549e+07	6.65204e+07	0.00542748	57989196	47697132	65660264	51047936	65906610	61269080	68713720	53748610	56723376	51508850	84129016	46930410	63257716	51844972	64578588	46752310	71429030	50631964	65156750	51448604	69214620	51206610	53717576	49658296	60251060	56900868	69039540	52651896	58144676	52708652	53792196	53394844	51047540	54208028	53587940	55297904	72924420	51663164	64987230	52852824
n|85592.0	3.39481	850.455	Negative				5.46365e+07	2.84679e+07	0.00107623	13571154	67745970	39475172	73173520	34562110	66792030	38860904	52052028	17611924	44688760	26726182	34439944	23366880	55654000	24990476	61295760	28909522	45961060	8621848	19779042	34419830	47809090	7949802	31022530	8.30316e+06	70936376	35420068	46385716	18320264	40306116	10879094	57906784	16474943	38823600	8599058	41943948	11338455	39406692	11797816	24052670
n|34785.0	0.845181	431.192	Negative				5.44332e+07	5.12802e+07	0.757914	46835748	54219144	48768400	68269016	46178220	48283960	51652660	57069144	43481476	46011384	70764530	56977610	52746388	40331240	42179836	41689428	52626724	42958816	48981588	55694780	44542788	38168460	41803410	51375020	36835676	46667576	51674270	61604428	47930770	71154970	60041696	47824470	86187850	44716936	63283544	46733260	51309492	57319060	57822972	73681790
69596	8.06486	1566.82	Positive				5.4428e+07	6.57484e+07	0.00316475	58909790	48204430	64608880	48267200	66286600	58778436	68121840	55145292	54995610	52093380	81567580	45330250	64079024	50912652	65230852	47832330	69714890	49641336	66419820	51353240	69690580	49560090	51734868	47545196	59484492	56400950	68500060	52032840	58219692	54242696	53456380	52175710	49803144	53411212	52252396	53680412	71562300	49817816	65087584	52563708
71180	9.40084	608.525	Positive	DG 34:3	DG	Low confidence	54395589	59545575	0.512027	34751600	57415684	71583304	78559630	70523050	51606080	67148900	52767644	55587316	38569596	57679280	43271310	47454900	49299464	60634556	49576692	80614010	52530050	60042490	52968150	54934624	53320710	45711390	54630172	40119060	48060770	63105364	65615292	52685492	58291270	60678948	52075576	46130100	43137840	80200490	37414908	66524380	47420292	44126412	51591680
75117	12.1731	684.65	Positive				5.41496e+07	7.00468e+07	0.0647847	65795748	45574972	51853420	59272028	70291736	56569764	61581660	60903330	73853200	50378810	96904920	50685696	52198700	55366824	73775064	52072560	60742916	99665070	86605820	57355380	47941196	62388868	90843830	67694730	160824510	53316484	48545670	66934480	97569890	36391760	96258024	42057000	93395280	34474068	88860330	38341464	104831450	76665950	102176580	49253652
n|54880.0	11.6675	729.6	Negative				5.41197e+07	5.13104e+07	0.135259	50864436	49737348	49879264	64549012	46546264	52227760	48424030	56302416	54620990	54217348	57527508	55136572	47684536	50440764	46580690	46419440	42960030	48109624	56892256	50979070	40220332	45529816	46305810	55523884	41488056	48662004	47226420	52217396	54128384	44124780	49558160	45716988	54465690	42056430	53408104	37175070	46132390	51427050	47769156	48176956
4342	6.88626	1059.75	Positive				54096244	7.48468e+07	0.0662701	88861380	55460900	79619430	72368296	66853280	53109520	63497624	50845436	47667560	40590564	102581560	56763240	52202748	49684160	47788160	52096256	52867490	45224492	75298104	38922290	48600010	40541770	46658110	45138280	51993788	44166030	51595736	55298180	74727256	44111030	65485572	48785210	64935270	37622540	71830720	37081670	56713444	47990904	66717492	39807200
n|105884.0	1.76327	1012.55	Negative				5.35523e+07	55339383	0.976977	45483468	70843500	62940308	67390560	56364772	23402302	64177640	59854024	46562380	47600044	56507730	57581960	52223476	56221720	46180548	46320580	52829630	67520250	30402820	35314476	47087156	50506676	28201908	52491580	28407636	36414940	46656644	60459196	31437688	64757244	24740448	64375670	49137108	47112300	39054250	39087096	44275384	71501810	46955750	67968024
58316	3.13542	593.276	Positive				5.34463e+07	6.46447e+07	0.645293	71370056	47433692	30440502	42371496	50058524	40384720	51215570	76884820	65477468	49629212	119305896	59321260	63974056	93240880	81331710	57920216	60179290	59718640	158820000	54850756	62276950	68579150	118419280	112281750	127566440	53779650	84296540	68786580	75063710	32890214	156429380	42007012	119641544	33876384	116465390	31409460	107931000	61181916	114880450	65839870
2844	4.89608	838.487	Negative				5.33576e+07	40076711	0.0525837	31639034	42965428	42736816	48863196	44099116	46486830	41410220	62086290	43780930	57901612	36794150	69057220	61842330	96332936	47935136	90973690	42155760	68620184	58088268	118096730	39253896	48454636	40692132	89044080	63198404	48634316	91560664	74677110	44165396	51695536	108972536	36635340	43288428	66663132	50834650	43361830	73410584	52711436	47218876	114456280
n|34839.0	0.849388	244.061	Negative				53243143	5.22647e+07	0.254506	51926116	52968500	49125236	59006916	51388104	44773388	48868428	57499948	45961880	51273456	66318260	74429300	53936650	65014776	57892470	58470076	44504380	59020724	58701772	56532636	43487330	47552788	45387556	70996340	30093322	61648108	43969348	58178330	46438772	40156304	61028636	51267692	50098376	44810570	53091170	55568330	64233550	65794664	50068736	75698660
n|37422.0	2.66912	573.39	Negative	[D7]LPC 18:1	LPC	Internal standard	53133400	5.27308e+07	0.815725	33234128	55721584	68866080	68505970	50812364	49531496	57335656	49923950	65636004	44785660	40500824	40841490	50331740	47507732	54167144	60973532	67274776	42754092	50029850	58898556	54179300	62846936	38918600	47494830	49185084	60740110	53525120	54290692	49068470	64841396	29245876	61373292	43240020	52976308	44225744	58281784	52767068	48649050	21758646	48739172
13506	5.22636	994.604	Negative				5.30897e+07	36929170	0.0752044	21638462	51823780	34678696	70020550	30044906	61227910	73020584	46312748	28803798	39854864	33388574	49374000	49298428	57930870	48414172	44395350	39104456	57004840	14411833	37194084	31649106	57891860	18115514	37425050	16299624	38097596	37387284	45912630	19024640	53422404	20217850	50958420	14329384	33222140	21290122	35138490	48339816	46593644	22394230	40580996
n|53130.0	10.5708	710.595	Negative				5.30854e+07	58172675	0.758513	71443930	53758108	50026640	66203330	44551800	45625252	45324000	58107068	58242380	50172140	79447300	56697664	44646756	49948148	43521876	42891004	40945148	47161332	76884424	41345790	34555520	47258720	53831900	64549820	54802820	39769316	38528876	54877716	63939268	36503220	68878340	40883748	50328370	32603134	67479690	33270962	48977636	56259708	55321856	46573480
22610	3.7562	1113.73	Positive				5.29747e+07	6.88579e+07	0.0408478	68896890	44070510	77288390	65544056	101350280	45543990	56585224	55923652	58465628	42108964	50561256	54554256	64657024	50049123	1.57271e+07	36335420	1.57271e+07	39564260	66069028	69955720	1.57271e+07	33439212	55549908	59747244	47181184	25250916	61876572	42793100	38739140	35936384	69928060	42235844	66054046	58552410	70993450	35220132	66979240	36419636	64770250	31720676
n|54928.0	11.7342	1053.73	Negative				5.29628e+07	32054386	0.109332	28832856	26638094	23537080	27758784	52421372	50529390	36888316	67305870	27816082	70472850	22830610	138008700	75071544	178665010	47912464	142878420	27751262	79750950	107558110	146511890	26796712	50526476	36484124	130515180	113296110	34760960	89968584	100644470	27699778	22208850	165239570	18188912	30754370	62616910	55961570	34337372	114764900	36461730	73180904	143085010
58706	3.29894	1100.69	Positive				5.27768e+07	6.34119e+07	0.751212	68551100	58327264	75497830	78429144	59649330	68161260	59585012	14969589	35204984	54968276	81983400	72272664	41805270	51999480	47485596	68247150	48443068	46440796	53843924	58507676	48307624	56190764	36021180	58542636	34593160	66633612	41553416	74023860	59438256	45352412	37384510	74274030	49590836	51482890	51441336	59990060	57731944	49771556	47718028	49036156
8605	12.3729	1058.76	Negative				5.27385e+07	4.82753e+07	0.129686	51304640	41928476	43377540	42295772	54413492	54864624	45560736	62947548	50867890	58551170	44127320	95023144	55843544	98335820	43967856	72960100	38777910	58967988	84469470	102315970	31357852	47224050	44478616	83626030	71191310	39670732	61387496	75892240	44310624	41448924	116431400	29009774	46339560	47374460	67626650	39733916	74951590	42969750	56609936	83093450
76816	12.8703	896.749	Positive				52730838	4.89602e+07	0.183711	40116656	55392140	51498990	73684240	48889016	48250016	55526964	51146470	40195988	41349430	57533576	62451156	46562732	55059476	52862412	53795652	56631096	56418904	48327188	43398790	50456140	60674164	34521850	60721384	39535132	56073812	53967830	65151524	51929388	57039990	41132856	51286092	39284264	48540260	44981490	39309628	61824250	57000864	43094964	66587370
n|42320.0	5.09066	839.499	Negative	SQDG 18:1_18:4	SQDG	High confidence	52713980	4.47013e+07	0.135247	33136952	44438450	46215864	55968124	53080296	53401896	51634108	56957492	46056404	44317228	38084204	59249470	61200690	80071260	44939316	63117628	40984580	60459444	43384108	72531870	27437858	39140236	29669558	66139264	40396976	35094430	67839750	50481684	31154000	47928944	75103360	36457756	31942482	41965656	52085370	34981504	58673116	51723868	42516376	76766970
n|50915.0	9.17594	987.535	Negative				52581639	2.74678e+07	0.00113408	19647936	66762476	31523604	71267530	28872444	50332188	27281506	56873188	25799262	41095620	31681804	53307344	29158832	36477004	26625960	43140092	27524098	49941584	24827912	44905244	30911370	42977356	23178542	51412548	11277226	46920840	25605594	74079930	29556260	65616856	15306140	49977160	29650312	42822336	25543870	44350336	28140080	55688956	14965443	49574780
3245	5.279	975.645	Positive				52497301	4.07198e+07	0.0162463	29928520	66710150	45641660	68163630	45168930	56407590	49155892	59071224	25248044	36921516	49175788	47682428	27709696	50621136	28295078	45346012	31694374	50651830	20088948	26096228	31155222	36065420	14826579	43726380	13804148	42849092	34442916	47979236	18861906	53902024	32787520	48781590	36756628	35666984	25787008	28583752	33108506	46862132	29082274	50245830
60969	4.15948	806.542	Positive	MGDG 36:7;O	MGDG	Low confidence	5.24953e+07	1.7097e+07	0.038759	8081259	29934484	15509129	23595860	33492040	37186224	23710444	123349800	19533466	53989508	2.25589e+06	103710510	46916130	172532540	46031490	116662500	27201666	100987010	16868044	95727224	25483328	41190092	15845820	133464700	29989830	46635836	140356850	65349660	7627422	52424830	51719936	21678054	13081385	81216424	16963556	37353210	88735800	74754824	29300936	249913310
n|53942.0	11.1676	715.585	Negative				5.23602e+07	5.11745e+07	0.144914	50546068	52422970	50060856	57130996	46672056	48026704	51566716	58649590	51040724	49655436	57160308	53632840	48275584	57623300	50476164	51299700	50539660	66822756	56819070	48021250	46119390	50574028	50371260	61652092	52254896	47661896	46035504	63220988	57025120	45780708	60069264	42133620	43053964	42570348	58274220	39247596	55667636	54314636	53801972	48807704
n|41345.0	4.67062	703.456	Negative	PA 33:2	PA	Low confidence	5.22041e+07	62664382	0.435704	48217940	30581976	68266330	58657464	45152256	84981720	70716130	40637330	73950220	56304016	69683416	18484204	42062380	70490050	61129076	66166820	79299970	38805070	48922324	29965520	37859788	83089430	47015956	48371380	63933850	79727700	39815012	41332264	70456344	36011130	36798230	68894010	47029150	36049624	65783830	59187560	38823532	40995130	41468030	22777094
4085	6.51592	954.495	Negative				5.21434e+07	5.71639e+07	0.208796	55141856	54200428	58714876	65473680	64340444	41522824	55097004	54034104	50934670	46744816	58754704	52331076	50884532	47675830	46467884	40592764	45463108	63826896	54029824	36406800	41148024	43874588	37952120	58722356	35104090	43960220	57951620	54621364	53822536	50368620	44077570	42647560	31345640	38384588	47442184	34386860	56620256	56137616	45634116	62017570
n|4073.0	8.03028	206.561	Negative				5.20312e+07	5.13173e+07	0.0321895	51439960	52979828	53050364	54798820	49098244	50291732	51806372	51896920	49857970	53617796	52650864	53745840	48602052	54074304	52053660	54073430	49653104	52135744	47747890	47897280	47070308	51691004	41752230	50932130	41909710	49623628	52340256	54779660	48651508	52710380	48306784	50287470	46832948	47130084	46840868	45564824	48961750	52026764	50663628	51751120
n|34869.0	0.888529	325.202	Negative	FA 18:3;O3	FA	Low confidence	5.18262e+07	9.6682e+07	0.00736147	115286670	48558910	110539816	67427400	71511700	56959410	75704520	41555330	97254970	51103796	109794350	52009492	45352284	42280028	51401292	43503476	50327136	32360310	91411580	53788420	41205956	45703276	53959450	48371390	52382020	50857548	31356456	52212596	101473330	39340390	55402496	44392474	52598776	39924788	88088584	48860160	46670708	49053644	66678696	38231140
n|3568.0	6.91405	1255.99	Negative				5.15367e+07	5.87025e+07	0.205076	67861460	54131044	61291238	69183620	49547892	37106064	59183320	49379910	43458000	36020540	70873380	62479970	63399156	51755477	64971696	33447600	66525696	40611579	81809340	32731850	56222224	39747268	63306044	67437064	72438200	41475890	67254790	72229704	72453110	46977932	77612710	40061212	49903370	44843896	70484960	24615372	59944956	76682730	75700610	58926196
80939	4.2003	1096.73	Positive				5.13971e+07	58744525	0.394154	68638600	46815724	49195660	50868548	57993484	49954308	58335740	52755510	40756936	52231236	77546730	71328470	55757516	50063664	53435736	47047356	54252656	34576550	79796050	52096656	52566004	51013384	68572960	60312000	52676450	42615290	61647710	49429190	54678150	35193770	66195596	46286984	68538600	36965800	69904904	39175224	72146680	46160744	59905610	47012104
68490	7.46602	630.51	Positive	DG 36:6	DG	Low confidence	5.06418e+07	4.78397e+07	0.540521	28257626	55781180	56825904	66357276	65039480	47654180	52615044	56794972	39630736	36907456	44669420	48700908	40355504	41606564	48220540	46113130	53955240	57124468	55798956	50398508	42428204	49868600	30778792	51931336	37666636	46432384	54027910	61000676	62554950	58290708	65038390	49028468	37405560	35978300	74326650	35575276	65383116	52225516	43997908	62690616
54964	0.85374	188.11	Positive				5.05621e+07	47606699	0.403854	36518230	53172424	51621756	74515496	58264640	57901350	37357780	55520412	65380012	29538212	36497776	47194590	32724830	43740396	35490564	55568630	35141860	80182590	57792668	42411396	37442984	54773040	51931404	68518940	46588856	68571740	44439276	50470360	61369244	38366470	62542040	45612372	26106846	42838540	76481960	32677092	40302540	73532090	60693704	74162790
64317	5.44304	620.489	Positive				5.04996e+07	65305223	0.215654	81777370	55260184	73571944	61259812	71121170	54008544	51905360	51759668	36200844	42412636	77254650	43470316	38296776	49865588	46522740	57412744	48686390	48971410	78077020	55278370	48858680	49018924	38462824	51737908	44076184	64224580	44789810	75379860	53062600	46056000	69450424	53948240	64379730	34438812	64270336	36084332	43324372	41681060	64336864	42631916
102862	12.8722	882.733	Positive	PC O-44:3	PC	Low confidence	5.0416e+07	49053100	0.386741	41384250	52956250	51506612	69456380	48770590	44757840	54078864	49036948	40043776	39956256	58534508	59071824	46332364	53473284	51257860	51310364	54797396	54565856	50175740	42542868	48328652	55753500	34273420	58511710	40568000	52592540	55102516	60566844	53159956	54672412	42781720	48920172	43128360	45552604	45313590	37790764	60612964	54981396	43294028	62913580
55405	1.25086	914.51	Positive				50297170	2.97729e+07	0.0401697	23233302	44689910	15550933	36710830	41836790	42121428	43482610	66057370	28228028	48013390	26305798	65765228	64190092	67893976	55946980	48138376	35388036	45461176	40768650	47664564	44970164	56580428	25374528	75286696	33786960	49306220	58877456	47759428	15801002	35117596	41256028	35711276	30972988	44361024	35720310	37817924	59221916	49176484	42682388	66265270
n|52011.0	9.866	818.564	Negative	HexCer 36:2;O5	HexCer	Low confidence	4.994e+07	4.67324e+07	0.0115503	45370424	51051900	51244150	57875690	41405224	53472556	50497130	52154668	45745600	44964270	46131864	51769404	40121044	54178212	37200996	48049250	32195984	43069268	28451764	36262376	36515160	38861676	23473388	43463572	18695196	40961364	38541380	43172240	25863074	46717412	34689400	48370540	23664080	36154228	27326134	32294056	41509516	39727324	30466034	35666816
n|51325.0	9.4157	929.494	Negative				4.99015e+07	2.36156e+07	0.00134414	18679418	63625092	26707780	71819090	21136652	48110276	22594390	56325416	23318970	40629464	29256596	43497932	18899712	32267528	21571888	37395780	19861426	51229904	20362388	36439920	23970188	38283500	20818964	48328930	7468707	41554936	19558332	73757070	23236046	59875704	16448460	49811390	23694790	39708316	22423870	43022970	18654304	45868710	11375521	34462956
n|46889.0	7.2091	1463.08	Negative				49824712	52266857	0.1126	48330908	56024984	55967612	54335996	50834830	43987084	52817390	47053820	53958452	45369284	51691950	46456044	52177104	48461420	55970308	49029280	58017868	53134236	51744524	46839260	48198216	52151304	40751170	50900584	43539130	57670190	56974750	57145260	48344812	53603624	51900092	50838096	43620284	49308390	51530244	42652436	54676836	54701036	47941950	51674640
73249	11.3861	553.44	Positive	4'-Hydroxy-gamma-carotene	PR	Low confidence	4.96056e+07	2.40574e+07	0.14363	117372370	60795732	7602433	83141896	6.45471e+06	62192401	8611520	68349800	2.15157e+06	15352806	2.15157e+06	10378691	7800762	63589070	10157421	61439270	119537280	73193610	121973650	12971322	6745357	62081680	69384060	11888814	2.28135e+06	60796860	2.72489e+06	77709490	114627880	2889539	11465177	61059896	78803610	2889539	7.13169e+06	9295589	140179940	67431480	15902739	73284470
4477	7.16529	950.5	Negative				4.95535e+07	6.66665e+07	0.353754	71753390	48907200	74646850	71243190	76489210	47628660	66228136	44786676	47903090	49552364	62978076	65704412	35202684	60163040	20340578	53179284	19899034	71072840	21301864	17367868	17330068	35915540	17539548	26650086	21584940	21400420	49963412	26769908	61681340	41532010	41313040	49232668	26890180	40445652	34567296	31100538	58536470	40096628	43670130	46927004
65235	5.84662	700.491	Positive	PC 30:3	PC	Low confidence	49343934	44190653	0.322367	78092440	39109844	24544992	40364244	25757222	44020264	49947644	67180380	16477560	29061512	70324060	114829560	76327360	162924770	61318056	40166760	43070612	123604130	84022630	34156116	52533900	18825218	71426660	108811300	119775240	23315950	106044630	76059900	41327308	36170308	192717470	14996402	48128744	61836490	70737360	12513959	109671640	66366004	107408040	232275340
70237	8.37094	632.525	Positive	DG 36:5	DG	Low confidence	4.92448e+07	5.20249e+07	0.935739	33109444	51399636	65484090	77904720	66296004	48708036	56060120	50340790	43424776	30429896	47775196	40247956	36685804	45511840	52272668	42510750	61250264	54512124	59881944	42379344	47262576	51960360	33245118	49790900	40440504	40602096	52996084	61431516	59753496	41051564	65560384	44169130	34498424	31433566	74843890	29385900	62667332	47784372	35901300	51526140
n|40813.0	4.43546	847.499	Negative	PI 16:0_18:3;O	PI	High confidence	4.90668e+07	65569160	0.0814423	83960856	45411040	53044704	57586736	48995564	44958210	55403136	46090910	51136676	45091396	100874024	49231044	55262476	48463020	51808150	50393384	49037756	39704376	84255510	38977660	46034910	54230436	55597684	55081624	66871196	54861430	56272444	52535948	89996490	45184200	78005390	47003016	58723560	34171444	64759908	34252324	59851996	59220356	62638744	40598644
87098	14.7484	1372.27	Positive				4.90244e+07	4.06294e+07	0.0901618	33383550	35258656	36979010	69842456	39549148	68304480	47898628	48446340	33896804	34030170	52069460	60692916	38264079	47734620	1.87348e+06	1.87348e+06	1.87348e+06	19015874	1.87348e+06	1.87348e+06	1.87348e+06	1.87348e+06	1.87348e+06	5.62045e+06	1.87348e+06	1.87348e+06	1.87348e+06	8558335	8536367	33653804	7.29757e+06	20868468	15237268	20184142	9627499	23664877	22048856	26461286	16642824	31892442
n|61705.0	4.77716	699.461	Negative	PA 35:3;O	PA	Low confidence	48992968	4.59892e+07	0.772322	68968960	43955470	24665310	75606460	24997812	45104610	51375576	46253750	24340124	18882894	81587480	52044404	64154624	35044730	59688760	21211254	50798184	68408890	66121412	7070418	60552960	7070418	42290400	45187610	80073410	22615538	55233796	74610280	73538456	58333224	87878776	24583122	36069244	29730126	47046268	59680418	81985060	84577176	65143184	61497944
55013	0.953626	206.067	Positive				4.89588e+07	4.26133e+07	0.00375883	40885436	44854010	42218332	50337556	45418350	58120224	39826020	54677372	49649324	49538628	37682636	67521500	36225150	66394600	34353030	47182230	38239264	69853890	40184970	44349652	30658816	49421070	41776984	54225004	36920148	48212076	46695908	41347984	40160416	31151054	44372696	44221250	23026586	45795056	49408412	43848710	36870230	54003210	44766668	62305988
n|44890.0	6.21893	1415.02	Negative				4.8291e+07	4.53595e+07	0.774078	46867536	55397060	50954640	57216804	44044652	36688980	45524464	42453810	31588574	44312696	53177396	54989380	53676516	43329960	48150364	44571910	50638420	57018876	47653580	43554276	51192444	44423724	40490220	57145544	41495936	43516000	57725456	51527664	46758984	59925892	49842036	44501300	47068776	61280230	46847316	36063590	52562924	56946108	48659520	54044116
n|40766.0	4.40012	701.441	Negative	PA 33:3	PA	Low confidence	4.81728e+07	5.45045e+07	0.330986	36504440	28408966	61175588	44518052	36486680	70105160	62441416	33851548	65430870	63519840	64988116	18998910	48633304	54473816	60976836	56660944	80809580	41857852	45762148	31056940	41386864	64441604	46629936	41747412	58083240	80214420	45943500	40130936	68543390	48669820	35625144	60901588	60925450	42065530	59501270	51620492	41645516	38088784	38492130	27658008
59721	3.63992	1128.72	Positive				4.81543e+07	4.58061e+07	0.803856	45287908	50001730	51584868	56632108	40997676	55334596	49509450	44496964	33449432	48300376	54007250	60678404	34160096	7.01906e+06	35571570	46681480	34566652	35598156	35522148	2558367	32228602	6606135	26311068	43791190	23873194	41713930	30419964	35712224	34638904	39905588	22668886	53441624	36151188	41025156	33060662	39162880	36189652	38737144	31043412	31886382
n|4372.0	8.69431	969.506	Negative				48108803	5.74192e+07	0.000555034	56840996	50801980	53049180	47968776	57244240	47722916	65654424	39087810	49089270	39965796	62637370	41134370	63105540	46485596	50146948	42947788	60460050	49301036	54560544	37336650	59238704	48366948	47087204	39995904	48154890	50509292	69237976	61689280	59974890	47393880	56837412	42484536	41916628	41893020	43373040	39807652	63062140	45337252	49023372	40362224
n|4074.0	8.02891	206.672	Negative				4.79627e+07	46897846	0.0164436	46652100	49503950	48245610	51190932	45273376	46402390	47661200	47379070	46112640	48785400	47442150	48408268	44514310	51451172	47523470	48763100	45059428	47490644	44265960	44293612	43097896	46105140	37103804	45483096	38211184	45208300	47529496	51210776	43991690	48619536	43802908	46224536	42621356	44571820	41431356	41026400	45656020	47650604	44943052	47855020
70309	8.41227	905.579	Positive				47832588	4.18917e+07	0.139056	29649698	46064730	50314372	66784844	40369320	50362476	52194060	55299504	29057848	35169476	49765012	38452980	33314498	54688324	45073612	43008652	46439730	53364372	46627300	41792484	38218980	42552976	32776728	49295480	28885584	45835450	38742796	56187700	34471788	46447644	24977216	46601884	32734448	36847790	40052356	30583490	44899292	43513976	31135744	49657290
9219	13.6305	871.758	Positive				4.78111e+07	53063585	0.766548	26752588	64700584	42382830	54105308	91393480	57297204	51736960	55917250	45697296	24740842	60418356	38642500	30105270	31806056	25033036	23845150	36369124	30189742	46531510	27946552	57914770	29362046	17317742	25471556	39044850	36587830	25580902	31080218	32741570	38015484	43497710	28196190	53800270	20176246	50453780	20267762	48248484	43608116	30447682	245351500
n|35537.0	1.288	719.393	Negative				4.74499e+07	6.26134e+07	0.0103861	59059004	40747230	72527290	56680196	57979604	47057708	59038490	50686028	59058420	45355900	68017780	22656194	44172492	44355704	44764240	42298212	61475108	45077936	59715004	30235912	53980700	47321380	44973896	42518210	42298276	67461220	40181004	50596980	37618610	48812776	61213550	55380044	73561820	38542652	59240696	39134548	36679252	58228140	53628584	41738636
154	1.19459	982.509	Negative				47262931	3.45583e+07	0.249709	1.2349e+07	59699956	53054900	56376684	49901360	37605276	1.2349e+07	45745880	37046852	35077000	42649070	41736852	49072790	44182940	45649896	43257670	49696110	60760376	33600748	37160930	52347236	37173230	27003316	1.2387e+07	9.00111e+06	1.2387e+07	9.00111e+06	1.2387e+07	28597136	9.00111e+06	9.53238e+06	55559190	35790644	9.00111e+06	32908236	9.00111e+06	48060876	9.00111e+06	9.53238e+06	65986668
n|54859.0	11.7128	1075.77	Negative				4.72179e+07	58220931	0.736496	93476500	53970670	60005060	72545860	35190036	47306576	40717030	45565580	43118000	41600600	76818960	52060610	22318352	32933564	19103902	35434640	17003750	20208062	43141070	29168856	21873226	24040708	25924656	31648198	18904782	24550740	17503036	28043016	43047936	25086168	41934740	30116998	34580876	22039074	34409484	25740582	27577892	26266736	29496414	21696454
n|55707.0	12.1487	766.657	Negative				47125157	5.69436e+07	0.238978	70350184	42022228	47665276	56361204	46640850	43159420	48038490	52928790	46287692	43740844	82679100	50214644	44538456	43419160	41569216	37572844	35252520	36814988	72143220	33552626	30718188	31437146	43506970	54808430	49009156	36756524	41515332	49835704	66566630	33763680	58510908	40180572	40538920	29580964	60543224	32364836	42709548	49846456	49077950	40701290
n|18877.0	10.2432	203.455	Negative				4.7089e+07	46051974	0.237824	45123360	39505876	49936924	49443536	39465180	49608784	48352970	51798412	45478720	48571640	47954690	48820950	43605604	49587584	42582816	51177316	49638876	43275476	47102836	47674276	46062160	46845468	39311948	43801130	42442548	37074860	39776280	49879852	43720370	50716604	44859684	38967984	41893932	48332360	42565155	44730732	38297780	48810356	42382200	45653696
64622	5.52117	1054.72	Positive				4.70628e+07	5.10924e+07	0.800041	55323136	39930796	61423684	44762310	61182412	44852724	46882970	57999584	36658710	40163004	45083424	61407050	54668290	62790388	50592604	56114390	43637730	48664556	70993280	78966120	42383404	34887476	54810850	62401748	53599170	34750356	53332492	53391890	38254764	44267783	69721810	35402972	42941710	40241110	63291796	42329736	72270296	46205830	71237700	58850028
n|60589.0	2.08333	864.475	Negative				4.69316e+07	2.25346e+07	0.0270841	1.78895e+06	89614760	1.78895e+06	75028456	1.78895e+06	73058580	62139532	2.10495e+07	1.78895e+06	2.10495e+07	65912084	64457660	1.78895e+06	63148468	1.78895e+06	1.78895e+06	70554650	1.78895e+06	45770612	63472276	1.78895e+06	68216960	1.78895e+06	8094672	1.78895e+06	1.78895e+06	1.78895e+06	1.78895e+06	58735266	81431540	62017624	72278970	69762080	74510560	52188436	72107420	13955793	72450520	62591190	55547370
n|9496.0	7.36374	713.496	Negative				4.68468e+07	3.33559e+07	0.0682217	15000901	55316216	69118730	56355564	62301730	58257084	43713440	55749464	5.0003e+06	50402090	5.0003e+06	43496452	5.0003e+06	53149324	1.47456e+06	64677852	1.47456e+06	63721972	1.47456e+06	59361136	1.47456e+06	59134252	1.47456e+06	45905460	1.47456e+06	56628868	64121116	59588020	19082646	13488390	13736864	69438380	20070642	68998810	18970934	56799172	48388150	62048530	23004428	56675704
103170	1.15338	1032.57	Positive				4.68423e+07	2.65688e+07	0.00663466	12242415	62784420	38447670	67641620	29145580	54139190	40587092	40616240	18683744	31346002	20306554	36973484	24526050	42082984	27110440	39022636	27385068	42951350	6126138	29881558	26527662	35136900	7583920	25629610	8747697	43097132	26009168	52440652	15545095	60086950	11477120	50906356	13297762	41900652	11673080	38255990	27363286	45205860	16301850	37305720
56314	1.95757	824.516	Positive				4.67658e+07	20417745	0.0412265	10732606	29712658	20352012	32116618	26370646	50000344	40373972	56197356	12110039	43358484	12567195	75078210	69209350	84536980	69184520	64452172	43431100	88836920	20190614	50772296	56885868	64962276	21377822	71045320	30194164	59421744	128030670	65996750	20387928	71048660	23587044	43012410	10965211	57774890	16256739	38852180	108335640	64329340	30427114	110425544
68687	7.53592	1086.78	Positive				4.65376e+07	6.49563e+07	0.179024	66605804	59458104	75748650	66336944	59369804	45609212	51539210	42599864	41049268	32960144	95424930	43020108	32261160	38005964	32733958	46095084	38217268	30085068	59698388	31339200	35406756	29464342	35680056	31029686	31965092	37016096	36862148	40126868	47074252	34967680	56978856	42125670	58807516	30730084	57695700	27787998	38082668	40145070	46424284	30068438
57059	2.28767	146.063	Positive				4.64492e+07	2.043e+07	0.00024812	21175476	54789484	7058492	70436504	31082532	40660624	23950490	69077330	7058492	36672788	32254798	45515624	7058492	50935350	21821010	43681184	24692882	58117796	31721190	35104724	21621366	1.17016e+07	22602050	62459450	23647466	1.17016e+07	27935588	1.17016e+07	7058492	37962292	24138812	1.26541e+07	7058492	1.26541e+07	7058492	1.26541e+07	7058492	54772224	28292698	60665164
n|79301.0	11.9098	769.631	Negative				4.64084e+07	4.39612e+07	0.874043	49363550	54023552	51730473	6862927	50499576	51622830	52961370	55356690	5.62577e+06	53392356	53586250	54654748	57191784	55905964	50885140	14178470	29515574	60028320	52160220	43487456	39776668	42535410	28946048	50405212	50438988	45151824	46163508	14178470	30471396	47338254	10157132	49990132	39075304	41946724	10157132	42972812	41732452	44686376	46359388	52270516
9101	13.3407	895.757	Positive				46220568	4.19915e+07	0.446635	26698992	60347944	42435790	60519670	57622020	47191980	47163884	51516908	33324188	25880324	44704364	38515490	31866582	34986084	27365112	23931436	30988306	27689282	39805172	28367904	49085668	31300898	16120979	25645098	40299150	33601930	30277870	34010904	47573144	28006150	49500228	25915698	25977830	18774852	53190748	18580202	51018980	49756364	31629048	155756420
106271	14.4231	1368.24	Positive				4.61569e+07	44033003	0.0920774	30518814	39048430	42402050	71683850	41208190	71409260	60179430	49411060	37532964	38142400	52356570	55472160	7.24649e+06	52127810	6566408	17554642	6591282	21643482	4186441	9568861	3.97844e+06	6.36613e+06	5.11934e+06	8122769	2415577	7.80889e+06	10363641	12005991	10384420	43338316	13522302	24063472	29872242	26120872	15746208	16066856	27588728	34653940	18245712	36250370
3031	5.0822	811.576	Positive				4.60157e+07	3.65879e+07	0.0201985	24540436	54056300	46734124	62699630	35892210	48188988	50772296	58506012	25501670	32216134	36086492	46589524	20426864	45936760	30592430	41999960	32298714	42640028	19170414	20992624	35880972	32236180	16129210	38559428	13133508	44219984	30614278	49603988	16101326	43924856	21219900	47420870	18143494	31348520	17025832	23836520	30391594	34690016	20974148	44270188
57497	2.65342	1157.65	Positive				4.59439e+07	4.59455e+07	0.576335	29078454	51118650	55785164	49772020	50786156	40919220	50832380	46737524	50097772	36054260	39092796	39204790	51061610	46334336	57272700	49016720	58977544	39296836	45195180	47390972	63055984	44827080	37540028	48090452	42268844	48244736	58903280	53778772	41696876	53879050	29041498	47394172	45827124	42346716	42155796	43657416	55323984	43472756	23342084	44498748
n|51888.0	9.75173	687.553	Negative				4.58701e+07	5.03115e+07	0.765182	56347670	43971944	46077264	59901336	43239564	39647084	42162200	48611836	49595876	41963452	64446310	51572108	41125204	48457736	44225344	39992844	37694172	41584584	64060960	32365720	32712400	37759960	43445336	61410188	47357800	38895524	41323504	55741332	53256030	34416224	57705950	35378196	35702464	29545142	52263316	30228252	50457990	48621140	47938496	39441210
n|86564.0	7.0637	1011.5	Negative	PIP2 35:0	PIP	Low confidence	4.56903e+07	2.87146e+07	0.018602	29370501	70127410	27570696	58613308	27715852	38049240	31025150	41773850	18882204	31201262	37723412	63021436	34377010	34179156	2.69588e+06	32495744	2.69588e+06	39053944	2.69588e+06	25188182	2.69588e+06	28801098	12515631	26994640	2.69588e+06	10470612	36668680	17633890	23227560	16130956	20537782	11420308	16406910	13415979	17625528	25742312	8.08764e+06	40022304	10145170	34241020
n|74860.0	2.21627	860.462	Negative				45577844	2.48727e+07	0.0055193	11947657	30445708	22008184	46923284	30069208	42117940	36864970	57147676	27058662	49505844	21287680	54131948	47326612	72516470	46982036	53479064	37152588	68150424	21442088	34841964	35809440	52399330	19186702	64699256	36481014	46480324	72797320	46563590	19774758	46326580	24869534	29691260	14497968	41592984	16324029	35455410	57064012	44748196	24755034	56684360
n|80121.0	1.43475	1027.55	Negative				4.5484e+07	2.11506e+07	0.0496348	7.71919e+06	48994530	7.71919e+06	57042584	7.71919e+06	40794572	53717188	47472844	7.71919e+06	31042428	42309372	47843148	47557104	44053068	40691972	32245154	28126566	51274836	24610838	32154934	34976030	39683350	27620902	44698704	24716442	31950124	44373390	45767660	23362952	9.34714e+06	40840644	37985468	29997138	30120796	33819056	28041424	48145452	9.34714e+06	31908097	53749464
7282	10.2037	887.666	Negative				4.54609e+07	4.71682e+07	0.409389	44582936	46228016	45468780	51716990	49830296	42721804	45255010	49351480	46332664	38709764	51539356	46432590	44037150	38679724	45156260	38538796	42322650	48755356	42030810	38133276	40324620	39731900	45666984	46960864	42507980	39858068	41877156	43402710	40244956	40305124	47351480	40399340	40828184	38451060	41667830	41719496	44899656	47897976	44173220	52163796
11415	8.02459	1816.04	Positive				4.52974e+07	48203613	0.647961	42166264	44271600	55009100	49713824	48752124	49627804	50424450	46414080	39453570	38352364	53416170	46004852	43404456	49298104	46764844	45449390	47817360	48791484	42499972	42884676	45428548	44928372	37268092	43680200	35300516	46250292	50645820	44604364	43180504	44092588	38500784	45486170	39300780	45628908	43057410	37304300	48952028	43076640	41258296	45727470
56145	1.73562	275.2	Positive	ST 18:2;O2	ST	Low confidence	4.49845e+07	6.03157e+07	0.277406	97666810	35556196	23796330	66043140	25286438	27537238	46623310	40055800	33883310	25385638	134638000	69828340	75328890	32070364	53020280	23030526	53225616	48124390	51170360	28129562	49152892	20555250	76014936	50647588	118862560	17988740	55614880	47670796	114765390	39563580	113964530	23610978	78852104	30581912	83203224	18037510	66679520	71795176	85361620	55362796
56340	1.93459	820.521	Positive				4.47904e+07	4.14127e+07	0.577694	66501984	50125124	63741028	59014440	57979290	52170524	1.00642e+07	37079404	40125572	40160256	1.00642e+07	48653876	30192566	31312990	28443736	46172884	36629496	25300602	49941696	41733972	36325456	32896098	31665892	31449836	28409892	44795584	33995674	37699900	47862676	8.4028e+06	42400268	53975000	53177056	8.4028e+06	47841132	39531532	29540996	8.4028e+06	37730020	27814256
8837	12.8356	791.711	Positive				4.4736e+07	3.56103e+07	0.0359955	33744736	46677516	29410090	72524460	28193176	60617196	33501998	40426980	23434414	39081620	65377148	53840292	9088293	42428480	6.96581e+06	29482024	6728850	31591212	8.21929e+06	15203562	6435493	16315654	8015070	16023786	5.61156e+06	25747124	11110939	25692742	30972686	52277476	20280172	31495134	35887904	29072514	20660400	23329886	31070782	56644830	24478036	42271664
61475	4.35927	1114.74	Positive				44702006	4.31231e+07	0.895101	36065576	57487260	35853206	44395598	35640836	67629420	69354456	47001496	24563260	41789700	57261496	12056251	9908562	8811078	12508567	41036290	32152222	39890468	20652668	38128890	30005570	6855619	22035894	27658422	17714532	32092832	12379446	41764924	9881178	46633900	21665716	51308236	3947790	27836880	32011728	34975016	16128594	41353908	30181176	31622440
n|12566.0	10.2294	203.566	Negative				4.45568e+07	4.31861e+07	0.0484496	42826776	43253748	44951468	47189344	38855120	45142830	45245548	47355016	42499210	43518372	44738740	44780116	40881516	45664780	43087988	46601868	44789292	45732590	44512124	44208240	43476062	41517630	35628844	44095388	38516890	45479624	43864136	40691468	41950250	46312916	41836740	43466772	38652070	43063650	41229468	40370276	41478612	44004380	39195772	41370270
n|56057.0	12.3457	729.637	Negative				4.45126e+07	4.90805e+07	0.108881	34671880	41253190	48453670	50920772	43802184	37996504	57361092	44164816	58603016	39406476	51591270	45176920	53333984	44707184	64717250	48492612	60815564	54190176	36099036	41633550	49659144	53145156	49776220	35759610	41614104	52824116	51765836	53278084	31540058	47219300	37495270	45124200	50530210	44942224	37298240	36588380	55273530	48749824	47992030	54077870
n|82760.0	2.1848	860.462	Negative				44482106	2.38599e+07	0.00194922	11947657	37591290	19277442	46419076	30069208	43053020	31950438	53746356	27058662	39807264	22856066	55047504	46275630	61551412	44093040	54492876	35881790	59633212	20241394	31670858	32965592	53674476	19005294	62522216	30440748	52856076	73861000	44537344	21940686	42218332	26852676	1.28043e+07	14296225	42162108	16420832	1.28043e+07	58722964	38412760	26399442	53719760
n|48240.0	7.78638	821.546	Negative	SQDG 16:0_18:0	SQDG	High confidence	4.44819e+07	5.04754e+07	0.0398316	51652468	38794350	48439140	57944160	43850264	41791612	50639132	42557360	49603644	37821116	58667972	41173530	47983080	39541850	46119720	53964876	47226004	53195510	52707708	33942264	43551856	42171510	39941100	41894500	37577156	42497604	47752508	45249548	53467844	42853948	64873996	44415092	41146310	35900420	53579710	35043164	49048668	46197532	50947060	35864310
9460	14.1112	900.88	Positive				44395875	40213781	0.176178	30488296	43434000	46388070	56840230	36549330	46284348	43338148	44893236	36676852	36916496	47841990	40520540	38006940	43744148	41198684	45911884	61061196	39858864	44646304	39175090	48198316	44994332	35539156	39778030	33953220	54206668	38915760	49377340	30513632	47654610	31111468	47206028	37882124	41560010	33956944	37955184	38493284	38468736	29451758	47945550
n|34909.0	0.8754	735.344	Negative				4.43528e+07	4.35997e+07	0.427497	42592030	35433790	42349690	57103856	36234056	46942812	42553468	32238530	37810924	43493496	60058196	42155068	50904036	26775668	39425836	53356636	53964540	41009220	39262310	35966664	40140980	32847854	36219668	41769492	40344468	29059402	33869188	39415944	36149460	40740388	50223736	40249292	47805824	37585412	39402332	45118764	36091624	52977972	44526976	51993268
n|43739.0	5.77229	848.567	Negative				4.43405e+07	35734866	0.421293	14714616	57241660	51259476	63021160	51951560	6336768	48533680	46946336	31929420	45713080	16020444	48097890	46783796	47888260	44020548	66548444	51040044	61723376	13404580	62698100	44459180	54845296	11938200	42548560	11586313	84176450	55182360	64269810	15685865	92987310	13526664	72952330	18566124	71956750	13678268	54589148	38885070	60955456	16722615	81160810
14620	12.4381	882.635	Negative				4.4261e+07	3.04456e+07	0.00192853	24141212	41591068	35539028	47682870	35509132	55097190	32224910	41963260	22904244	42676224	32354956	33926880	36555150	46828852	30862070	64911868	34986600	45258376	20650810	63778732	39880180	48518692	22316226	38661544	10145478	61834516	40177876	61153024	5.74291e+06	34049616	22501648	55047604	19870522	39152300	21965588	46262950	37860260	29788972	17228732	44394616
n|59951.0	0.815119	591.172	Negative				4.4254e+07	4.94673e+07	0.787243	31811652	27993800	42597844	42950200	61252190	38775964	78221064	65478030	59874064	42223420	23046960	58581150	48102480	52243620	62896740	56385172	65217710	44894140	48199904	38597856	44948028	35602412	33750336	47470840	47790156	37323284	65472612	27302042	44281683	30588108	63557640	35170190	17102708	26125928	31062958	27767686	64434484	53508880	47523456	93278550
n|40618.0	4.36443	991.585	Negative				4.42136e+07	36672674	0.0798475	29761980	45567376	36218348	61624930	35002930	42127880	49028330	42914620	36158476	35391350	33865980	41532320	37655310	40550740	38505716	28260748	31909208	44407816	14061989	40663644	33382000	32301430	25242270	31779028	21403256	26249594	37346028	42623040	20071834	44047640	25950304	35906850	21138942	37218924	27297228	27762376	42620264	30886466	24728809	35323764
n|60350.0	1.7053	1593.91	Negative				44034689	7.11247e+07	0.0165725	39660988	7799752	93675224	93035670	74052090	7799752	105138216	7799752	59575300	62076628	54646390	7799752	85696580	7799752	66293176	74604420	93000130	142507970	23399256	55292430	72443190	72959590	41675284	73399336	38692736	85539620	79006920	109469150	7799752	104238460	7799752	2.32614e+07	7799752	75353820	7799752	2.32614e+07	69075400	109628490	7799752	104061220
n|51809.0	9.75857	670.563	Negative				43986040	4.97424e+07	0.555538	62091692	43237216	43455916	55829028	41350100	35223490	38940708	48456370	46595490	41009716	66020430	47745400	40160420	46417492	40874930	35767930	33710340	38558840	73661460	33130106	29599666	37542492	44684464	61555504	48075576	34173612	35551020	49554604	61045560	27755972	60472276	31050450	37271068	27709258	58858364	29415244	46000570	48451308	54072336	39018508
n|66343.0	3.06176	789.457	Negative				4.39797e+07	3.73672e+07	0.200972	23564216	53993092	61278548	66099612	37429756	47734150	39572556	39988612	34658908	37854900	27699056	29973810	18207602	34260668	21609896	34144070	25914382	32710274	9731955	22447544	24283332	30712548	11423516	27783108	8963732	40388984	20444456	40596920	16221320	47984030	2.7623e+06	46929584	18981286	26677808	14518469	27926368	8.2869e+06	32206158	2.7623e+06	30066263
n|46778.0	7.17485	659.466	Negative	PA 17:0_16:1	PA	High confidence	43708469	69175856	0.209173	99270070	35400384	22499240	65345744	18418410	24928646	45323570	36813132	29590036	17008308	199953810	36666224	82754600	37589180	59913332	15729347	48408784	55507284	117770540	15499345	51576970	15769954	136132110	55823036	124227460	16428154	53139824	63258140	186188300	43564012	171091620	20427098	169025660	25862602	118989040	13167874	56744660	69814260	125336136	63674016
n|55507.0	12.0105	942.726	Negative				4.36497e+07	41527962	0.305476	40312224	49998668	45143856	49650096	39669056	37576990	45574504	42405560	35484612	38206716	42983520	52990580	44060180	42698460	38143292	38912530	41009332	48807150	43406644	37424480	37332000	36654420	32520692	45277600	33079768	38206748	48853620	51695376	46867084	51658764	47272564	39280756	36109816	39034172	44611810	35197790	44870670	49339400	35325364	51106644
57129	2.44889	1116.68	Positive				4.36407e+07	4.53075e+07	0.86294	49836492	46894170	45318786	72970936	48643376	51644616	41994196	31379110	25456904	34826052	60594960	38904468	24129126	28807880	24393330	40608680	31716532	30241130	27431592	41004970	29598994	32165108	20343982	26276802	17969388	41185770	20623438	50388804	38633016	44480212	21219112	57746744	29345532	36059452	32864630	42257096	27172044	29543194	27734116	22156118
75616	12.3411	668.655	Positive	WD 42:0	WE	Low confidence	4.32847e+07	5.35481e+07	0.00417221	45248410	38551424	51065816	45997596	50640108	43691704	53306184	44555540	53351444	35309920	67676744	45615268	51602188	40270852	73704130	55998596	65767516	46083172	54537680	49364176	55451292	57683860	74187810	49163984	53701956	64588644	57190972	61394950	64549816	43904292	66062210	41547564	68697816	44820428	49675572	39847730	72962120	54442064	75145180	49658170
n|86521.0	4.11434	863.494	Negative	PI 33:3	PI	Low confidence	43072141	5.40388e+06	0.00306011	5.40388e+06	34068012	5.40388e+06	41819980	5.40388e+06	52574292	5.40388e+06	30242830	5.40388e+06	49246056	5.40388e+06	32221904	50481676	46338290	7635334	51730016	7635334	46715836	22906002	38943560	40759524	47057160	29875080	29945298	7635334	47271620	52337376	36753204	44988256	43472010	28527100	44560890	5.40388e+06	35810770	5.40388e+06	38345444	52985740	32286800	25216136	26609416
n|39759.0	3.85596	865.509	Negative	PI 16:0_18:2;O2	PI	High confidence	4.29457e+07	50301852	0.265277	60057700	46706620	50546788	52493820	49459844	41886996	46452360	43852576	41051860	36919276	54242560	43300496	35814836	43150730	38922148	41040390	33361488	38792790	49398560	37208560	38147930	39306420	42851132	49201610	41568700	40766620	35239508	47699076	51705096	35357730	47329690	9438075	33216778	36253508	45221268	33240428	46885860	38437532	59334436	35211240
n|35715.0	1.57216	836.443	Negative				4.28985e+07	4.965e+07	0.787976	50912600	67033284	57017570	27541208	58953870	12365637	41280590	54254428	50438524	53230730	39296764	52842628	42965824	58302780	43563164	15471692	26826326	46415076	51916804	66385410	57214332	15471692	67178360	48203164	55265204	15471692	48568404	52286176	61828036	20058722	1.37552e+07	59541412	66766010	70402670	60613970	48827936	41265470	39968684	54274224	45446014
n|41441.0	4.73408	701.477	Negative	PA 35:2;O	PA	Low confidence	4.28615e+07	4.57402e+07	0.495821	65874210	54227004	1.97185e+06	75807190	26573044	35020596	73897660	63265788	29959984	24120298	76164320	48189524	4727853	46468410	76460480	22432840	65595310	90471624	21243678	19443946	10372461	28099416	12807325	48583024	72542210	21664410	74005816	13537300	57548896	62951860	93495310	28190692	35787092	6979193	56617388	10280072	74371940	65329330	67019412	62773556
n|56076.0	12.3625	780.673	Negative				42830436	5.48735e+07	0.0877968	67649390	37885550	51893424	51709036	46974560	36749924	43615270	49128250	47948210	38453468	71160300	48142710	43056388	44368884	40907988	31149164	42359436	39002788	77483290	31458312	33038232	28605696	45802570	51218636	55849788	34491444	44935584	47778920	73629400	31420674	62208804	33337102	33539558	27734988	71097290	31211422	44272684	54287236	50714556	43342010
55382	1.24174	854.526	Positive				4.28296e+07	39978676	0.72995	25266742	47584760	44653384	57695570	39396456	42670140	60487430	42102124	38832030	30486222	31236014	33926172	36439050	35427656	40499504	32432618	37739860	39608220	18196502	22751534	37649824	35135520	17526160	29346222	17920388	31430516	37262440	36417604	22069988	41008050	24190852	42090776	22271756	30734848	21848386	26810856	35238784	30700610	25238548	26097806
n|61417.0	4.25213	849.504	Negative				4.27604e+07	3.6859e+07	0.368241	22548812	39170504	32336946	45428284	28158880	58817080	59783584	32991896	34609210	42464804	43716356	34837176	37689660	41904964	39986410	41187730	33296862	31693704	15852462	37593130	25609454	46696052	22468910	19905828	14468127	27928340	29032732	28338166	27387022	31138878	16090805	45232788	17818992	25141862	24486696	33973908	38382256	23776236	14564765	11151516
n|45145.0	6.33488	793.544	Negative				4.25888e+07	3.6381e+07	0.0126102	35273340	52456710	37395210	42270976	39178410	39170550	34958230	39410196	35036610	41497920	36444132	43568084	40726492	42067708	40517576	43643290	38841484	47002820	31927490	40506904	47189884	42661468	38147980	43927972	35957610	44994696	46163650	50700200	37226444	50660476	40349160	41456732	42248810	51064416	38531870	46571640	41012508	43483332	35340384	36255470
66423	6.37396	1086.67	Positive				42535002	1.94846e+07	7.61857e-06	18414936	52583596	22835678	56948572	17712608	41301476	21352616	48896756	13296730	37247956	23295274	50397140	18231656	41934264	19565256	45024696	21264860	52296984	20463264	47765532	21215968	42435856	18436408	49653960	14748667	43412776	19308492	54222830	21997008	54277936	15370251	45553100	21542604	43728860	21554670	44378870	20508236	51033190	18636720	54970250
59114	3.48069	1256.77	Positive				4.24182e+07	6.76132e+07	0.106762	99047210	54889800	70145690	57057720	60703500	38864500	40394212	37753070	45468004	37254932	89920540	44673056	28689068	29075782	28547316	41371016	33060030	28133778	60659184	41457028	35144812	28362738	37523104	39530540	31591916	35576576	28926920	43680508	42075356	38962516	47740076	48110520	70534470	29844052	55395330	35352310	30413324	47322550	47936870	29787042
n|5727.0	11.5029	906.672	Negative				42307961	39606380	0.0108583	36976210	41766572	40320250	46495350	40677304	42825516	41483296	42798812	40542596	40477460	37638624	41011156	39484056	47030256	39388764	48366988	40969604	46782310	37089990	40268290	39745390	46176510	39357330	43729304	35684228	46139076	39902750	46171504	37864636	45028176	36416824	45001000	39044824	44578680	38125044	39187820	41746664	45584236	38290980	41063196
72374	10.4861	610.541	Positive	[D7]DG 15:0_18:1	DG	Internal standard	4.20868e+07	4.81472e+07	0.379519	30735958	44664724	60036844	63417250	55938950	41248516	54818064	40047016	41276788	26281782	46076364	33039040	36861270	38712532	44472584	36669920	56031244	38044376	45157144	35712224	41219550	42595716	35304330	38203720	30577270	34991764	43855336	44090380	44625564	37020796	46969580	38164330	26956050	27376186	64856444	24673394	47189772	31560242	32237966	34480096
n|38557.0	3.2003	922.467	Negative				4.20708e+07	2.32527e+07	0.0191214	5204253	54527532	25332004	67457416	21008894	50381390	31401650	31546928	15059515	29292066	41510116	29872996	19219458	33454002	17123488	36632612	18043026	28690654	9429089	13244561	21401496	27398184	8010338	20435090	7821265	38137016	24241400	34553370	21537258	25717048	15087013	38323644	17997672	20712718	11014151	27411570	17783304	23184132	11319003	12196341
86669	12.465	726.64	Positive				4.20354e+07	63039483	0.404369	70141250	48612796	65124224	70802536	63171796	58594284	57169064	34789788	29207228	29223778	93423336	42181828	10189151	31411090	8587826	24818400	8184015	22947048	9793635	9666441	7286952	11564009	7.68596e+06	11278058	4956747	16445585	12449400	19116448	26633252	32028432	23300602	25494322	32539236	17833366	23985416	16743428	26131460	28677886	27078336	21817084
n|35068.0	0.906632	327.218	Negative	FA 18:2;O3	FA	Low confidence	4.19635e+07	79637304	0.0111586	95898970	37302060	93382260	47507670	72826020	53864348	51408824	35257484	63929560	43001060	100378190	32817716	34848424	29827584	32672372	34940264	37460636	23830632	60146856	29109382	32726528	35699276	39201904	41572570	39282396	44213292	26610642	35762040	86887160	27938060	46459730	36832036	54777970	27302176	59869016	34637650	32996898	40484450	48983744	31481248
n|55486.0	12.0322	933.7	Negative				41914785	3.74787e+07	0.117998	37400284	39611730	39332416	45350788	37387390	42173696	38164120	43159904	35397530	38385376	37190284	45346176	42807216	34521588	40300800	41476236	39166050	44036510	41301110	39189052	36553388	39328840	32892846	44311012	30947522	40017720	40571060	51351670	38976550	50771624	41572376	39499110	42849370	40093588	36795896	38128380	43647944	47143810	36943330	45122756
n|39953.0	3.99434	890.476	Negative				4.1818e+07	4.27639e+07	0.958169	38463736	37368320	30504544	46358452	48899370	43551284	52177170	44816644	31558298	35965292	54980560	43481000	42848292	49441844	37557584	44678720	31809118	30058434	34406010	26856458	34281204	31243040	22623882	31224622	27681108	33912910	40290430	20215700	25773776	15420512	34486936	31145658	24282602	21938948	23422344	26390136	38536172	19020080	33114822	16387631
77214	13.0831	792.723	Positive				4.17996e+07	38076511	0.22889	43887428	40503570	32605222	70484620	32878246	58958984	33338344	38779120	16676786	34779160	69073040	44851120	7.29228e+06	29780374	5.85873e+06	25909284	5371615	22631592	8070432	10948512	5125669	12063887	5332051	11867869	4.76351e+06	18884208	8.24881e+06	18315160	22770022	35118816	14418707	25854936	24761264	19618604	14642319	19070082	19090854	37143396	18248780	30111182
682	2.14954	1650.97	Negative				4.17259e+07	2.73013e+07	0.0556416	12352376	62412240	33389056	56092920	30006672	31302876	41517492	46733884	25452802	27565728	21089352	28744452	26247796	33553202	31490352	30273212	31906030	52155210	8726633	16087056	30273106	26180858	9058770	27526614	8683661	40066250	32382320	47925364	8069032	50528790	22155934	40145656	16490086	23197852	12586968	20767686	25467200	46154890	15941696	42901244
n|3304.0	6.22084	1416.02	Negative				41710948	3.84101e+07	0.667556	39750470	47827988	42599864	49433284	36661290	32599384	38959410	35925624	28012634	38464384	44476724	47921628	46015024	35152536	41400532	38717456	44086420	45128020	41178300	37755540	44036892	41509853	34174990	49179670	36936556	36166920	50637690	44302250	41486230	50880748	45391224	38814120	41618360	51713596	40034476	29866484	45353680	48249116	41375330	44763504
22218	12.8933	727.643	Positive				4.16631e+07	28593800	0.0465432	18281636	31020894	28509454	59576416	27262284	65756904	44239612	26440136	14328242	39298132	38941572	39847252	27885869	42932200	1.81017e+06	27676680	1.81017e+06	21301380	1.81017e+06	4.12008e+06	1.81017e+06	14838402	1.81017e+06	4.12008e+06	1.81017e+06	18240682	1.81017e+06	12360236	12383338	32516896	1.81017e+06	32283426	12421255	25221828	5430509	21736864	19029322	25296750	8865859	22060036
95397	8.68655	908.525	Positive				4.16206e+07	5.08204e+07	0.016343	43767332	39733988	52153736	42643604	51601892	44126710	59258468	35698852	34385148	34501570	63756092	35481620	53019160	41664570	49534930	40013860	56590716	41281516	43841890	25353548	48461132	36743796	31216976	31346836	34223624	41646370	63641532	46085764	49136960	39538172	35229412	39012812	30125586	33502144	33538702	30985132	64929320	33092822	41932884	36081484
n|47133.0	7.35298	598.506	Negative	Cer 18:1;O3/16:0	Cer	High confidence	4.16192e+07	66999458	0.410613	96538420	57664828	63248256	1.41123e+07	50607084	42336964	16869028	67376840	70688940	51355292	104045020	1.41123e+07	16869028	75934776	98298920	64055120	77838350	64931776	88068635	59755092	76206360	62502690	105073540	115821880	104985144	64493448	72439896	100219760	93557520	42242196	27646840	50148176	82940520	44813164	117326010	35515510	27646840	47480670	27646840	62988180
n|55897.0	12.2677	930.726	Negative				4.16078e+07	44105281	0.234982	38251200	30536546	42344230	56688484	42182030	40931116	49310810	38530470	41673308	35913228	50870108	43474496	47046970	32384492	49438308	43478296	48542212	41943216	46164530	44260980	36836096	39757920	32968390	40751868	24043456	43316024	51608740	42981348	44651824	51573230	54341556	45302516	43027890	37257410	52146704	30249622	42931056	40037430	45077764	41091316
n|47929.0	7.63861	997.519	Negative				4.15913e+07	2.69814e+07	0.00204732	29813054	58584116	28541988	49653064	25238976	38430900	31987280	40827244	17223498	32426766	29083797	61175132	29625606	45240154	23461336	28055354	22625612	32909044	22783570	24552436	30797854	27217124	23281130	31426850	13183665	30134224	25573462	64313440	21968455	58675990	18577042	38209684	31016104	32658870	23074746	27490770	26962662	36012980	20862164	27430740
n|42547.0	5.2091	855.504	Negative	PI 18:2_18:3	PI	High confidence	41564271	48625557	0.0406102	40131320	35459296	53583264	44986868	45185390	35089732	64702516	44693490	49726708	40569772	38424144	34852536	48586468	41711770	44354030	42042384	54701628	47448436	41202980	40075116	40045868	44820156	36110200	42788772	31746760	40330984	52729340	43538556	35165016	48612220	51014730	40745188	24798606	35217230	48578704	32145700	60534440	40366068	38870776	54833564
n|15537.0	10.2366	203.566	Negative				4.14316e+07	2.77597e+07	0.160116	43021236	41167500	42756052	44246228	40390400	36117588	1.34635e+07	41165610	1.34635e+07	40495533	1.34635e+07	39825456	45397228	36425372	41167464	34449456	39657164	39277778	41759536	39128136	40820584	43648490	1.32191e+07	37568324	1.32191e+07	39427420	43864136	45168030	39639668	42348530	1.12986e+07	42882908	1.12986e+07	43063650	42698660	1.29988e+07	41007836	1.29988e+07	1.12986e+07	1.29988e+07
n|52372.0	10.1201	965.642	Negative	DGDG 16:0_18:0	DGDG	High confidence	41303739	4.0934e+07	0.75105	33234154	34899940	44734308	53950428	32978664	42017364	46737120	39876216	33881708	32747098	54037964	36442020	44331388	40769276	35475628	49509696	36329468	48386590	27176172	31668818	30915518	38621496	25466712	34319348	21958948	42708970	40328904	43415360	35067108	41420420	39356804	40736148	29799236	33855504	32285422	28484172	41339412	39088456	33859490	41057230
67389	6.86251	575.504	Positive				4.12129e+07	29074431	0.0530105	25687822	43051828	30099062	64697570	22411764	35467460	39778670	48322124	19753718	20859082	36715550	45354376	34879292	40822476	40033816	25639732	39778140	61026690	31903110	18464818	36817820	22543268	25798544	42592964	39239196	26025716	42383684	53518016	29968032	49163240	34512220	29479082	23971292	31194858	34801348	15955340	39641932	60688744	39534850	59989204
n|22751.0	1.83641	821.46	Negative				4.11251e+07	2.96156e+07	0.940076	26783888	9.32809e+06	22412964	57035428	30529498	27984284	42329276	54663784	26915512	37600610	28722505	37144320	60138256	9.32809e+06	7470988	55785376	7470988	68674810	7470988	1.85951e+07	48581190	70161740	7470988	71457370	7470988	56643080	47489316	1.85951e+07	7470988	7470988	7470988	39189464	7470988	7470988	7470988	7470988	69025544	7470988	7470988	48947570
n|56234.0	12.4701	857.652	Negative				4.11137e+07	38473413	0.93732	37501840	41458612	38598532	47239350	33704370	40355204	33586956	36021708	38011880	35036852	49436900	40363324	46570616	38496476	46370320	44294684	53949660	44305240	40455892	41015516	41428612	43994148	37841292	40795920	36760610	46022016	39941830	51561150	42382144	52196200	43030630	42156730	48254624	43393252	44022824	36038636	33769590	46570750	44880456	48497696
83258	12.5684	852.723	Positive				4.09967e+07	1.93403e+07	0.00141235	15193214	41986004	15494449	71665016	12418150	45728676	26219596	35063388	12234789	32824508	34481624	44262320	18712828	39004884	21921474	20414124	22957876	44034908	22398334	25400302	15417136	36847060	15704362	38444010	18821590	38416044	16544920	56307250	16934662	55904870	20586254	46764390	22871518	41047108	22096938	21902448	19065900	37933524	19869088	37364356
n|56063.0	12.3481	724.647	Negative				4.09241e+07	5.39079e+07	0.0250899	40624624	34770550	51576556	49237390	40298016	40668756	57313504	36670944	59082344	38117456	74552100	42788920	46079376	30666656	46751972	37145284	52286612	37404550	41928750	45138636	39639252	42273416	49480280	31218716	28655554	40390572	41030450	46136012	34476188	43508948	49534304	35205096	67259620	33408610	36541732	29625064	50850348	41517908	41968130	35336612
85366	6.57368	1063.71	Positive				4.08564e+07	5.13562e+07	0.000208413	46434570	40434116	54236720	34945890	53815756	41341932	48790148	35134024	58782880	44288240	46076870	36733264	48994484	40293276	45650744	21834418	51149424	4432542	45447636	4432542	57126270	4432542	49774510	4432542	46928110	4432542	50319080	34183150	52732332	38320590	49456204	40511188	57262292	39910332	50484580	44618196	48706252	36938370	43907136	32797264
n|35223.0	1.11555	865.441	Negative				40844216	7.78842e+07	0.0483223	120871860	48047364	67909730	59213150	58050425	29401416	48191120	9800472	41213700	56948684	131068230	9800472	41654210	37614984	39398604	42410650	13132868	1.41369e+07	95552810	1.41369e+07	13132868	46737190	71401096	47807156	13132868	48429796	42650988	52262696	107479544	53736100	105963170	1.09878e+07	136393760	32963284	121795460	39448740	33011414	60715220	96666690	1.09878e+07
1964	3.7953	1069.7	Positive				4.07742e+07	49583419	0.13222	61639144	34827668	38834504	35786380	49618524	37629170	50035380	42317916	31751590	39462404	65621372	55030908	54621364	46561450	57965276	47529524	53031424	32149056	85602344	50162120	48919988	44612450	71549110	58158690	54794988	39476850	59426108	38532230	63586720	25758500	62518164	34399212	56339276	33795744	71606250	37828464	73449110	33361608	74847700	45711268
n|39814.0	3.92087	905.512	Negative				4.02244e+07	2.99999e+07	0.390086	22447354	25819032	15455453	23743570	36721424	28172378	47462790	59737148	29266782	44028790	28645478	52431428	59845456	57109316	52346692	41677524	32619078	30957582	38963932	42800820	40965652	41580860	28358248	60143130	26606464	21188878	48602316	44478160	17390100	17341634	46222156	32517773	26676518	35096640	31879202	27226848	45076740	44182228	36216944	29938906
72225	10.3908	917.578	Positive				4.02157e+07	2.12769e+07	0.0140677	18427364	51017348	19223018	51532436	12406505	39547972	26390550	62545200	22275224	26832322	28938694	12018017	9818774	46996196	20026556	19581130	21334826	41437790	31950326	15419202	20567516	35450036	35151736	38267684	28400834	34876180	13673004	46619584	12664219	31589078	18647284	27724886	24313196	19631144	33726428	20248492	10754426	34483976	26468118	22174346
4313	6.84893	926.535	Positive				40178155	32805265	0.00628767	26175080	48076350	37119410	48620984	30643974	41661770	37261170	44220580	26750808	31988658	38881148	49062612	26500588	36367504	32304500	37084740	36071656	38363812	32741762	36971964	31147192	38703132	29582616	42639616	20553898	40257500	33225694	46735536	31590498	45898004	19006630	40325700	27073594	30688850	29885004	31231442	31103680	35203348	26204696	36990724
n|61003.0	3.23431	773.461	Negative				3.99269e+07	3.79451e+07	0.371132	34487332	31317294	47950732	50573540	38927050	34605890	41895600	41827314	29444044	42107292	34965850	46599084	39129868	41547336	35768628	41510770	32155494	49015480	23137758	31302378	28131512	38564140	22114118	43915220	19652776	45265124	42989830	55901610	26569574	45742788	33742784	31801694	24457924	31835106	24980800	26391156	37925188	45945340	24488658	45073116
70999	9.04064	644.598	Positive				3.9864e+07	2.27492e+07	0.0540609	6.32563e+06	64060960	24039510	73490136	27590720	19035266	27777372	52345184	30273432	20837724	20488300	51116572	9414507	16306287	10619880	19891272	11152113	15427460	16879478	50480600	20118980	32107162	14317285	40193144	11755092	26990118	23593494	21446090	31008100	53997796	46465004	36438280	73286540	18850136	32153310	22255724	12088913	48091124	21870636	41821824
n|36167.0	1.66838	613.23	Negative				39759399	8.15078e+07	0.00622459	76129885	6377058	36974770	33856788	66640140	35457310	52138356	70868550	105837000	6377058	151326750	6377058	85619630	6377058	68082590	78650820	1.84077e+07	6377058	233865180	6377058	55223080	6377058	157595840	6377058	1.84077e+07	60492604	1.84077e+07	50563572	133017860	19131174	3.85124e+07	50736740	167318980	6377058	3.85124e+07	51506440	115537130	64555160	144527300	65603904
31746	4.28319	1000.59	Negative				3.96241e+07	37346580	0.300857	33475802	48289428	42934850	50919716	36001412	36436004	43261010	41013836	31929306	33167276	36477100	32972470	27918288	35555270	31275824	32435970	33506980	35743644	22303602	28239128	35984104	31607462	21052752	37675388	16986696	41158172	29182730	41908080	18190584	40696880	30374700	37306710	31706188	26042406	20695982	24482044	26850308	42404910	26288876	39805336
19541	12.462	945.745	Negative				3.95496e+07	5.19537e+07	0.0179244	47739052	38022200	53630444	48531656	44378924	38386212	53745852	38707668	53688148	1.26741e+07	58539656	51057948	60975932	1.26741e+07	53046110	47761828	67968584	49334692	56896600	45885932	48148020	50196450	43460836	51876304	29977172	53077184	49981120	51841920	47176456	57976196	56208720	42580116	47802140	45777970	47266204	40936228	56261356	52344804	51410372	48775220
62995	4.88954	788.544	Positive	PS 36:2	PS	Low confidence	3.94793e+07	24132169	0.151903	3494207	39436930	32000680	47280776	28115484	47615812	62999380	30305558	12572248	31853324	5611015	38744304	40383690	44817100	31261984	51726190	54976784	70909920	3494251	34146772	28086850	51381464	3437141	22868210	3.95353e+06	45764132	52204210	46925430	8.32253e+06	85341980	2.99045e+06	60741212	3.5498e+06	46906210	4821637	27464486	34976120	54328450	4247381	62775930
n|42083.0	5.025	953.549	Negative				39420930	2.31863e+07	0.0521914	11338047	31757330	30541838	36752200	38344820	32155458	28762392	48122596	18317202	39380776	11813773	69811280	48357220	101121980	38412584	89489550	32059308	58071556	24596624	74312500	27226366	34982264	12349859	76385190	36307556	43500292	76432290	67293840	30183050	42260180	45924388	29727258	12536918	61975744	20563840	34627090	58963588	49871084	29561988	149632580
n|63582.0	9.70679	970.524	Negative				3.93661e+07	2.34606e+07	0.00330799	30615904	50290188	8.83593e+06	60807436	30622506	40385710	35345716	42564236	26507792	33313162	8.83593e+06	41474973	8.83593e+06	32358790	21090258	9585108	30112278	9585108	33097528	28755324	31681944	9585108	19984188	39251996	16127627	32940716	38624908	63518560	1.46736e+06	39583646	33136974	40567940	25469600	1430195	25827574	26183118	25648587	41369020	26336158	40266336
83208	12.3594	782.645	Positive				3.93612e+07	4.07878e+07	0.988025	42234252	45359996	45237196	55188116	35693720	35619050	44260132	38209484	29416218	26597802	47885020	44481156	35192744	33999240	42420016	39281200	46852210	24226576	43333676	37515460	37710736	30165696	29820474	44370396	35713410	39784316	40736010	53247030	39607388	50692732	43949144	40393896	44590280	38616130	36371130	23448862	45396050	42122156	38943364	46289836
n|88087.0	4.3607	991.585	Negative				39253032	3.73575e+07	0.670313	26691320	40871876	47352428	48726060	32329846	42127880	48527656	37854130	35377922	29048382	33865980	37161420	36889864	36778704	36726124	28553202	31595160	49217696	20346890	40663644	33382000	32005028	24826626	33333808	20264490	27378198	36762100	39426572	20490724	36846424	32266780	37454788	21138942	29013732	27297228	25652192	42620264	34556064	34331170	37579540
n|104829.0	0.853011	175.025	Negative				3.92445e+07	2.09476e+07	0.0121214	37448100	31574302	9.41692e+06	42883784	9.41692e+06	36415090	31735682	42549610	28250770	42716697	9.41692e+06	44809736	39327350	51181704	9.07844e+06	1.22901e+07	9.07844e+06	46144344	9.07844e+06	40317260	9.07844e+06	1.22901e+07	9.07844e+06	54029176	9.07844e+06	40366692	33475688	36870340	27235328	1.01474e+07	45655356	46307972	9.07844e+06	30442286	41825200	1.01474e+07	41268156	40425932	9.07844e+06	47366336
n|38056.0	3.01484	761.416	Negative				3.92326e+07	3.16117e+07	0.409744	32672732	33103390	15978063	27826582	37742764	27581604	38054656	48051920	28816522	41925836	36405620	53766060	56906456	51794776	54053780	38469124	32023726	34448800	81087980	51969856	41930124	39127796	40387030	62612796	42796136	31730834	50967750	44432628	32744280	27635956	64192100	32272314	32269386	28507834	52290812	26743090	49350810	37171230	42623744	34246430
1329	3.00784	1112.66	Negative				3.91951e+07	6.18103e+07	0.0548704	94862184	43033850	56304064	51233460	52077788	25743812	41338776	35667748	44970292	39066384	81308740	45720200	40425276	35019444	37248984	40444676	40686690	30490060	69452270	43102476	38966916	32956450	45865830	38047620	38616292	39323084	33247430	47941690	48121980	33474768	57599090	41666468	47056280	31834722	54558068	33213818	40371530	37805000	53605490	36208260
n|55181.0	11.8548	722.631	Negative				3.91426e+07	4.1721e+07	0.954146	40249336	39560070	40607250	50876084	34709852	38889964	38311060	41773940	42226650	35995748	54222004	38382932	27759646	31041038	34211716	32106776	36380160	32554852	48255092	39492724	29216788	33238990	34400480	38158950	32038968	33261792	33188702	35538460	31387540	35191010	42505390	29319146	40138100	25141740	45770084	23291302	38104790	38047270	36922944	33621420
n|41982.0	5.00908	681.413	Negative	PA 34:5;O	PA	Low confidence	39046092	2.18395e+07	0.00403587	15780264	68848136	21902872	36228490	20701476	34522490	31654056	36344464	21663864	34669104	19334704	42225108	23663868	41445096	22936362	42425424	20566384	36494070	14683636	24574144	25523712	37112028	20607184	39735860	12846336	32463678	26367672	45909644	17902988	42247000	19306714	33705144	18218128	28322818	15613166	35246396	21918274	40900720	15533092	34868496
5436	8.41485	1067.76	Positive				3.90282e+07	41034182	0.206009	42068336	27943028	44718932	43273660	46158176	43148188	34404980	49621120	25032764	40772228	53821904	63906570	29411218	68485150	32368994	63976644	27679436	36832096	74384050	107296750	23805288	33189140	40345276	71823920	48799776	34075972	42559190	54488784	34085684	26919238	75476270	26823096	40294076	40961988	58943604	36363812	50065030	29052536	39480856	66039136
n|4964.0	9.63649	1865.06	Negative				38984641	3.10169e+07	0.180573	29737760	55733824	27439248	56516604	23772308	29602344	35453030	34863144	15681929	28407768	54016876	52858964	28784162	25820130	19331024	23051194	4539897	32350914	21740132	18975236	25410136	20309540	13619691	25574122	4539897	25494546	29218926	59720436	30210884	50399324	28847500	33333434	16442451	26356260	17749132	18083500	27050206	31043440	15928100	23984340
64223	5.34746	798.565	Positive				3.89344e+07	3.08056e+07	0.268613	6426413	46088820	61987296	48621936	46826864	42295896	47354400	37394996	20529150	31734908	1709703	42529668	27469956	37903284	25850520	56709976	43589940	49175510	6.95317e+06	20522920	33111130	42543650	5.50945e+06	26683020	4.19376e+06	58389940	38898960	54522020	6.35862e+06	72772940	1.25366e+06	55015284	3.76097e+06	50594056	1.25366e+06	36837292	14131582	47255564	5.08646e+06	45791692
n|40705.0	4.36792	851.517	Negative				38850804	2.5422e+07	0.0778452	14882704	51857020	28446600	28839202	39902396	43317016	39684864	36061500	15845469	36245356	13769814	134150740	36784730	66420236	45529764	31663832	31165544	134249810	10309036	48971930	33708016	23580216	10956795	65586976	12724573	31367166	104477770	35096330	10462015	48044148	31298140	20830352	12795009	34699456	15837227	16478824	55109932	61356744	26585406	178657400
n|37916.0	2.9528	904.456	Negative				3.87147e+07	3.35235e+07	0.505951	26067772	35792028	29021462	58002364	22443638	40079136	37623644	31736886	20298212	31129324	65686028	33681508	35548616	39129772	35186300	31362036	32353242	39675492	32752336	18515874	36555556	34983716	31721196	34201964	33915972	37609564	49581172	48585504	57227716	38111896	35911730	34215430	28406658	31971848	28064038	25504784	40860550	32802662	31804648	23487264
n|52330.0	10.0936	967.545	Negative				38687133	2.69183e+07	0.0504003	23681152	48227700	23383312	37457770	14075558	42637892	27387498	39782344	24931666	36587510	48050652	26248148	27429582	31368632	26744432	21247616	25515582	24742898	25116994	14800381	26189520	27119878	33651084	27358800	12342407	34095596	21298516	43624660	29289454	35825132	20177676	41116292	38396016	23463216	25451602	28923834	19146926	24279514	17832698	16325044
62249	4.64024	1024.67	Positive				3.85516e+07	1.46429e+07	0.113488	12351105	10733231	7003721	5.70534e+06	35102532	26267484	19504136	67931990	6.32383e+06	52857892	7571831	116008770	67813640	129713500	60682764	127012140	27808852	67070588	67975730	231873870	31051406	36151588	31961184	122235620	73779896	37482964	101794920	59741710	12926509	22579592	139984340	9265527	25119532	75590510	28523834	48518908	77989624	31402536	78634150	155977220
n|34924.0	0.867146	274.072	Negative				3.83124e+07	44417717	0.820155	35124820	35827700	32121572	28578540	75726920	27036594	38270784	55764810	50011270	41662430	35250936	64363532	41004616	41692484	34085636	48817580	28253132	22248686	76235680	40122376	39112460	99448344	38673824	73661864	50063028	28172398	41548430	24165872	26144770	29056181	39113350	26952296	41938076	19954644	49308308	31160066	64008630	26684192	35941644	36916516
n|79353.0	12.0975	753.637	Negative				38274398	37219830	0.364883	37688116	42863510	36377920	41533750	32435514	33877496	40202170	39615904	36593370	34052396	40021890	41111284	37703332	39055250	30603820	26316572	36325772	45771190	45754470	31580178	35142650	33721690	34940492	42897520	36431292	29764182	40663380	42186940	40221240	37532652	36654828	32019670	35667402	33811430	35954140	29084482	34933972	44817190	35380664	34147396
n|45317.0	6.46542	683.466	Negative	PA 17:0_18:3	PA	High confidence	3.8198e+07	4.37648e+07	0.896973	78600930	35677880	15781052	50223030	16109636	30527644	43434576	44958040	25520656	17736696	83141700	56424000	50064570	65728304	39496428	13503997	23510772	62965830	53711668	17260218	29820664	12015148	56362736	50375190	72183920	11245696	39199460	38881744	35990916	26646146	137875570	12414036	42885684	25321022	60230636	7.13568e+06	57057084	48396016	96638920	75902540
n|874.0	2.6437	906.474	Negative				3.81262e+07	24141210	0.00830442	15614450	37234570	24203384	40911436	33846590	27108902	26113088	52253430	25097738	35046620	19972010	62761684	36202060	58186350	26832874	62668260	20161022	45471384	41334804	76195820	22391756	24562984	15905906	76160210	52019716	28455520	46886988	71688730	29779710	46006830	67833410	22339566	23680458	33840680	26543726	30207000	47058908	43656630	32196978	79752490
64252	5.41261	1028.7	Positive				38103816	5.00053e+07	0.402523	67394130	35478880	57835588	51561660	38906980	44509384	36948124	37226990	27733318	35061724	71213920	40597930	24784258	33404762	29248124	40610924	29010074	23309316	51900090	35336468	35848876	28994248	33451066	31643970	26211354	38071160	26660960	40733700	48145990	27621740	35222380	45887300	32121090	30511868	38478708	27566742	27875014	21057628	31892134	23468682
2421	4.40032	1115.74	Positive				38095418	3.13636e+07	0.139204	24604094	39885060	36820096	59339012	23788978	45886116	46939376	31190774	16677031	29168216	39351840	37655970	23103330	31842292	23370152	28150678	21773598	28473430	13703183	26319772	19769766	29827066	14883400	18494552	11789780	21769830	20172338	28282064	21095484	33139634	14311121	35879148	21549192	18703898	21631032	24486856	28990474	27484114	20350348	22526460
n|52630.0	10.3948	981.524	Negative				38063756	34176509	0.0421875	31849500	39332270	34317984	47312024	30003132	36903692	38631400	36453004	30394258	33283356	39862780	42302004	35098190	40691576	32653526	38824692	33452570	39732970	29531544	32180672	29573064	35496852	20806608	37024220	21361562	39687740	35095004	43273390	26377720	40076150	28310870	36712370	24457224	32809802	25953300	27676468	33918256	35572308	28010740	43316124
n|47160.0	7.35945	615.496	Negative				38063221	4.5453e+07	0.151979	60231784	40774580	36412984	38810096	33030460	29115506	36332320	43053576	45447790	33788652	61262732	38123944	42836916	39802376	55310824	34283864	45841130	38226652	80391440	34708692	50988868	40604188	66562170	59510996	61717060	41058932	42305830	51391170	63080504	26972950	70094504	34458140	61241904	32345018	69045860	28767838	57508348	39191524	72807820	24347432
n|47582.0	7.5498	633.506	Negative				38054060	61396839	0.00247316	70324150	33558496	53330430	36501150	59969784	28966578	44985140	44513144	82810190	36584284	56961340	29290152	48200708	43921876	68440250	44842776	60257224	40367680	107304920	45115548	51419948	60187200	94635144	82153780	112094600	51733148	48113548	45040136	89833640	26199176	104749440	35194216	88728776	37977560	97810230	41864292	64370776	54942810	91902940	41445244
n|86542.0	5.4108	834.551	Negative	PS 36:1	PS	Low confidence	38046667	2.06541e+07	0.0013592	8526531	42762332	29023032	43248340	26476002	41544804	30238140	39693010	20454142	37138530	9206935	25248050	23892986	42701050	25028452	44111650	31330042	44276990	7.57739e+06	37598720	25549022	40892896	6.81472e+06	29061064	6052657	62432670	32038356	43440260	8564175	63811580	8.0289e+06	51526224	10873994	43397052	8574049	39464988	22425654	37803856	8755373	40506470
55119	1.02352	321.203	Positive				37907540	38358309	0.691848	46693956	40863064	28482018	30635210	27649276	40893908	33253608	40855796	34468184	42158230	59602812	39295212	32039032	40859280	26742814	47160130	25162212	32511104	38306816	54280572	26883672	39124870	23504170	12675165	22216900	47278090	24643774	35230024	30416988	33933360	40776916	41086440	21538338	47529650	23228260	43791550	28061930	36306370	21370596	37248828
n|52963.0	10.4201	860.647	Negative	HexCer 16:0;O3/24:1;O	HexCer	High confidence	37852681	3.78786e+07	0.679504	37577840	36575610	36105350	53890360	34565200	30185116	38883588	34849520	34387548	30196460	45751824	40903212	41419020	31475836	39847490	35254670	38633060	45379188	44551028	33168656	31945506	31728606	34233428	41497304	33552660	36591090	39110292	39987090	39444216	38455332	47584532	31185258	38219450	31323150	43984748	26025712	39101856	41582664	40825676	39999750
86317	11.646	682.635	Positive				37633084	5.30894e+07	0.0947035	68289110	11530570	49699348	57065924	51864156	36823260	38520040	47076370	37967344	34591710	72196250	11530570	38710670	48329692	1.23545e+07	12640044	38403364	12640044	1.23545e+07	37920132	37504970	45667510	56153172	79041050	1.23545e+07	41162570	37063588	63288412	66336108	10364980	1.93316e+07	35308260	1.93316e+07	31318240	1.93316e+07	31094940	57994916	60643844	68382264	10364980
n|8375.0	12.0652	1030.73	Negative				3.75763e+07	12922112	0.0501905	7265284	1.2571e+07	7265284	1.2571e+07	41206252	37713130	7265284	54945332	7265284	56014850	7265284	92188424	51642320	101163890	7265284	102502440	7265284	55517308	83583210	137823340	21795852	33303132	29078666	112294550	82761080	89679050	75110550	76855660	27710062	1.12643e+07	129376150	1.12643e+07	66954225	51073532	44942396	33792920	78054950	34393350	55853500	125382430
30665	3.18561	1101.69	Positive				3.74879e+07	43474291	0.843642	48893936	39100176	49341150	46167380	40527520	43864664	40469124	32658898	25255948	34721636	56358068	51704496	28414642	33848436	29859998	43862030	31204432	29473618	35683770	41639130	32638470	37908436	27916286	39416230	25388134	45102732	28237288	46504324	46198372	29482762	28904872	43508580	34042690	32371244	38315440	38113990	37157770	33482068	34673710	31921592
n|66723.0	4.3171	831.494	Negative				3.74482e+07	45530406	0.178661	54561484	40729804	34787176	41223056	34086628	39898364	43316560	36515470	43033444	32399284	63397144	36220336	33923424	33169914	31500156	28078262	27198806	27612150	44519990	23048860	27649814	32713988	35825830	31552104	28120092	27824226	29107892	29731120	43058570	27510206	43704044	33718284	32638094	18951902	40598976	22371512	38667330	33796990	35747420	17455302
5335	8.27762	1507.22	Positive				3.73202e+07	4.40449e+07	0.270867	17208044	65070320	76252024	75942660	17208044	10427974	73564090	10427974	62829336	10427974	17208044	10427974	51624132	10427974	77269940	2.04338e+07	98856000	61301320	54966600	2.04338e+07	75429790	64632548	31283922	2.04338e+07	64076428	75827390	80977230	74714140	1.09765e+07	18826044	32929534	66733470	58258492	56478132	50879816	56915296	57599204	18826044	1.09765e+07	66340140
17171	12.5718	867.742	Positive				3.72959e+07	1.74812e+07	0.000820311	13827600	39073204	14471482	63570280	10810062	40868720	23250256	31941648	11173557	31078468	31354416	40624196	17243184	36317030	20093240	19268300	20798074	40206316	19277408	23562272	13976598	33901692	14538689	35684500	16838064	35374304	14263055	50610790	15566700	50930656	18939196	43236480	21128954	37921904	19909094	20078526	16794228	36104696	17744624	34566516
4740	7.49943	938.572	Positive				3.72638e+07	1.12351e+07	0.0032871	5.51128e+06	48493870	16709116	58028184	14635807	39723470	11288103	41359864	8.34619e+06	25442182	10919992	76365420	10535352	20894738	14421734	41599212	12924494	47299172	11716553	49385548	15297058	30260266	11580250	42805884	3527852	39725916	12224578	55675880	12528169	57407612	3040927	36228656	14243238	36962204	11930164	53440460	15308632	33868828	4358485	52852324
n|53164.0	10.5657	727.585	Negative				37071277	3.88483e+07	0.97679	43781548	34880012	34930540	45182660	31031278	33883580	32213646	40767604	40301332	36085050	50831676	38281852	31628756	34965788	31553976	31727822	29458060	34454876	45507584	30405044	25748584	32101358	36144140	46015124	35822520	28872738	28247986	39553316	40303590	26132750	44745424	30546750	33027192	23266494	40534348	23634758	34147372	38823520	34719508	31804246
77226	13.0849	691.603	Positive				3.69461e+07	4.89932e+07	0.768999	56259484	35191770	42245924	65440130	40768988	50749772	42862264	33908416	20995432	27868682	90827304	39039600	8518012	26495962	6916830	21631388	6.1088e+06	19919836	8805784	7688344	6.28861e+06	8856516	7.03375e+06	9521891	5.75364e+06	15392460	9912444	17266910	27951164	32001860	18012122	21717400	31971608	15877632	17952644	14225743	23981162	30365688	24387802	24404786
56892	2.23973	146.063	Positive				3.68185e+07	19600963	0.103722	19091334	60117236	30443634	71922890	6363778	41566756	27136110	1.38556e+07	28207144	1.38556e+07	6363778	49560264	19593010	1.38556e+07	5.94118e+06	36982716	5.94118e+06	65695170	36094900	12327572	5.94118e+06	12327572	25385370	62070676	26020332	12327572	5.94118e+06	52247836	5.94118e+06	34291910	5.94118e+06	37668588	17823548	35729876	28470452	49614959	29872654	62960444	5.94118e+06	61561330
n|36492.0	1.89187	837.464	Negative				3.66629e+07	2.13042e+07	0.0317606	14528616	37099124	19741119	35631892	18659800	30226490	38487320	42387064	15585940	30414312	20822438	36365508	44218430	51903600	47993720	30834964	32197948	84953224	13862694	30459542	32392476	38849720	15097269	59002236	17128462	33031196	24663205	47836480	15613344	39839380	23488716	27679984	13367787	28843702	16127900	19579808	63880360	55130676	24496750	88969970
14979	3.28972	1101.69	Positive				3.66378e+07	3.52592e+07	0.547795	45669468	39235410	52973228	37007627	39297264	46200180	9532538	34064490	9532538	34721636	54550216	47252900	28597614	34779844	30890094	45686150	31636884	31125118	35683770	39159340	32318164	37648784	23479872	39562508	24050982	46296250	27964774	49022040	40567252	30229784	25448660	51141332	33029858	9681778	34545748	9681778	39196340	32213062	31194678	9681778
22149	12.1568	639.554	Positive				36430607	1.92662e+07	0.00546269	6904202	35877210	6904202	58720320	28344452	44550508	6904202	39111556	21474622	33419846	45065440	37644072	6904202	36176588	6904202	6904202	6904202	28309098	6904202	6904202	6904202	6904202	6904202	6904202	6904202	6904202	6904202	6904202	6904202	36799936	6904202	6.95923e+06	30735166	6.95923e+06	24384808	20877700	6904202	36895656	6904202	35691560
n|34936.0	0.933871	281.176	Negative	FA 16:3;O2	FA	Low confidence	3.63645e+07	39734816	0.953159	56228704	35453216	36594212	44373304	31424480	26176372	26881364	42380588	49857080	32099184	37423056	64610510	37704280	33591660	28889862	31395830	24271166	33761770	75493320	75652940	22090316	30868274	42971636	57784164	58321776	27655650	33877612	36718516	47765050	28398008	66315810	24356636	45080800	24888802	73925176	30120532	49283756	38912924	72179670	46040470
9735	14.8126	819.778	Positive				36325332	3.37224e+07	0.0666597	27671252	36851530	32500916	43828560	30018984	41710068	38951436	33995790	31165908	35925772	42025960	36612084	25640272	36623084	21957698	27403240	25680438	29673858	21010212	23050046	20835170	23704338	17525634	22891466	18267314	23838630	25718130	28447898	24350258	35668228	23300338	31783150	32135160	32512434	27443708	26494210	29684410	28998642	26221180	32390474
n|61646.0	4.52056	759.483	Negative	PG 34:3;O	PG	Low confidence	3.62342e+07	3.91991e+07	0.224014	33892820	35594210	40828856	40447524	37049900	33872420	45368676	38320140	41459330	34597650	36595116	33180524	34573060	36946468	32427686	32951234	30478718	34706984	30372328	26171124	33506376	35342884	24793220	35763788	19386724	38513464	33023944	34204148	30839146	33956188	26594420	38264732	23384876	24806894	26967302	21007852	44509564	40586790	26044288	28111960
n|38322.0	3.21776	789.456	Negative				3.61592e+07	29895660	0.0495545	21325744	39571668	35054660	37461376	29460272	34499760	40085884	37529180	26896052	31772950	26551348	41874200	36120030	36862388	36744664	33136222	35229788	43208936	19506518	29984070	30986718	37763656	16428591	34607810	14569482	35596544	34803532	44925000	21508666	39139996	21643184	43734450	19598570	26578188	19190442	23321932	33117894	33047318	15574870	31133000
83949	1.77544	146.063	Positive				3.6129e+07	3.91365e+07	0.731853	31222110	68420950	41403508	12407560	47433380	47260532	36650404	12407560	37339724	37222680	40769732	60560560	39054728	12407560	1.03157e+07	48291796	30947032	7.54628e+06	1.03157e+07	40998616	1.03157e+07	61267560	34011610	7.54628e+06	36525332	7.54628e+06	37950636	7.54628e+06	7.54628e+06	42643700	30510252	1.26193e+07	22638832	37857790	7.54628e+06	1.26193e+07	7.54628e+06	75567860	37351068	91072540
n|4050.0	7.95973	803.564	Negative				3.61203e+07	2.81456e+07	0.12868	10338694	34956892	39325450	44025556	38706496	33643724	38310496	39443984	31853984	33635350	10338694	40593120	31016082	34906696	30281564	46216184	42555864	47182350	9.09557e+06	42573532	27286724	41540190	9.09557e+06	35040320	9.09557e+06	40788390	43614004	46895572	6019816	57041984	6019816	41225416	6019816	41882436	6019816	34962364	31145676	46531184	6019816	73100376
n|56480.0	12.6063	768.673	Negative				3.60636e+07	5.54708e+07	0.00675826	44612268	27939660	44605940	41222884	46932056	31579254	50853428	31578468	59142028	32395666	86679090	37450384	51665696	27310786	42328360	32082052	45611076	26115280	46595836	33360558	30786290	36857100	48053570	27634066	25283704	30526118	38373424	38263290	45702590	30221306	52345450	29586634	60989788	27712580	38432450	26495284	44911896	35562250	37918110	27376124
60780	4.06781	270.315	Positive				3.60286e+07	1.69708e+07	6.09952e-06	19305052	40224356	18860896	31358986	14379584	49372380	13294572	36790480	11814571	42118052	24169982	34075068	16307129	41915236	15426759	50171964	15736290	32889238	21865852	44580150	17435172	52600236	22002096	37551930	17161510	50498868	17226338	41009736	20897712	39883464	20440774	48253268	22870184	40410096	22972368	53740040	12941295	32853420	22244922	36896624
n|51923.0	9.73163	969.524	Negative				3.58987e+07	30241595	0.139957	34973428	36373704	36677108	59730084	29786260	20102336	40959564	39840096	27267244	34028300	11785966	53454144	25317406	32438838	28714346	23808926	30704088	41568060	32809574	18619232	10430634	31982498	20733448	39418790	19121764	37989630	23149070	38715030	39008136	13913025	33939930	38665292	27348854	19787198	26309376	27965352	19076528	41457464	26864270	42365600
n|61489.0	4.40237	849.514	Negative	PI 16:0_18:2;O	PI	High confidence	3.58859e+07	4.16622e+07	0.0406194	41684576	31968526	37376784	36220970	35893388	32913608	47014290	35456356	33375392	34399884	54629068	33569244	44355970	39020172	39969664	32609874	36410644	31764672	42626004	27354180	37815304	36687588	33789490	32130658	30414852	31391972	40683480	34904904	43330430	30669296	46125350	30078556	31633224	25582450	41130490	22921568	41318736	26712748	32170394	24222454
n|23091.0	7.44499	1031.55	Negative	PIP 38:2;O	PIP	Low confidence	3.5854e+07	520983	8.50322e-05	1.17221e+06	52523388	390738	50615876	390738	33204074	390738	41700604	390738	36689548	390738	33934692	390738	21386638	390738	32108206	390738	30753466	390738	26403714	390738	30453664	390738	41257280	390738	35790500	390738	41946636	390738	45417304	390738	33143728	390738	23160314	390738	42282280	390738	32419660	390738	24864410
8821	12.8106	715.658	Positive				3.58368e+07	3.21248e+07	0.762474	29601152	40219370	29177774	53446530	25292714	39296096	37692180	24203018	26657104	25318592	44327820	34561016	32537384	19389928	36740876	43771916	41209228	32333836	32812528	32731246	24467142	27591238	22705960	33455802	26237826	33383608	46979876	41098780	30928074	45153490	51177096	38874204	66882828	32694300	46474140	25268210	45654160	34823964	38526388	35482460
n|5825.0	11.738	1054.73	Negative				3.57373e+07	2.26094e+07	0.114658	19765230	18972320	22472860	18797574	34297870	34652240	25180490	44983910	18566036	46988548	15373816	93987820	50029500	122067210	31274434	98039040	8137956	54617496	72705570	99000760	8137956	33943950	24413868	88883750	77088600	23512550	61500460	67964600	57279460	33465657	113934936	12619737	20809362	41677956	38536200	23604836	78272640	25253358	49155256	96595640
n|4865.0	9.41609	930.496	Negative				3.5649e+07	16877961	0.00129273	13314824	45770036	18938752	50855540	15313812	34268576	16192490	40001340	16923688	29270226	20584200	31720686	13728117	22815266	14951947	26554672	14007848	36847804	14935871	26271948	16998604	27040696	15027350	34713140	5.30083e+06	29529814	13851150	51982772	16292665	43028100	11295768	35305332	17135090	28834958	15911777	30897950	13432058	33098150	8224294	25386682
64641	5.63481	642.53	Positive				3.54117e+07	5.279e+07	0.333625	56204230	50409604	65349600	51242204	61162824	41247936	48485316	36543410	35284412	29335508	50253452	17665688	3.69139e+06	28597210	37896370	33336142	43462420	28466208	38370830	31201740	15594465	29067338	21778662	22578204	18587178	43119930	26266028	39071760	34814276	26049878	45956028	44788300	30889784	26738632	37330136	24995802	23701654	24506400	28391262	11698552
n|40102.0	4.08027	861.504	Negative	SQDG 34:3	SQDG	Low confidence	35392086	1.90968e+07	0.100104	12063912	20032466	15151324	28384598	21798784	30900404	32722348	40850548	11142375	36134164	21702084	64038896	56050336	53857572	50171184	47140376	38451156	56469452	26815246	50899036	38095180	40017400	23974684	41037520	32815364	35200236	78512310	35268548	24004268	54063196	25630898	31924270	12596322	38737880	16545603	31168538	63928836	38587956	28339338	61116380
1067	2.65274	1158.66	Positive				3.52333e+07	3.56812e+07	0.622929	22269856	38232860	42120060	39730170	39440530	31793332	41395100	35951296	39306692	27726436	29555020	31299934	37965420	35915460	43721652	37846108	47122876	29590524	36833320	36036548	48966484	34111750	29383658	35674396	32666612	38037244	45872960	40617588	32900844	42987750	21545896	36491824	33803296	32329572	33172478	34203388	40473360	34338984	16512911	35052460
n|4072.0	8.03026	206.45	Negative				3.52251e+07	3.44047e+07	0.0172705	33387622	36326580	35796668	37241924	33321622	35112132	35671864	34397484	33456396	34908668	34794068	36788756	33364066	36432044	35897224	35943804	33301134	34957976	31569816	32773894	30897252	33989936	27694598	33322136	27543872	32621078	34464064	36712116	32267274	36853096	32125558	33951076	30865596	32481688	30893308	29602812	33899716	36021252	32905090	36218056
65635	6.06045	766.546	Positive				35221098	1.80357e+07	0.0330121	8147933	23627906	25127352	31844508	23507522	38653836	27931180	53872680	14630606	34684932	8869620	69244456	28642726	115184850	28772902	90813410	23200626	56592040	14342241	6163938	19224510	32160526	12410652	63573532	23433720	34285350	67050988	50508824	9076033	33011920	30598548	23767912	7098009	56763788	15569095	24094958	53537412	32238774	19377838	116261490
2712	4.75634	992.589	Negative				3.51736e+07	2.13846e+07	0.0329279	12703871	32386690	19211830	39346056	18757106	35201240	42928424	30054558	14755223	33484880	19950944	46442050	40568070	44151772	44454156	28101936	37353770	60302910	9988630	37830620	28613730	42798584	13794614	29439664	12297555	25648598	43281124	35630652	17291058	43355920	17944458	32364890	13262200	31203192	15245802	19135982	49691090	30572516	17642232	50220764
n|51999.0	9.84438	967.544	Negative				35124970	2.43407e+07	0.000436115	21608832	43149096	22317228	39511510	15252583	38619468	27847122	36392628	28176050	34539740	30842220	31631262	18537378	32497380	22410982	18216356	23617646	27881980	23482764	16286125	21393998	28388306	24746308	30220478	16768278	28483140	16700818	46553470	16696260	41711996	17358220	34922936	21916520	23382336	22454162	26226502	17750880	30194814	18189624	15789886
62563	4.73437	796.549	Positive				35068650	2.56782e+07	0.0325013	6.07536e+06	41947360	46406868	41275132	32969190	38837350	30283862	44536390	15461280	29545764	22872571	40490436	14269904	32238012	18811294	53278892	31033674	34317970	21994418	18402294	29798384	33636440	3.86735e+06	25816542	2.82358e+06	48935280	25177542	41240652	909048	44887220	909048	56977056	909048	34679880	2727144	23192854	17328638	29747008	3.88395e+06	33271018
n|40932.0	4.48736	761.498	Negative	PG 16:0_18:2;O	PG	High confidence	34994549	28914712	0.200712	24675696	32840906	32635452	33784510	37519788	29568498	14628552	41076876	36016336	35308580	28012448	33167438	37387924	39154100	37964390	30135890	31892948	32311098	24646448	27045964	32772074	34926028	24062942	30272518	15000930	28758386	33784184	32760914	22388924	29513574	19458546	29883214	18843262	24987990	26536912	20038628	38419830	25094186	9404054	23923326
n|3534.0	6.81817	720.294	Negative				34993469	2.26949e+07	0.00337987	29486992	35273940	19561286	38910500	15212508	38658200	16442669	38293868	16164736	40754036	39300916	34698996	18070270	36424464	17024752	38906508	16111244	29686456	39801190	39888404	14080971	49056236	39658024	43865724	13829491	46794440	15744894	43947040	37566790	41206296	32128056	39432576	36342450	28198552	33977564	36688536	16116357	38619204	23061730	32725614
68166	7.22682	577.519	Positive				3.49751e+07	2.77048e+07	0.00134254	23865026	35352892	32275024	44476290	25495852	40256210	34680804	41679204	22721500	29364464	27190454	36163924	18721812	39537560	24578520	39419200	22386580	32323934	21207256	25176586	23469572	29960914	14950636	30692872	13702669	34433664	25914284	31309528	20910500	31546414	16203639	37923650	14565775	30848840	16919450	24785348	26730786	25636742	18247174	31499988
n|53661.0	10.9994	900.679	Negative				34909676	31819072	0.0953003	28992640	38850536	33297884	45044892	28736092	33404098	32406452	34287610	34606660	30597990	32874704	35958020	27272930	29510514	29617234	30247288	28846008	38338060	29815250	33916330	25883122	30452182	26939960	33877380	23736784	28879596	25604394	32165010	24229768	40337190	33892696	32339022	33059750	26271384	34021170	25880372	25583900	35183064	26368840	32587114
n|423.0	1.8524	866.499	Negative				3.48087e+07	2.84994e+07	0.105828	18556572	42605330	28117842	46248970	27504580	29612358	45934850	37241910	27811211	23490430	23071092	36705940	29652904	37742524	31454394	23247038	30208914	51493604	15540532	30393678	27463648	30210724	15743781	30576632	15318645	27616840	35053384	37636332	13364709	43800860	25576018	34053036	17120410	26376360	18300786	17562278	35579816	41426196	21824282	39363230
n|38342.0	3.14758	832.445	Negative				34800994	27710571	0.190868	16961518	43573350	35861456	53834388	27949900	43944068	35738788	10622246	20323728	32029448	29428036	26173236	24802464	40671620	4509050	36827390	31835304	37833724	13397486	15200603	29579724	31889632	14373008	29300526	14589303	40939716	35846096	38327652	22474856	31753050	16375600	39110348	21375930	8005154	14098522	23394510	26658294	28207628	17035544	6299691
n|40233.0	4.13239	845.483	Negative	PI 34:4;O	PI	Low confidence	3.48009e+07	42559924	0.0481692	50097024	30433846	34213492	35694372	35084130	30040744	38483484	31611054	34611224	33321206	62870190	36044210	47704060	35152388	43664972	33696630	44816268	34931030	62290468	27642216	35549376	37109260	46299812	37787450	52095052	41181710	45777690	35796844	60725844	38222164	54687228	37328504	41460936	25247114	51302560	26304524	63920908	52025036	48164104	36818196
n|36852.0	2.16448	860.462	Negative				3.47247e+07	22154151	0.376606	10838918	26051806	20366792	46915636	25855352	42123124	29236030	8.68394e+06	23771748	39807264	22856066	8.68394e+06	44766480	59326092	38942150	53684840	35881790	56583316	3.61297e+06	14337180	32965592	59056940	3.61297e+06	14337180	3.61297e+06	50824108	3.61297e+06	43011540	3.61297e+06	3.61297e+06	25743038	38175860	3.61297e+06	25244264	16324029	3.61297e+06	3.61297e+06	38484330	24755034	3.61297e+06
n|54166.0	11.2545	1378.2	Negative				3.4637e+07	4.87324e+07	0.139003	72992620	32533948	36673840	46161252	36054268	27302478	35083504	35432428	42823680	33183936	68766660	34133600	33208194	38233548	33225862	26406584	30807894	28931792	68027460	25786712	25845906	31079160	47954624	43204532	55180908	27396058	26841520	45015010	54470320	18293044	48666384	22265770	31729192	19029482	50625130	21288608	33018740	38584110	54312096	30377726
16460	7.08302	1012.5	Negative				34524320	2.007e+07	0.0122586	11209358	51896870	20999028	44991140	21352260	28572626	24221266	31963184	14699882	23342220	27938348	48204870	26379880	26099512	19594464	24455844	20773926	31157666	13978307	19030322	22072220	20745046	9489861	24807642	7.64886e+06	22056928	27299788	54671204	16935516	39471476	14423673	29910510	18818050	32716506	13059143	19797898	20677246	30339212	7677587	25676568
n|54971.0	11.7743	928.71	Negative				3.4475e+07	3.00721e+07	0.0684559	29493814	38053184	31407570	40328204	26473830	33493024	35289424	32245696	25043766	29702832	32723904	37992628	33027014	30899824	26318586	28399504	32929202	35716300	31436458	30078976	28096870	28973000	22798654	31883642	20485560	28111208	35120588	38582264	30586524	38955960	35027812	30895438	29263398	31661946	28867944	23720362	27283322	33732060	23222988	32989802
n|28379.0	10.2573	203.455	Negative				3.44446e+07	4.47526e+07	0.140273	36211830	47205710	46143604	49443536	44757356	10653586	47969404	45105492	45478720	10653586	47954690	31960758	43605604	40967010	45058452	42279828	45436508	49054050	44607838	43282132	44157224	40649656	39278508	40978920	41002188	43506560	45942140	37352790	45412972	50716604	44993473	48012760	41079496	38560440	47011044	37985932	45257890	29219110	44729056	43976816
4013	6.37531	1087.68	Positive				3.43718e+07	15884844	3.04219e-05	15647739	43893890	18012450	48088050	14149609	34184460	17523878	35511196	10693496	29917400	19281892	43003376	14635585	33695336	15995703	37225110	17665080	43326870	15847602	37162970	17096884	33712884	14621419	40357012	11484915	35603932	16193535	45995256	17248884	45280840	12100158	36676668	16998108	34517750	17786930	35907164	16519934	42085724	14744810	43402030
n|46366.0	6.96605	711.497	Negative				3.4276e+07	25604313	0.147131	26229074	34390184	27089508	61958628	20742900	22890868	30776998	43703470	18099704	14809732	30687694	45388800	27903180	29308310	37963876	14150505	35328000	52658932	27648328	10108454	38503468	14198559	22424212	34321428	31223644	14491569	34195184	39896010	27312884	33808580	34914852	19251158	14798849	19640480	25592676	7.19044e+06	39806576	40720960	30807030	47380380
80015	2.66566	1116.68	Positive				3.42691e+07	3.46884e+07	0.752272	29076866	34513492	57377244	58921320	32598176	45753324	30837521	1.15045e+07	24929614	35067544	33311112	1.15045e+07	19854360	1.15045e+07	18726642	37813204	29546640	14261853	18933162	34276290	23797728	32735072	12397725	34352137	13744251	40649330	16244501	34427984	3.17016e+06	34792850	9510493	55246332	3.17016e+06	34531544	21491796	43380596	19915796	22510150	12960286	16243920
64604	5.52858	571.472	Positive				3.42494e+07	2.48613e+07	0.00946458	17098768	33524930	33283664	38940456	30281158	36467436	32166452	34968388	16664127	32658506	19673654	36656572	28936530	36363124	29363490	37350204	30423826	37326332	21660566	39122950	28929832	34908736	16804232	34570556	19571908	41607340	32968978	42105092	16627761	38955348	16047557	39025276	13061688	36071964	19679016	34957356	29106930	36788930	19124776	36842172
n|46982.0	7.28229	685.482	Negative	PA 17:1_18:1	PA	High confidence	3.39409e+07	4.0354e+07	0.731393	71090410	32164300	14931089	64603944	12368961	24520180	34361990	36424050	23595586	15552193	85776140	35406610	30380924	33695150	30330508	13755599	37636182	34970024	58275440	10606995	24907408	11992866	44941856	37862016	56025476	11632603	19668680	33137044	50372256	24571538	96112420	13215838	44258948	17632026	54604588	6.54862e+06	27591286	36522560	60982420	21101782
75099	12.1527	722.645	Positive				3.38584e+07	2.2166e+07	0.00237128	19533362	32697564	17637204	56209036	21697388	40297180	23158644	35258784	14827387	30669436	36142220	40523380	8018221	31407114	5902699	22115066	4792890	23629160	6.51118e+06	16502038	4.69822e+06	10776916	5155714	12886499	3216656	13252909	9259718	18501540	13213281	33518868	16161163	17925390	22987260	20705206	17686434	18177892	20496680	30969038	16458793	31220914
n|55401.0	11.9855	867.636	Negative				3.37245e+07	2.58473e+07	0.487912	9968452	29670334	29905356	40707456	33305574	30158320	9968452	30766442	37986612	28364762	33949164	34274200	42679504	30462381	37240280	34759524	38880516	36346012	40336880	38969390	30165866	30776266	38060398	36069292	36748410	32661536	43443148	37814304	35117182	39034708	42458556	32913916	34038900	32904084	44728440	31160210	32005288	36145630	34644144	46153050
n|38355.0	3.20545	847.489	Negative				3.36977e+07	3.90186e+07	0.0531168	45134616	28809624	36029840	39573052	31719244	31245066	42296604	35012596	34097080	29118508	44834316	37903596	38427436	32234214	38449024	29774466	32263860	36880228	49554616	32579174	31805248	32029070	31718022	34184570	28884790	25862344	36254730	37713010	35975504	30457126	44695256	33687932	25782396	23117074	40435660	23607588	43211780	28451810	34145236	23874364
107778	3.89659	1098.71	Positive				3.35898e+07	1.40871e+07	0.429204	24543468	19141546	6.38052e+06	31783682	34456844	44339052	6.38052e+06	39150490	6.38052e+06	6.38052e+06	6.38052e+06	6.38052e+06	60743656	61476380	6.38052e+06	76229704	6.38052e+06	1.8864e+07	6.38052e+06	75418820	6.38052e+06	1.8864e+07	6.38052e+06	56591932	55383772	58500320	82230640	58868570	1.22744e+07	54521785	36823172	42654988	1.22744e+07	65684650	38155956	66119332	77145040	41030120	49945844	55182160
n|40256.0	4.21059	717.472	Negative	PG 32:2	PG	Low confidence	3.35176e+07	2.99523e+07	0.614693	29356510	42254416	7.63799e+06	52652520	22688224	22956186	41894108	44250750	22934634	16577043	55202324	40415716	22414508	12865548	41980956	7.27094e+06	36515836	63493652	45208892	14931881	27583356	17015902	30805066	41463340	44601372	29239621	43446030	58949570	38772460	45471876	61464410	21988212	12236929	26218064	38015784	10962237	43828964	54434964	59462716	56707776
n|48920.0	8.11941	995.503	Negative				33460781	31414118	0.036752	31831064	36937252	32259244	36171664	31026730	33823020	30563116	34539350	28740924	29334750	34063630	32925890	29958650	33706150	29908744	35855348	32976792	33159590	29576160	34219500	27139452	34299988	30424714	30819038	22068336	34991356	31625916	33057226	29920440	35500268	30446362	34254884	28537234	35750590	27967528	30879324	29249088	29920514	27548550	40354824
1876	3.65038	1129.72	Positive				3.33479e+07	31273456	0.086693	30426302	34779800	35295932	40248548	28954388	38273744	34033348	30403512	22269002	33346748	36661764	43739380	23034866	28786266	17698962	31845090	22198126	24391698	24137854	28698396	21369544	32008568	13604311	30348230	16518903	29057778	20536892	28875990	23267416	26348196	20321472	37146430	25217820	27238344	22984884	24382484	25787690	27077440	19915814	20866576
74485	11.9498	798.639	Positive	PC O-38:3	PC	Low confidence	3.3288e+07	1.57011e+07	0.00469968	17009950	36875628	16905090	50399600	12292907	33483964	17114810	40267292	11396491	14457739	19487612	43311224	24243878	28467230	16317599	33309206	18105882	40599204	28152314	30844956	16441578	29566518	15930340	41251932	12130387	20839638	25251836	32854832	17177484	18140909	12656654	19038154	16828708	17243664	16624555	15872915	16941314	42264236	15089786	26868490
n|46935.0	7.23805	711.497	Negative				3.32139e+07	2.49765e+07	0.509621	18156450	38046790	27126782	49864860	22582546	21227988	32920624	34860844	18050238	14153663	31022130	32143934	41129332	26698846	42744988	17186490	44842948	70360650	26886588	13956983	42103812	15361751	29083640	38991524	41850260	16848214	48242612	47096724	32769074	56540680	51342744	22427992	29899380	32329948	34781040	12408006	40638870	62178250	37925588	73595420
60893	4.19659	1097.73	Positive				33179992	3.82502e+07	0.440762	45104692	31577806	30558140	31613536	38818740	32389068	37284300	33948970	26648124	33555836	51087124	48584204	35994736	32019538	36550340	32273412	35840584	22177998	49204216	32086184	35682428	33642548	45463910	40372420	35216490	28591904	40458176	32862044	36008110	22378020	45016424	31349440	46990930	24605814	46596304	26660334	47768704	27126110	40405520	31547038
62470	4.71115	599.446	Positive				3.30461e+07	3.8033e+07	0.051483	36209210	33116302	41126284	39652676	36108016	32133836	43099916	31741454	29644556	27136054	42009896	32308084	34496156	31624238	31896422	30943976	35742492	40048570	35903084	31571798	37479740	30413110	27649600	33433768	40063716	38438444	35821080	41704908	35273772	34319544	40530268	33591664	29402072	32071036	37650092	28269402	38880828	35896356	40693772	41013464
n|86818.0	12.7683	740.678	Negative				33020920	44842005	0.00883185	20352440	26373896	45838204	31856312	43185812	28792494	52949624	26811360	54313090	29357354	52412860	28692024	54934104	29146078	60313796	35249816	63859620	28249326	19004416	37552230	44592690	46004304	43544310	16376433	17621754	44092564	40136024	41445196	20180880	40816680	24402072	33092382	58906390	39464956	16814562	32853810	48434820	35419936	26979836	40005590
n|91536.0	2.77607	807.467	Negative				3.30065e+07	1.65557e+07	0.0489324	13647242	42625010	4.2209e+06	55417348	23362416	48593884	32197488	8.26307e+06	21685270	30476968	4.2209e+06	20663718	12662714	23256502	8.27195e+06	34139988	20922046	23165424	7753440	17466674	17162922	28842390	6778447	29954030	5.52315e+06	39738336	8790451	31065670	11517184	43196890	6487389	43845690	2162463	29709794	10114360	27841274	13060181	9.28042e+06	8246505	9.28042e+06
5217	8.06575	1568.83	Positive				3.26525e+07	40451786	0.00148511	35995668	27007708	39676716	29202096	41332120	36354492	41128000	33075700	34251936	30445524	50326276	26815192	39829268	30101156	39829012	26652010	43436996	30290352	39625570	29826752	42285270	29340934	31511132	29332778	36031132	33797216	42600676	30161464	34474156	31129992	32597292	32950446	31021302	32209264	32603978	31983490	44848480	30121884	39418588	31795674
n|43208.0	5.51268	1487.97	Negative				3.26152e+07	2.07011e+07	0.0614553	9609031	22693490	31185834	36169084	29503708	29437128	28372014	41464976	16598418	26938576	8937755	41314350	38987852	64865164	31745724	55515772	30605390	54728110	15592414	42928464	23522528	29512882	8.35397e+06	55708668	22833890	42019404	71918350	51340380	9123074	40635336	21949682	30098098	7397360	40496892	12444151	26204146	45318576	36387644	16886626	102613030
78984	14.7644	1352.29	Positive				3.26009e+07	3.54976e+07	0.425019	28628348	29738870	41540452	46641250	32951450	41775444	41497560	40207324	31445960	24911054	36921876	36238044	12331690	33215810	9913785	22681026	11459638	21613542	8.36314e+06	14016678	7776480	11407669	8278632	13105451	6219117	16409288	16798454	19003536	15104238	31925948	13413594	21059670	19500786	20703750	16166187	17502022	24915432	24933794	19253206	30845172
n|50944.0	9.1832	1827.04	Negative				3.25634e+07	2.93699e+07	0.0185368	35010836	29914396	36935696	41790936	26565570	37768380	30016862	34901304	20834840	35696696	26855804	36320824	15308871	39859932	6428601	42021456	6.39104e+06	35226484	6425107	6.52779e+06	5.7806e+06	24129208	4.12122e+06	9789708	6394171	9658906	21860872	9453470	20392836	22304272	15971786	33470102	5631695	25692618	11914092	15170033	21942352	20375034	16535487	23735754
n|61407.0	4.20819	759.482	Negative	PG 16:0_18:3;O	PG	High confidence	3.25225e+07	2.64043e+07	0.127981	9306229	33998960	26161828	34048784	27348064	31667790	42883750	34563996	28989716	30880128	23736196	33927964	29975314	35881310	20002625	25365048	23864544	25920704	17969888	26252492	22035362	25874989	16271443	26860036	12031852	23665850	27740584	25829274	21176570	29928432	3.10208e+06	25215206	3.10208e+06	21383557	19850986	17231240	3.10208e+06	19749780	3.10208e+06	18896250
1765	3.48094	1257.77	Positive				3.25135e+07	5.19224e+07	0.0992854	75763490	41664570	55103024	43768828	46733304	30853736	31121248	28572346	34512896	27953736	68300620	33566790	22267752	21943944	19910718	30991092	26562862	20774650	46572124	30918176	25774152	20789770	28758782	30120988	23196790	27673148	21991980	32924620	32721294	28799488	35505532	36412680	52360070	22771386	41053470	27055310	23734210	34972290	35745090	22117540
8662	12.4669	846.656	Negative				3.24269e+07	3.09434e+07	0.411636	25831538	30745354	27947464	39107904	28772048	33462954	28131748	27809956	35875770	24625312	39102100	26215880	38809724	25122112	32769682	36597700	37799332	35694360	32178840	34102764	27577732	35198440	28506540	32112244	29732772	35330572	34622144	42271060	33483954	42742570	35037692	30004540	40887268	33326782	36876190	29966496	26990570	42040656	31201930	38959790
116900	0.96254	321.205	Positive				3.23765e+07	1.51417e+07	0.00203985	6.84202e+06	41571130	30117480	28894348	6.84202e+06	35373756	6.84202e+06	44629330	33364752	36948536	6.84202e+06	29862600	6.84202e+06	36161146	27086496	49583270	6.84202e+06	34413950	6.84202e+06	47799724	6.84202e+06	41389516	6.84202e+06	29449600	6.84202e+06	29561658	27410902	37901733	34974696	23974964	26547664	38256892	41713184	40915856	23524076	27567244	20526046	39268224	21370596	32792806
n|65604.0	0.843569	142.998	Negative				32339298	3.6247e+07	0.946686	28663390	36487584	39748828	37919620	39623720	31770296	35509732	39686236	36288990	26270872	37647560	35058660	21901180	33629736	31075712	8.31111e+06	30718976	33424388	36973164	24933344	32438694	8.31111e+06	33395556	34444012	1.02397e+07	8.31111e+06	1.02397e+07	43805184	29784298	34622772	34125628	30306993	29659950	14189194	42975584	20997164	9886650	31700534	37042440	46602896
74743	12.0426	972.693	Positive				3.20983e+07	2.1433e+07	0.000111572	19981600	34949190	21839138	36939260	19456660	36300150	23651536	33798430	20623794	25797424	23045178	29686588	24805048	32664194	20989968	30837368	24792322	31870694	21825598	33882556	21413554	29148078	20619138	33979256	19412546	35981132	25167638	34939024	20562426	37221590	25650208	34666084	24470138	29299776	22720568	21006414	24788154	32013306	22700606	34914424
3604	5.75612	779.542	Positive	PG 35:1;O	PG	Low confidence	3.20788e+07	2.28481e+07	0.060162	6.05246e+06	33073977	35453364	44777080	36609804	32266438	34762864	35744910	18157378	27889294	6.05246e+06	32472064	18721170	33675890	25428544	55217500	38037850	31847600	3.34687e+06	39011056	28473788	49749480	3.34687e+06	29733564	10040615	54457172	46720520	48626180	14662030	77039130	2081183	46034096	2081183	55356104	6243549	35610892	34933000	42217316	2081183	101494770
89640	11.3023	917.578	Positive				32041315	1.40112e+07	0.00189208	11111577	38954628	14564329	41768028	10258016	31678252	18123752	47948180	12894740	22596000	17114920	17257164	9302802	41544070	15615892	24669928	14074838	35924276	18065056	18117320	15211649	25406724	17393524	40717356	18029710	30214508	13208570	43278932	9253298	26756164	14587801	22019878	16737758	22038536	19885092	14867349	9987868	29239072	15166898	30052514
3429	5.52039	1055.72	Positive				3.20077e+07	3.336e+07	0.977362	36137556	25799100	40189384	30045870	40162200	30287094	30359608	37934944	24187910	29626178	29123176	42029756	38352784	42093824	32664068	37105840	28039684	31426070	48525364	54289788	27864956	24689244	36611044	41389170	34898268	22332878	36762536	33458194	26039782	21222232	44885948	24050670	26461962	26286274	41301290	26854488	48480370	28784632	45756276	40743976
8230	11.7212	1076.77	Negative				3.1923e+07	3.97141e+07	0.702611	64293108	36748560	41461640	48378788	24310728	31394102	27274254	30904378	29093798	28949168	51850932	35106410	15162749	22086740	12782640	23768584	11272560	13673495	29405164	19037150	14709976	16654302	18028814	21539874	12922175	16855736	11494938	19171288	28894484	16609378	29124410	20353314	23938124	14735907	22867282	17252080	19293146	18101650	20218972	14302995
67423	6.87379	690.507	Positive	[D7]PA 15:0_18:1	PA	Internal standard	31887430	39905886	0.580929	26315552	19029130	35660356	24617554	34885708	44126144	38248428	38264324	74632984	39734260	29692288	13692118	25553168	52344244	41956676	33617030	49908776	23014038	45746416	32993664	24644518	45443784	48242400	47583876	59712650	43530664	22769716	17869218	22540966	15364815	17279898	36377320	27110972	19719746	46723384	36398856	25684896	20435292	34141660	16975704
12432	12.8702	883.736	Positive				3.18851e+07	2.46022e+07	0.132879	26508538	32311200	31990646	43525800	8.83618e+06	28137036	35115324	32183834	8.83618e+06	26207410	36326480	37926350	28945352	33503988	34874780	33165606	35932084	35038920	31473908	11055202	32753294	11055202	22650558	36484816	25924082	35083050	34032680	41112324	33165996	35319320	28238155	33263568	25756266	30009336	28286224	8550698	37534148	35955344	26692318	8550698
4771	7.53734	1087.79	Positive				31842216	4.44891e+07	0.178619	45999096	39985110	52430332	46240216	40291476	31303388	35338444	28412698	27593646	23088728	65281484	28883824	22023156	25845096	22340608	31667028	25970792	20387794	39822492	21073688	24404020	20579748	24291624	20714010	21657822	23823404	25721070	27695512	32545432	23626474	39140788	28290120	40860988	20778554	38063252	18571970	26956484	26770038	32498430	19835258
n|54816.0	11.6815	797.607	Negative				3.18297e+07	34731743	0.326877	40364550	25520218	22523380	57212990	18901520	20078464	36199330	30494166	28899908	13105674	61501770	27071092	44566924	25093374	38212670	13756784	47586690	53458880	57074256	10024439	36470110	14316810	46265550	38988984	69543380	14028568	32056280	41849170	47533492	32400172	69241820	16629724	42386140	18816428	51217748	8934869	42184196	52066660	68660216	46352536
n|39771.0	3.81485	1095.66	Negative				3.18228e+07	3.5094e+07	0.543599	49430510	29910218	25394220	33266800	34425480	23116138	30342874	31627168	24794364	31577614	46176724	47888084	41438944	34091524	40326228	29001424	30596650	30091282	68383740	39242372	31634068	31992476	48100344	46821588	45226864	27255602	38903120	34106932	44666704	21779452	53503750	24686246	38188410	24987562	56223510	23700826	49701424	29330480	55966930	41600104
9705	14.7661	1353.3	Positive				3.17655e+07	3.53839e+07	0.500656	30145314	28788716	39588492	46170316	33204668	40952932	39897004	39885172	31294108	22940110	38173668	36092292	11856039	32410592	2.77785e+06	22911872	2.77785e+06	22419508	2.77785e+06	13640913	2.77785e+06	4.39226e+06	8333545	13176775	2.77785e+06	4.39226e+06	16372912	17722702	14697972	31618576	13436222	21087958	19484838	20787862	16144082	16966812	24397794	24646476	19918868	30616392
117398	1.74177	854.525	Positive				3.17472e+07	1.00894e+07	0.000160616	11339755	32972422	19627558	35852590	18229532	34221940	3.77992e+06	32941332	3.77992e+06	33597181	3.77992e+06	25495794	20897984	35915444	2749825	12677218	2749825	32857722	8945011	4.22574e+06	14865897	4.22574e+06	8249475	26413530	2749825	33932090	23572660	36075548	11065504	29709080	10170319	29978514	11716982	25235214	9340861	3.89285e+06	1.06179e+07	11974158	11766797	11678536
n|38017.0	2.97701	687.388	Negative				3.17093e+07	2.18685e+07	0.101744	15814603	26774186	14385536	24745006	29399654	23928006	30897396	40143856	20965576	32027626	19747952	47265340	42636990	44545904	40649844	33195414	30769036	34132716	27383102	35979410	32791570	33770770	18058896	50051150	17879578	29024804	41728988	40098376	15164140	29211566	22175656	29315704	15614450	25316096	20591396	20089328	33163276	29476782	17690952	35742776
55688	1.37896	234.098	Positive				3.16362e+07	3.79015e+07	0.471988	47684664	30654358	37073790	60993604	33979450	8.63554e+06	37100984	40034276	28886818	25906628	42683424	8.63554e+06	23593062	36088212	32028852	1.03382e+07	10676284	61780590	67389810	1.03382e+07	10676284	32329892	46130772	42440956	50703868	31014748	34549444	38411560	30746422	5.82168e+06	36866984	5.82168e+06	17465042	5.82168e+06	44283860	5.82168e+06	33806703	5.82168e+06	53258604	51980324
n|39266.0	3.51502	791.472	Negative				3.1623e+07	2.35366e+07	0.0263879	15654584	34039580	27958308	38754260	24843522	30241222	35324244	31259668	25609304	30216940	11829441	30825890	25226413	31757932	26581608	26297034	23901808	23823006	12335700	21618690	15183667	28290718	11131118	17075944	7.6337e+06	28153416	1.37597e+07	28623900	14872529	29007032	12673327	32546400	13704028	20986416	13674381	17575934	15786570	24993156	1.36892e+07	17975296
59278	3.51583	1082.68	Positive				3.15798e+07	3.94464e+07	0.532673	77000856	30364344	42813990	30923858	9673384	28617350	9673384	31500276	29020152	32316324	68496650	40993060	35756548	31212067	35191484	37077396	27245850	22280652	68663970	26237796	29914634	29663417	42272144	42525010	32553059	33089038	29605508	9397903	1.35346e+07	20376228	40603700	6792076	51210532	21608342	51758876	25995652	1.35346e+07	6792076	1.35346e+07	25585576
69412	7.8859	895.522	Positive				3.15248e+07	30397652	0.293564	25660354	32301932	36480628	44432324	34398190	31953172	31714770	33795960	20450760	25022426	33681210	33403138	21642822	28766800	27494654	25849492	26622112	33983344	30082080	22008236	24139982	29028416	17463740	34915690	21580420	29314748	31576030	38481052	30663356	29567358	19128670	29568102	16655878	22938154	25673840	22243932	29615670	34569108	25764334	36932576
n|45020.0	6.27306	983.595	Negative				31524574	2.10384e+07	0.00344994	12665454	33277962	24364254	35785028	23979760	30156144	28811688	36436948	21277440	25668878	15132015	37421336	27822484	50069284	21338336	36632436	19523014	36497476	12364256	34401230	16532391	19335414	11424429	35431260	17264566	20211382	34518252	32746980	14767846	32091062	29827284	19609646	14966951	29663918	19538936	18483654	32069508	32329926	19730632	63693630
n|19544.0	10.2436	203.343	Negative				3.1475e+07	2.38587e+07	0.11447	30341090	32001776	32201714	34069856	28903048	25849888	9.63435e+06	34150064	9.63435e+06	33561236	32437536	31680960	29216884	32252214	31550458	34650530	28724496	31958366	32044164	30523518	31178828	30548280	27280558	28691332	28730846	29235780	31909162	29692154	30261298	34465876	30048092	30929452	29237932	25291178	31073714	29876254	30317944	31627480	28759570	29464346
67133	6.73311	549.488	Positive				3.13982e+07	2.07793e+07	0.00301216	14177459	31645618	25559344	42271590	21008312	34421140	27662478	31603114	14903390	24072274	21364832	28251636	24375736	31604722	28241760	36382040	29853296	36657732	20969760	29806002	25560852	32031316	15890624	34728836	15835490	40801624	29366582	43465980	17948744	39760536	16734796	35438020	19517312	31786758	18248512	26086408	25550492	32601632	19108902	34377650
40990	3.40722	775.477	Negative				3.1371e+07	1.99224e+07	0.225612	15186696	24837540	21135048	23204113	22299500	78526990	23628772	24351972	18795532	20483288	18488890	19440330	16822240	22056254	2.01084e+06	17121706	18221756	22590930	6.03251e+06	17344252	17947076	20510922	2.01084e+06	18770070	7.25713e+06	17086914	17869644	18864452	13086206	19297854	16557301	20527186	10426499	4148331	12954009	12444993	14902199	12956494	12821812	4148331
2614	4.64721	783.545	Positive				3.13155e+07	2.35097e+07	0.0115407	20156618	37609524	31475464	42447256	18320888	32840572	31661442	40407284	17305586	21298668	22138464	27625060	13289637	32688090	23311988	33930380	18255192	25439174	18641324	12131154	23774636	19149824	13520084	20623326	10746208	29336676	21980220	30182586	14969874	23622020	14991982	33083064	13639893	24698774	15352071	13404545	14062019	17483402	13651611	20972392
87633	4.03449	1086.71	Positive				3.11251e+07	2.21798e+07	0.00245018	19588208	27380972	21876774	41756020	18478186	37987550	31389496	30300374	17136066	26375850	24610264	35801304	22949910	31926098	24356808	27034880	21516006	29545258	15397976	31247360	19715006	34068944	18258278	4.67278e+06	17031634	24357784	21970220	31278958	21976216	25981806	11944508	30193218	11827632	21690296	19616280	25847368	32137736	22940436	4751179	25323104
n|3178.0	5.94923	720.295	Negative				31069658	1.61488e+07	2.77953e-06	20544678	36347544	15875833	37091264	12000539	35496590	12935994	33242112	12828894	31430624	22706770	31343436	12809814	34967380	12434003	36608000	14244391	32103382	20913506	36640250	13007789	37488904	19508850	35087790	12492734	43625012	14445773	39515108	18742438	38360936	23617652	37705508	21293920	30336854	20635574	32557160	12906001	27732096	16314323	32101034
2649	4.67433	973.629	Positive				31024634	2.53327e+07	0.0475328	16709373	41998896	32671780	38462572	30834638	31425438	31165984	30829898	16482218	26190032	24132310	31511076	17240968	25105240	21192728	22614244	25706914	28044026	13320592	20927560	28760486	27946558	10042394	31762010	9694469	38117960	19150986	40125884	12332094	31971272	15831796	35349000	18492182	21200492	13474411	22221798	22434752	30240556	15371561	32855000
n|3853.0	7.5506	1893.02	Negative				3.09156e+07	2.48666e+07	0.36484	22878820	57742720	22997548	60242012	18007502	7.49581e+06	23823642	7.49581e+06	23410595	27463876	38081756	52478536	25053422	22487444	14092635	24319008	14905196	34290484	12907336	18380380	21891642	19069942	7079837	29799172	3.17095e+06	23431372	26947492	62794364	17698946	53198396	17903278	34132860	13967032	25564176	12103597	18137302	19767142	31647666	9099730	28013406
89410	7.02116	967.616	Positive				3.06598e+07	4177047	3.63404e-05	1481012	37206330	1481012	43872704	1481012	35539803	1481012	33873276	1481012	22394820	17657222	45277904	11071875	21571244	1481012	30783436	1481012	33301642	1481012	30839176	1481012	1.02611e+07	1481012	35898230	1481012	1.02611e+07	14300229	40099540	16203521	38810852	1481012	28353986	1481012	25463848	1481012	31375822	11097787	33412128	1481012	38820960
n|47397.0	7.45866	1049.59	Negative				3.05941e+07	2.09373e+07	0.0348909	15451903	30016484	29416740	52323828	17984824	36364804	32033112	23522512	10344473	22844518	20392594	34391550	18492284	26055628	17282498	27751562	20967198	31838818	6428646	14534350	16943636	20915950	4.70583e+06	18319422	2.87874e+06	23367496	25327108	45577400	12604885	41309988	8943714	35834180	6128994	23961862	6120008	13462046	21026530	24846422	7.60944e+06	27881534
n|56006.0	12.3288	750.662	Negative				30593441	33789428	0.408602	37272692	27124014	30928500	39439976	27868658	28043940	30972244	32185654	29957606	27263176	45736868	32995306	29503886	27530114	31436686	26569230	26158614	28684206	43772776	26342432	22802714	23620734	25077186	31178646	27753198	25971266	29707724	32718936	33412872	28033588	34251180	27603434	23546940	23253036	36973200	18496454	28116702	30759180	34541556	32081040
n|5671.0	11.255	1379.21	Negative				3.05842e+07	4.46963e+07	0.109466	65928390	29148734	36189484	39639116	32412032	24124876	33966430	30934482	37455296	29467308	62226068	34071440	30190940	35320864	32626804	24238228	25950522	25029758	62751332	22408414	22783188	28595450	39681050	41188360	49558068	26581548	24714688	39901544	45620936	16350506	46664316	20498964	27298590	16933798	43938610	18163522	33530890	37578696	50332160	26206212
n|110881.0	1.75012	1784.99	Negative				3.05487e+07	28241578	0.493415	18361256	32802274	36372510	38190068	28906698	24833158	37992004	36025904	22611010	26212392	25205990	26251062	25228318	27156244	29475722	25381348	26864486	37910628	25139481	18226698	25381912	24630540	14619655	28828046	13154155	31545830	24897050	37271124	13308495	33830350	24619008	37155708	21149834	24800202	17186714	23063192	24672354	39289664	23338590	40840596
n|72082.0	10.4197	1288.93	Negative				3.04764e+07	3.96161e+07	0.00278259	34671490	23114284	39490532	33673024	34966236	30955080	34466490	27889932	49815656	28942370	44286024	19640902	38283892	33854132	36212652	28857978	46078570	32415448	44470224	22744430	31512200	27089452	33528200	29882292	26154892	32742316	34746870	26614266	25749110	19638722	27426094	26900636	24770784	22354548	30662784	25119374	26208972	24431544	30121920	24377248
8067	11.4353	554.444	Positive				30462012	3.76657e+07	0.307339	10718588	26131202	48040224	34590090	10718588	28027244	56130492	29661124	32155764	22725652	68230440	34275308	41636760	26757704	42138468	26862784	50008896	31092692	50662710	20543078	43458852	25937874	28559496	28950310	33441058	25126274	45808916	32927510	38475829	27910304	39237390	25590044	32473522	22411974	40409284	19625698	58441280	28055210	34841884	30844330
59381	3.54766	1112.72	Positive				30404619	33450479	0.984801	26492500	31305456	41750340	36825876	34612332	34225692	28085426	29078948	26882128	29769936	42880148	35883456	21221806	24351932	21185000	29205474	19335586	18506524	42610640	30053478	21999626	24228958	25266302	28362766	22760914	25031418	21096592	26575216	28718844	22014700	29491100	32581546	30683536	20008078	35396012	27441484	27455790	23689008	28181320	17412076
20950	3.53722	779.514	Positive				3.03996e+07	4.45285e+06	0.057748	2.31727e+06	1.03024e+07	2.31727e+06	1.03024e+07	2.31727e+06	1.03024e+07	15130764	77439500	2.31727e+06	30907282	2.31727e+06	72996160	43143296	49475924	2.31727e+06	81345560	2.31727e+06	118652720	2.31727e+06	71170610	2.31727e+06	8773479	11879030	121318264	2.31727e+06	31496350	127710184	50058576	29835622	30310840	36618164	62378410	6.9518e+06	55066230	11184311	18130156	95690980	69690590	27490776	213670020
n|29986.0	10.2496	203.343	Negative				30381174	2.34917e+07	0.153943	30341090	30067078	30402852	32541540	28479970	33561596	9.49332e+06	30334260	9.49332e+06	26565686	32739526	29286274	29216884	32424452	30213824	27813584	29371372	28906970	9.79046e+06	30523518	30558654	30548280	9.79046e+06	28427008	9.79046e+06	29466026	31909162	32035768	30279102	34465876	30279716	31990128	9.49161e+06	30584970	9.49161e+06	29876254	30437230	30930050	28964734	29399840
n|3597.0	6.98894	822.546	Negative				30322372	2.20196e+07	0.00274313	22624543	32414056	22267898	32385092	22981188	32264458	26320134	33242904	22263780	27030516	15660193	34954628	24597206	49368660	20988568	37594476	18593412	37187996	11904657	31666924	14887937	27479242	10466952	33224794	14539004	20892644	31529840	29554196	21472709	35184570	26819998	21810598	17644774	29784132	21640670	20387890	31608546	30627122	18489986	62342572
78729	14.1991	840.759	Positive				30305391	2.84434e+07	0.210013	18888760	29966028	26305154	42486144	25489994	34834668	36094364	30306060	28313182	24088164	35568696	31963734	20151282	28331910	22763848	18716380	24139028	26941924	22606996	20614230	19330218	17324580	17614312	19907870	17327036	18741450	24513048	23963798	19413734	33606416	20631458	24094246	27674778	25192042	25051694	18565316	27618428	25059982	23172550	36489996
n|41802.0	4.88762	725.477	Negative				3.02359e+07	2.55714e+07	0.904615	30961042	31374156	19999572	56146050	13994765	16735425	29530078	29303500	18977600	11070934	39965536	27854304	36785052	23367540	33589550	15295250	61305284	59587656	22323082	8047390	31338968	13978140	25162918	34738476	26834352	15774376	35751428	58583516	22061670	55151532	34427612	21807494	20439434	24583658	20275818	8639714	66311236	74551590	57128080	58936236
88418	8.34799	921.574	Positive				30165451	1.12283e+07	0.000862735	9626986	37267856	11584597	50932450	8590550	28025184	15791479	34016610	5887187	20142362	15888928	52669260	10608244	33099818	13024635	23770588	11504341	41107904	14668117	26165428	12446777	27950098	8.31864e+06	33923236	7.78666e+06	28037716	13817983	44092584	11155250	48548456	7.05799e+06	28435684	8736798	24030730	10909272	19618166	14376758	34718176	9176403	40567940
n|50539.0	8.99123	742.621	Negative	HexCer 34:0;2O/3:0	HexCer	High confidence	3.00473e+07	2.60582e+07	0.243963	34375948	32165918	30592602	32610048	2.52064e+06	26005058	26650352	34919170	26702778	29260784	35507160	33069124	25322784	32243716	26035970	27962416	24815066	28759254	34765828	23123326	23187658	26915448	25018392	37531010	25231450	26547272	26327812	33987172	25906534	1.94054e+06	27926516	25697998	17885828	24561048	25285414	21469200	27416700	1.81263e+06	26080824	1.45465e+06
8832	12.8337	690.59	Positive	Crasseride 1	DG	Low confidence	2.9987e+07	3.15749e+07	0.399763	32110932	30851786	25999674	51781480	25099548	39290224	29522024	25367092	21344750	24270480	55372536	36492396	8.36098e+06	29523382	5866096	19650394	5368608	22021634	6792475	9928981	5259441	10422740	7.11571e+06	10426773	5.07615e+06	16483109	9990365	17171064	26739514	36186516	19490912	21975396	29895354	18640830	19428872	14816324	27864640	38203830	20695164	29308940
n|83753.0	1.60696	832.431	Negative				2.99242e+07	1.31746e+07	0.0277159	10588420	19727548	3.52947e+06	27897996	3.52947e+06	27297426	28908968	34680576	19123272	29784746	13368082	44328320	40156964	53336184	24034374	9.99141e+06	29962248	49598170	15185858	29974244	20965340	9.99141e+06	22434896	37453824	23234635	38992816	46677056	34879250	4870451	34812904	16635859	27055162	4870451	45140430	15079535	31817988	42947516	33315446	22515610	28255428
n|42281.0	5.10881	1031.66	Negative				29912893	5.68627e+07	0.0417708	86078024	28946982	71111420	41905984	53096730	27779382	33896972	23462388	28216916	29350928	68776296	33805344	28031694	24097004	24373418	36632876	34072276	23715132	51816600	25887614	30954708	26016168	24931152	28331034	24704300	38225548	28666880	31471474	47177988	25328714	38300780	38913060	36668760	27631604	35268596	26267562	22884666	34819944	38803256	23162746
n|47096.0	7.32774	861.551	Negative	PI 20:0_16:2	PI	High confidence	2.97655e+07	3.36547e+07	0.104038	27683824	23476480	37614748	34807904	33584784	29159910	38447612	32138802	40137670	25217662	24459480	25584208	33792520	31723876	36383804	26442008	36364828	31518546	30249808	20956612	30978868	28534126	28390198	30033224	30376440	25615994	30671240	26931346	29927708	25046148	31670164	28535874	16419849	22873280	33412026	21102806	29593812	25665240	27888452	23677462
5450	8.41897	906.582	Positive				2.96616e+07	2.61522e+07	0.155951	18477760	28042886	31818802	41568664	25209448	32044394	32835724	33199668	18160802	22770256	30410830	22971524	20343808	33663640	28407308	27454500	28739984	32620014	28681056	26629186	23170850	26528980	20007458	30011252	17762030	28922870	24523102	33949104	21318854	28567416	14659541	29686032	20067824	23412302	24722502	20860876	27901912	26621082	19563334	29953568
n|40693.0	4.3501	723.462	Negative				2.96264e+07	1.72782e+07	0.0524072	21902490	31729228	15122279	53596380	11092052	16928198	20454082	40973268	9975900	12652101	25122674	36026588	21879326	25761696	30630242	16866608	27604614	49612144	20928978	8638465	33981524	13931083	13442460	33701044	18562404	16808542	27059550	55657236	14226576	44992664	22323596	22895708	11015126	21233782	12646555	6.42466e+06	26883516	54794828	20872722	3.0715e+06
n|56202.0	12.3982	868.635	Negative				2.95141e+07	2.97825e+07	0.126123	30178220	30563814	29051896	29619918	29602902	30590520	30844770	28901828	29425026	27173566	29592206	27591166	30234886	26465728	28844008	29186968	29602868	30420106	28559046	31829828	30398416	31950744	31117132	28333432	26810206	29644816	27882834	31767496	26651996	32022040	28621250	29458310	30659202	27983694	26925324	27321848	27706590	33455234	30119102	34135990
n|4075.0	8.02716	206.784	Negative				2.94814e+07	2.91962e+07	0.0410167	29412862	31098708	30644000	30773118	28211344	28465888	29604522	29103828	28520696	30319150	28783600	31307676	27127634	30589806	30291628	31917988	28273866	29969254	27381705	26621474	26550484	28955159	22125700	27941064	21730440	27573090	28212926	31129362	27147952	30438694	26000600	28930844	26173156	29228161	26660554	24867482	27507012	29525478	27620026	29969846
n|72712.0	1.59378	836.443	Negative				2.94322e+07	4.40283e+07	0.963829	1.34603e+07	56341136	57017570	37030932	58953870	45073816	48364270	12343644	45992624	12343644	40380910	52842628	1.34603e+07	58302780	46157588	53475820	1.53859e+07	52763704	1.53859e+07	52631400	46851370	61354610	1.53859e+07	40980668	55845348	52269324	50882724	52286176	45685662	34424456	44688656	1.14748e+07	43947620	58234730	52961256	61147810	41265470	52097120	52199480	37819690
109751	1.23241	883.462	Positive				2.93551e+07	6.9353e+06	0.000158862	5908380	31423046	1969460	54947150	10932505	35513465	1969460	27394410	8902746	24883246	11929254	39603884	1969460	50722556	21378936	26705948	2.73858e+06	63271708	8.21573e+06	24004682	22033080	45555260	9597588	34802110	15161218	54138660	2.73858e+06	70108420	1.04837e+07	75228670	10484736	31290452	10482611	57699060	9047922	26209426	34225132	43523550	15546571	79108610
n|53021.0	10.4223	1287.92	Negative				2.93307e+07	3.91671e+07	0.00267346	35599340	21837206	39111470	32113068	35028924	31034616	33581890	28902676	49577750	27090230	42103380	21132072	35006360	33177468	34187548	28384240	44619932	30605946	42123310	22154698	32254944	27100566	34687630	31984658	25369158	35135104	34853696	25835418	26856496	19157382	27886180	26444656	23926548	25150494	33143270	25311240	26386502	23774342	30897012	25639040
n|60959.0	3.02153	809.483	Negative				2.93048e+07	26451171	0.386812	14861964	34475084	47512160	40109770	28765224	38087450	28926716	23804134	20004024	28812814	18636938	18601434	10539707	21066830	12789422	30782742	17160694	12728927	5.58596e+06	13715840	15699012	21629790	4895422	15001816	4.05058e+06	40714680	12012147	27888200	13016380	34908864	6.47334e+06	34850100	11314883	22836526	7.22818e+06	25305778	10608482	22253990	7645709	14862385
n|13186.0	10.2749	203.455	Negative				2.9282e+07	4.55533e+07	0.026155	47307176	9.5087e+06	46143604	42428500	43756810	9.5087e+06	43292796	28526108	47053256	40330852	45766220	44384092	45388836	29644308	47501390	27972480	8.49418e+06	29419836	8.49418e+06	34764824	37389076	31356990	8.49418e+06	39378052	8.49418e+06	27684392	36604064	42844828	46310596	33334990	8.49418e+06	48012760	8.49418e+06	38560440	8.49418e+06	44131764	46277428	38669828	8.49418e+06	25482544
61430	4.37725	607.292	Positive				2.92217e+07	3.65815e+07	0.0527611	33423968	32773778	35312996	23982254	37230640	19872746	48747828	37811732	18088528	16868304	46684910	29785272	44021636	29014782	53092390	23788818	42941884	39539628	34578890	15061314	43411540	18895028	44115204	34568964	43763372	26537664	54702300	43093020	22943752	27368976	52755744	18768014	33149496	12479647	30171918	16701965	56065540	30455834	52451260	40030264
75226	12.218	722.608	Positive				2.92069e+07	39892415	0.601211	45720590	36596450	36324416	48210772	35314530	34737740	32823852	28316526	24572818	19768118	64598284	29414902	7.61165e+06	21121102	5745131	13828528	5054563	19804162	7.33349e+06	6853497	5.56939e+06	7405178	7405122	8516230	3607136	10282072	7.89401e+06	14100418	20591924	26631148	24844984	17302882	44534536	10532854	24882490	10593142	18875452	20585292	21166972	17319654
95898	1.39217	1016.58	Positive				29174961	18952044	0.00182678	12454963	33831496	19546794	37055944	18783288	28249456	29816894	26132988	13586539	28485478	19523786	28721500	21294404	27785292	1.30965e+07	23264406	18955264	26004708	8416515	16616149	17754416	25254836	6951575	24504964	8438603	29954808	21994870	28332042	10835360	29897912	12103252	27766334	13570280	27807837	11043796	19105874	24448972	29871176	12617548	27849340
14907	2.4512	1117.69	Positive				2.91475e+07	2.80814e+07	0.737009	33556376	31997950	51858172	48722924	32017620	34650550	5421702	20369866	5421702	22878468	40212844	26035656	16265106	18971958	15864343	27411276	21185028	19817306	17989500	27413044	19825946	21737764	13739186	14094721	11478824	27803454	13658629	32845850	29057596	30278910	13849741	39256910	19151188	23857804	22189178	28248356	17871352	19631992	18817572	14643510
69369	7.78876	770.578	Positive	MGDG 16:0_18:3	MGDG	High confidence	2.90501e+07	1.768e+07	0.00708822	9536471	25678352	21847296	34425988	19979678	30875582	26227018	38449064	14681279	22961878	13808253	42313284	21909728	59488136	22387526	46949308	20396080	43077460	5.5145e+06	37041936	16543492	25009274	5.5145e+06	44288510	5.5145e+06	40059698	37845524	36528316	3648043	32455422	22892142	20899524	10944129	30789228	3648043	19031128	39124444	29640294	18431348	70614664
n|61557.0	4.50583	697.446	Negative	PA 35:4;O	PA	Low confidence	2.90387e+07	2.87645e+07	0.530992	41194450	24665894	13154797	48421484	14786188	15926865	31700212	24502714	16584625	11162650	55166784	36911936	49552336	23775952	38677000	13058411	36457410	50463732	46191384	11110634	37149812	16050434	29953440	30976658	61540510	14644095	43355300	45163996	48612224	46998424	68563064	18062882	28385012	23871924	36684524	5.91913e+06	59457944	80115704	52197280	55155252
n|51382.0	9.49104	872.648	Negative				29007088	2.85742e+07	0.555351	24201120	27756634	30538760	35383012	26067092	29298324	30259760	28623838	30854406	27151290	29523802	27953074	25829430	27462492	25116272	26776026	27532178	29885220	25955140	27740148	22492936	28274074	21843088	27686336	20377874	25075730	26366506	25841876	24390950	30622542	29674696	28266162	25002024	24589142	28259878	21791734	26073904	28912276	23168970	29793140
n|4103.0	8.11765	969.505	Negative				2.88369e+07	36269389	0.199443	36176590	11988084	35886620	40803864	35596650	38696664	34444610	11988084	37453984	35964252	38057880	42812692	33580250	11988084	37612812	39696644	10488530	39788997	36333884	41271852	32722642	38661308	31465590	41057332	10488530	39881350	35527596	37885976	35387740	34028221	37936732	37428260	31424926	35237800	34315000	31838870	38465304	38193988	34851370	32818642
n|70846.0	1.73052	836.443	Negative				2.88305e+07	3.00331e+07	0.268707	1.19517e+07	35211256	35855170	27541208	38899636	26751336	37193050	33327050	44347236	38200710	1.19517e+07	42007416	1.19517e+07	38977256	31811032	37283428	40717340	39399576	48910630	49434330	34042636	40775660	69720100	40980668	39363968	29591458	38010596	40087618	53603300	1.14214e+07	44688656	38097924	52954856	53638120	1.37552e+07	1.14214e+07	41265470	34264100	41362080	1.14214e+07
n|45667.0	6.61227	859.535	Negative	PI 20:1_16:2	PI	High confidence	28808551	2.82144e+07	0.902703	20526452	21228616	31653782	32518108	28773096	29473472	32483672	34942030	32224892	25634256	23624306	22393240	29054824	34569016	33983184	29163342	34650464	38173784	24886452	26981312	29807164	27452240	24410112	30664540	24100968	28268450	33057982	28363378	24322718	28258724	33742556	31269850	16246664	28553302	29013180	22863192	29461892	25842246	24856140	34355852
n|39976.0	3.9683	816.449	Negative				2.87607e+07	20545515	0.106313	8747040	25122404	19812318	27780284	29947562	28480440	33834936	29198636	14456690	26787450	16474544	34115600	35194790	44760252	35370860	37025816	30197716	37296976	14639081	23508386	29395912	31360394	12743691	27728456	17550152	28267826	46984268	18098768	12703305	14959653	11219767	23639572	9207628	22916448	10058078	19562166	35820164	13469984	15657435	18319482
95673	12.0046	740.619	Positive				2.87381e+07	2.13642e+07	0.0627034	16807900	32925784	23964678	47881070	22579326	43751030	27689398	20837508	16607653	21806766	20536090	19270686	5.22622e+06	23399532	4.1531e+06	19649486	4.15588e+06	17486928	2.39408e+06	7.27984e+06	3.34549e+06	9309649	2.29799e+06	6074760	1.90561e+06	13607523	5.62115e+06	11645361	10498114	28132626	7.70272e+06	20428378	20070820	15779450	9407451	13996424	13818350	21930632	8802752	21162926
71009	9.03979	630.583	Positive				2.87343e+07	1.6811e+07	0.0569366	4.50501e+06	45411810	16436483	53061776	20732432	14181846	21091718	37273590	21832156	15348000	16268493	36954510	7.12851e+06	11825535	8277146	14460016	8578214	11142451	12742467	35799720	15033132	23801700	3882375	29813238	8911842	19983436	17962656	15915417	23200972	38842292	33572028	25914566	52109850	13626136	24350264	15825821	9352945	35271360	16849984	30092570
12331	12.2006	855.669	Positive				2.87134e+07	1.90929e+07	0.0121086	12782854	26296594	27407046	26670046	22513452	42032996	20044482	31432822	13624086	23944460	18185250	22301334	21903714	29643530	21722556	45603510	27009280	26699734	4910597	45548876	29542872	37033316	14731791	42274748	4910597	46176280	34575000	39000620	16463574	24260152	4.19739e+06	37837060	12592157	29954776	13714520	38004748	29241466	28165009	4.19739e+06	26375242
n|55417.0	11.9846	872.684	Negative				2.87037e+07	3.16592e+07	0.0945596	27458828	23462660	30900448	38907468	32832426	25116506	34117732	28052694	29685684	24383082	34960324	28996866	32299710	22527606	30982230	31595540	28345304	34027740	25865144	25517060	26913548	29051582	22545658	30119362	20088312	32575214	31425952	28843934	27678494	31713060	27233264	29006824	25716840	24067376	32596348	22506494	28617942	27301762	31479610	30808744
71842	10.1653	994.662	Positive				2.86783e+07	24687948	0.0080857	24174870	25623352	25539522	28014612	23131288	30975904	24964288	27414656	26147244	32150514	24170476	26639638	27890584	30018982	27434058	30218984	23673480	30384460	24755558	29585492	27989988	30373542	25826230	29832860	21786110	29314084	28930410	30350776	25265016	30258144	25360540	31022942	24796118	32275452	22299460	34524216	26002022	27444946	23058740	27665668
n|54145.0	11.2179	838.587	Negative				2.86079e+07	2.70564e+07	0.509396	26257466	33411984	26225352	31618506	27874616	28998874	28671824	22488184	25570256	26981846	27739112	25251968	28148170	28889906	27739896	30257102	27147740	30232142	21909542	30207182	28064852	27965208	20797118	30290288	25918326	27529500	29901646	31487682	26634100	34114350	25293410	30875016	28618992	27383034	26535116	28233204	26613508	24134316	28377002	27769322
90075	2.74158	146.064	Positive				2.85377e+07	8.13812e+06	0.00652496	13367336	38027988	4.45578e+06	44742070	4.45578e+06	29223828	17638294	45035304	4.45578e+06	9741276	4.45578e+06	32968850	4.45578e+06	9741276	4.45578e+06	31073518	4.45578e+06	41882450	4.45578e+06	25571230	4.45578e+06	34375256	4.45578e+06	44692440	4.45578e+06	31675444	4.45578e+06	36714690	4.45578e+06	25742438	4.45578e+06	28348182	4.45578e+06	24349534	4.45578e+06	25823700	4.45578e+06	39767692	4.45578e+06	42851864
n|81470.0	6.59276	737.496	Negative				28534012	1.48363e+07	0.0162087	8532529	31351614	41003444	39757904	2528044	33925170	2528044	33343360	31897418	30297980	2528044	31744276	2528044	33250480	30142930	38051828	35841096	37467230	9073021	31313562	26966054	36415160	9648603	26946164	9998029	42971770	36493216	36325504	11139840	43729580	7584132	39449484	2528044	36515800	2528044	28848636	28274154	38856114	11824421	54635424
8520	12.2642	725.627	Positive				2.8513e+07	3.87158e+07	0.59005	40005604	31282018	35620016	48818908	33728484	37293430	40685344	25056542	22964428	19175626	59290724	30619522	9451633	22285374	6.71004e+06	15978432	6.05115e+06	18021060	7.04494e+06	1.1445e+07	5.69444e+06	8464315	6.47792e+06	8.28566e+06	4049090	10336160	9005436	12553901	18941436	25553026	17953182	18458268	34031270	12734486	21357174	11852973	23429164	22221264	21029718	15625148
n|56864.0	12.8067	782.689	Negative				2.8475e+07	4.73429e+07	0.00311375	36054264	22195998	45835650	29994312	46031630	23996628	39522036	26609200	44087370	25564472	72526490	27990654	42489424	23351652	38093364	28543782	43754936	17687460	33658204	30350872	27979228	33082282	43466708	21778124	19633756	28806580	32480122	30977914	39815670	24769370	31926820	24416440	43378596	25676746	27418830	28406102	36993100	36418970	32635282	30120094
65218	5.80745	692.582	Positive				2.84478e+07	2.54332e+07	0.331625	26438986	35980640	28793946	34229096	29093972	28273904	22810406	25282288	22597816	22269138	22863944	26778096	24651465	21431798	1.4685e+07	27588818	22085834	27340298	16581239	23900748	23129894	24592060	12788806	19440882	9637854	30032120	11987022	33120684	15028155	31302440	23716846	38166652	26190084	23881250	20739488	25084640	12056485	34231388	16960036	7.96042e+06
9565	14.4298	693.637	Positive				28339927	3.2672e+07	0.586022	22764056	23574882	33256868	38978436	32790198	42429680	41702036	29157944	29980260	25691728	35538496	33206600	10206892	31470210	8829862	14413735	9834423	15132003	7.10447e+06	8285785	6.70879e+06	7.2354e+06	7.27327e+06	8.36688e+06	3.98221e+06	8.28464e+06	12743082	10995123	11705321	24958090	12459837	17251644	25118382	17712176	15206769	13154186	23808270	21193392	16261156	23025618
n|37839.0	2.90655	830.429	Negative				2.82486e+07	1.92159e+07	0.00967893	10672663	25234676	22060104	37501436	15921916	30648984	27438266	24327682	13680067	27251406	25522428	28530290	24527156	32278536	26077720	27895590	28735718	29925346	14166745	14510123	26616758	29162622	15169018	29013644	16920466	33840390	37333310	40050572	25077392	31087296	15342083	28628922	12842596	24110634	11976024	19192992	26707560	22995486	14349420	21752640
80914	4.11332	1068.7	Positive				28237165	45608105	0.1059	69706160	30294792	36087960	34338384	39436164	30573886	32594210	26799536	33687484	24711882	62136652	33966292	22704510	29266532	21400824	29048064	24943490	19390478	49582856	24493736	26040554	25913762	32903672	23667030	33689270	28546190	22649858	26086630	46230490	16202288	40474060	30366034	35016950	17543056	43964144	22369906	35736836	26500498	38231820	17180576
79235	1.0418	292.151	Positive				2.80948e+07	2.32136e+06	4.85959e-10	2.32136e+06	28241392	2.32136e+06	29556068	2.32136e+06	35903230	2.32136e+06	31971786	2.32136e+06	35654428	2.32136e+06	31153946	7242056	33122320	2.32136e+06	37498776	2.32136e+06	25897544	2.32136e+06	34603636	2.32136e+06	30731894	2.32136e+06	32863334	2.32136e+06	35591870	6964093	26965456	2.32136e+06	29922746	2.32136e+06	35309460	2.32136e+06	33779900	2.32136e+06	33179234	2.32136e+06	29097132	2.32136e+06	28336310
60920	4.14388	1110.71	Positive				28091355	4.53141e+07	0.0912455	65283250	28124222	39705690	27563540	35534470	29740200	35373376	28235300	29631478	29362106	66356050	35756670	25522762	30145538	25101174	32037566	23390000	17546550	49398060	25830844	24445540	28164912	29728452	33058612	25783070	25685154	21066554	23815466	32315136	16908006	38792060	33036398	45122060	20208652	35489004	22035494	27306128	23249776	34839944	16280013
65380	5.91653	736.492	Positive	PE 18:3_18:3	PE	High confidence	2.80643e+07	2.24246e+07	0.0616522	5027023	26915878	32711910	39773596	29927822	30152464	28913254	32497442	15415992	22855816	2.25519e+07	29244868	16190459	32539066	23170800	39136780	29923366	31400404	7.2527e+06	27961988	19968432	28891894	6218236	25243832	6835249	38962390	31297870	33977400	7480765	41718092	5080309	37173844	5.16388e+06	36726780	7348546	25940610	24397956	30483844	8.24584e+06	50878924
n|3660.0	7.14135	801.548	Negative				2.79684e+07	2.14676e+07	0.121811	7.37642e+06	25733828	29067764	38158564	29244410	27410438	31792066	27009478	23948762	27368568	7.37642e+06	27615534	22129256	28312104	20911164	46316650	31146408	32302516	5.18969e+06	35383304	17565710	37802624	5492497	24085178	8983303	40319788	32444672	39023440	9196268	64658764	4.29536e+06	35422316	5.68754e+06	40660796	6.7968e+06	32379838	23522098	41453810	6689384	63372228
72311	10.3289	994.663	Positive	SQDG 46:7	SQDG	Low confidence	2.79427e+07	24805797	0.00325101	24245858	26908680	24417994	25540298	25615318	29109088	24314234	28806916	26626108	32048474	23615270	27224082	25242610	29564694	25205454	30758128	24363052	26112126	22236082	30663796	26169910	29352710	24659702	28057080	22606068	28400012	25738470	27744588	23647878	27544788	22434854	28320580	24499568	28089304	23840772	29707696	25909138	26952750	22199632	27259290
n|47890.0	7.65399	797.543	Negative	MGDG 16:1_18:2	MGDG	High confidence	2.79393e+07	1.76805e+07	0.0718122	13623413	9357522	23156672	36182468	3.04875e+06	28072566	29151286	57690684	27956816	33283674	9146242	59305956	3.04875e+06	9357522	30600946	5.92177e+06	18833718	45056764	13889588	38293190	19400534	25849436	15126205	44865864	12227574	17765324	1.698e+07	5.92177e+06	6.19384e+06	5.6991e+06	18370552	28762566	6.0802e+06	5.6991e+06	14409862	17097310	1.38282e+07	5.6991e+06	14446120	60171390
n|34882.0	0.868165	629.222	Negative				2.78717e+07	2.15583e+07	0.495213	35265170	43162764	36500030	23604520	29489260	18797650	9.36512e+06	34291960	9.36512e+06	19277870	9.36512e+06	25215000	28095368	21994040	23653598	6392310	27445418	32900752	31175418	23262336	39677450	22775922	7.88453e+06	22235738	7.88453e+06	19176930	30920338	6392310	27124624	23321416	32551900	21255620	25590304	23607832	30484514	23035000	21582546	31093354	32121610	21725928
103125	1.11103	968.485	Positive				2.78715e+07	1.16998e+07	0.00183345	5118708	28366444	17831194	37945070	9379907	31237946	14535354	35171944	10727855	20023684	1.26059e+07	17734660	14483916	46670916	17787370	21792010	31790566	31116498	17575434	9381973	17363498	34325704	7.97908e+06	23165180	10745741	39721470	20840574	43043132	5451502	34375948	5.32968e+06	30732140	6.87619e+06	32960524	8431030	20304594	8300875	37869296	8463988	24069252
n|83315.0	10.4072	982.526	Negative				2.7797e+07	2.33265e+07	0.0186495	21083524	29775888	25073928	35647940	19516536	26244528	26329784	25866408	20637774	23623132	27317440	30837856	25623926	30664572	22500642	29512132	23850488	28753360	19933360	25401216	21276714	25820608	13877418	27528976	14656229	28921232	25017562	30533704	18395818	27581006	19756200	29824242	17912986	23153738	18777286	19425716	25029484	25514884	19080662	31866722
n|56411.0	12.5397	764.678	Negative				27791471	3.53141e+07	0.0127554	41260250	24864778	35057050	33740320	28969074	24506486	30445328	28207478	34400530	24670104	41752630	28168526	30759660	29532864	38677410	27572364	31182410	28872614	54797028	24337692	27186476	23085430	31850290	40659492	36375824	29312540	30705786	35425430	42238384	20297228	44572570	23040916	21495754	19484144	47416092	16727312	32992830	27805260	38311056	28004318
2031	3.89554	1099.71	Positive				27778800	1.89171e+07	0.187508	17291682	12845692	16807782	21554658	23990106	29417474	20329456	27774512	10247905	34235988	24835808	37332956	40844476	42399850	30775190	53009504	25094124	26645978	29581142	50116130	29414856	39838720	36277564	39005250	38525870	39186360	55419204	39560696	38402010	37567410	24557414	27941990	20870154	44710816	25970198	44322170	50349904	28320162	33735084	37841900
60005	3.73847	1082.68	Positive				27777895	4.66434e+07	0.019029	67459280	25586130	40798652	22887896	41970304	29370792	33026916	26682710	34468504	29538312	62136476	31713524	32601530	26714050	30318860	32457558	32884462	17508946	66873396	32488076	33209330	30453244	46932996	35264856	39851456	33341990	28165236	27996818	47337076	15896139	46701680	29376704	51395184	21754004	52185176	27643874	40078056	23092032	46554570	18226986
66464	6.37411	1072.66	Positive				2.77136e+07	1.29219e+07	1.61332e-06	12988158	33510758	14293926	36750836	11755285	27715180	13499778	30998984	8915947	25307394	16078148	32776010	11998722	28068848	13019764	27988250	14072278	32556894	13161421	30696890	13254544	27936060	12074518	33514908	9929165	28259166	12139614	33498036	14681145	33616050	10610107	28609054	14010236	28530386	14046231	27554702	13407141	32918960	12054761	34187588
107501	2.0023	982.573	Positive	DGDG 36:8;O2 (Arabidopside D)	DGDG	Low confidence	27651728	2.10492e+07	0.00106314	15594991	32976476	19247366	30849558	22796954	27681986	28531682	30707938	17782142	22797932	22342328	33216270	20896478	33804252	29386040	25277706	21781496	32132466	18257758	22544070	24127236	24541112	14661097	32497876	15666511	31389516	28421574	32896036	16273017	28388370	22006824	28480334	17633996	22274640	16673285	20554174	43731064	42055500	22645170	34671324
74973	12.0872	782.645	Positive				2.76186e+07	3.89033e+07	0.279042	54242700	649745	2.92817e+06	649745	50766481	649745	48846630	63531076	73747016	47545030	2888799	649745	52686332	52656460	42046009	115967330	6.88606e+06	43864460	54341052	52645504	51969096	45781636	38537670	5.08166e+06	45554348	108753520	2594696	76170900	56223900	649745	57949600	649745	57573390	112624630	50380836	37448440	57966090	64393620	51305996	80599336
72614	11.0201	568.428	Positive				2.75483e+07	2.95074e+07	0.549419	28824238	29399450	28765192	36241760	27176706	26697516	34597228	26495622	20083610	20049852	37597290	26137136	26405572	26236818	25511632	25713930	29853092	25385864	30967258	19612224	25797506	21861622	18792488	23281102	26751538	26606822	32167488	29626212	27837680	28755094	24727970	23572680	21960492	22544330	23912494	19486934	29089180	25803412	31193470	26053544
n|59990.0	0.968649	735.344	Negative				2.7526e+07	2.17509e+07	0.82632	7306472	32958156	26698046	40327228	7306472	25571860	31659216	8.52395e+06	21919416	26307018	35615830	29681160	31468048	8.52395e+06	24885484	26686534	30949942	28883636	22816988	22175630	7.60566e+06	24256656	23253410	27646086	7.60566e+06	27166310	27358226	33038266	21651786	32003248	30555428	35666344	26114890	22035580	24379542	24958978	25513772	33253504	29974162	38602296
n|40348.0	4.19533	713.44	Negative	PG 16:1_16:3	PG	High confidence	2.74295e+07	4.31808e+07	0.135318	70579736	18923764	13841512	37524770	12963440	19545152	52054504	17990940	13424371	12061928	96221340	33916110	58530316	24825144	61052948	10565580	42893490	62619304	43819736	19549366	37944292	15088396	42343556	30706830	48172984	8729788	40125970	31415432	72405390	23654802	76818130	14766087	37725916	14892344	46628324	5864979	65358030	29377862	62517716	38121164
n|54046.0	11.1859	1073.75	Negative				2.74216e+07	3.29083e+07	0.792628	49143870	26472350	29737018	41166200	20169136	26294426	22705082	30726448	29167710	27824444	46527268	41059616	12045557	26849274	14565618	27655324	10860112	14637873	14320264	18234642	14074910	14209896	17852934	19825560	16067880	14919401	12830949	18766472	23599740	13338073	30295196	23669268	19309410	16253909	27239368	12185556	14026366	10899206	18830548	12717069
71021	9.03816	560.504	Positive	Cer 36:4;O2	Cer	Low confidence	2.73694e+07	1.72524e+07	0.104948	4.5274e+06	42644090	16262196	54744550	21617680	12008561	22216184	34731540	22936100	13020977	15954823	32799838	7066809	10855273	8083228	12769492	8434544	10422055	12541027	31422214	14771196	20717962	3686230	26308952	9177670	17206012	17389846	13734070	23269246	36810764	37150990	23571040	59071190	11704110	24173726	12814918	9144826	31087398	17283820	28051922
n|45400.0	6.49621	828.563	Negative	[D7]PI 15:0_18:1	PI	Internal standard	2.73407e+07	3.6302e+07	0.000119668	31077062	22848684	37324460	32149686	35517530	25242908	38132770	26441064	40973016	23153264	34787196	19560328	34208880	26535238	36051370	27064898	42645092	26309852	33237340	24699776	36852924	26514960	31421022	27238072	28365728	31429108	30405544	28731546	29284312	30153760	33821184	30596308	35132348	25651866	35131132	26606732	26877650	28325300	26812946	24541858
94111	1.14646	1016.58	Positive				2.71487e+07	2.60361e+07	0.721912	16806748	30244698	33866176	34533704	27769004	30474146	34048176	25990778	21577762	18833158	22148544	23604166	22815538	23501120	23788742	22454440	23487256	23607788	11614437	19059240	24913180	22411788	11008293	19399226	9938483	21945498	20668034	27282060	12623483	24179118	14097537	28091338	13129665	20202310	12931277	22254928	22561762	21722508	15442888	18512206
12784	1.48262	1001.59	Positive				27118505	20080706	0.0112379	13399461	33583136	19832840	33626012	21120128	26916388	29174786	26301652	16427147	19957402	20529874	26774352	22326440	30070866	24683130	21192298	22300802	32723850	13526829	20337470	21060862	23521304	11314706	26988058	11407737	21347736	23121460	24318712	11653521	26899072	16756223	24715882	13587631	19194134	14043202	25747535	27990548	26779188	19655090	30436528
n|60258.0	1.67847	659.236	Negative				2.71149e+07	42969271	0.134481	64931700	14553552	17991000	4851184	32548110	18260108	23347806	36637404	39748280	41438724	79248730	57261908	46948450	4851184	38739390	40745270	29381868	29987338	36635453	64251660	30842462	49825108	75033220	78767120	87288730	31309024	34531516	28551600	2.31476e+07	11072476	2.31476e+07	26329072	83080970	33325604	80077496	25451206	2.31476e+07	35904140	75328420	29827338
n|81976.0	10.3724	984.542	Negative				27066287	3.04886e+07	0.658659	36875624	38707080	21700264	33957348	17711376	20724170	25473362	27073818	16866504	15872218	64304384	38837456	26063088	9567511	21068488	3.18917e+06	18943894	24344954	31435760	3.18917e+06	21611638	3.18917e+06	31884490	22028156	20664020	3.18917e+06	17776120	43434310	48680940	33664556	28006710	20030396	38921212	4.32294e+06	31705844	12968815	22818404	25687024	30270630	18785192
n|29658.0	10.2499	203.455	Negative				2.70598e+07	3.47586e+07	0.160221	1.35982e+07	33127762	40794496	32875090	1.35982e+07	4.88633e+06	48109860	38888040	44219496	4.88633e+06	48231320	14658977	47695400	39051628	45559360	39310252	4.88633e+06	37547716	4.88633e+06	48961256	4.88633e+06	47807708	4.88633e+06	48785276	4.88633e+06	50308764	24199654	28968408	37487840	41243540	45763200	31050586	12383580	33985390	12383580	1.03502e+07	45626770	48107676	37150740	35983776
n|36271.0	1.7625	832.431	Negative				2.70271e+07	27103504	0.206651	16252424	27873728	17112864	27897996	35175724	9.29124e+06	48907188	9.29124e+06	26867244	65222252	18305580	90007064	22586412	110056970	7.53003e+06	35610828	52199810	106432570	27319614	57634884	22590076	43751376	37793840	109695010	7.53003e+06	46261744	7.53003e+06	28959250	35378320	62359692	5.41747e+06	1.26453e+07	5.41747e+06	64524300	5.41747e+06	37935844	90668904	1.26453e+07	48330036	98696510
n|60373.0	1.72449	1783.99	Negative				27026173	28089341	0.733672	18037174	30013652	35505948	28875476	28723192	21668712	37781576	32295156	22269802	24194530	26218354	23284120	25109512	25872190	20770620	25616236	25658760	37896788	14494960	17345158	27358836	25878450	13037554	23337758	11911557	26841654	26729664	28824556	14002050	33757550	21695110	35529840	21997884	23754490	16670101	18045228	24893246	43787896	15322602	36272130
86090	10.237	897.545	Positive				2.70165e+07	1.80307e+07	0.0923364	26109838	27351696	8.70328e+06	26979494	8.70328e+06	26104980	29165598	27709012	8.70328e+06	25785428	26798932	27680426	28168482	28402972	24825274	28840124	8.17664e+06	28136260	24529912	27106954	8.17664e+06	27799184	25322680	27870616	8.17664e+06	26802068	29549864	27727752	28069284	27255102	25565510	27538702	25625299	28686608	25059754	26788312	25634230	28325124	25616368	28260440
n|5840.0	11.8089	903.698	Negative				2.70007e+07	28205024	0.723391	33345726	7.75202e+06	37632710	52101004	35705764	7.75202e+06	40315460	31754704	11115242	28880540	11115242	32439348	33763620	23256068	37729550	34849004	35107652	37016164	9.45007e+06	30461868	31210656	32444500	28350218	32502726	9.45007e+06	37213804	35535070	33824136	35080084	43508108	38428936	37277268	42926300	30973814	41036796	27679440	33243574	34789324	36111740	34639976
78945	14.7407	694.65	Positive				26990377	29231633	0.295477	21855040	21750462	28313336	37393070	29021474	40694556	34590824	30509048	26856988	23407132	34752136	33147444	8187994	29870924	7.79849e+06	10792670	6.32997e+06	13757569	5400431	7135333	5.18129e+06	6090790	5.52242e+06	6.11727e+06	3.3929e+06	7.30195e+06	11291699	8865868	10104579	22002178	8397466	15132024	14704691	15892384	10589267	11193201	20256766	16737167	15549505	21077242
83303	12.7238	790.707	Positive				26948530	1.78982e+07	0.63268	59667650	82638290	8.213e+06	23207814	7255152	19680352	9098699	10616977	4392961	8266755	18761520	13616494	17280992	9205299	12733635	5965255	11034845	5.78792e+06	14151326	5.87659e+06	1.16477e+06	1.42724e+06	388256	27111686	10833507	43022708	388256	4.96455e+06	2.37199e+07	10195013	3870776	6400270	61955536	5.04318e+06	4.00436e+06	4.46895e+06	4846803	9747222	42593012	75686264
64489	5.47423	804.583	Positive				26924555	1.33466e+07	0.0175201	6.49593e+06	27223092	14075792	45130772	8587197	32289918	31002604	25148788	6897175	15972458	13020788	24597630	15782302	18895048	16057520	15012802	13034529	24601006	3317647	13586115	9308628	14836541	4.28571e+06	14539608	3.87288e+06	14660280	11458865	19086104	5026819	22705898	4.10311e+06	18263682	3894355	11361839	1.29812e+06	13781739	26354904	19675768	6.86904e+06	17226712
72501	10.9122	605.585	Positive	[D7]DG 15:0_18:1	DG	Internal standard	2.69126e+07	3.31601e+07	0.0611664	22703594	29343602	39912530	36799120	31582056	21277794	41334256	26585826	26790874	15699584	36637030	24122610	31769390	25143280	40039596	29665250	48103550	29300366	33882190	22519858	38802920	25252044	24819902	30104012	28238630	28384030	42429732	38853360	27543032	26130720	25945284	24913574	29325066	18906738	33114598	21650296	41890940	22197630	20480636	30440982
69174	7.76986	905.579	Positive				2.68561e+07	24854417	0.259558	20838452	28943588	30780920	39761960	23225864	27321514	29430920	29709390	15873608	16232476	28976738	25500844	19167590	29129862	27458382	21754098	28246930	30660242	25327818	23341246	24861770	20225182	18857922	28317424	15648287	21094488	24591678	32470754	21293490	28216270	15803080	24259368	17085580	17540552	21768698	16193012	29227198	24224266	19371822	27986540
n|61319.0	3.98547	715.456	Negative	PG 16:1_16:2	PG	High confidence	2.68487e+07	30168200	0.343913	43471076	30199810	17594362	30122130	13459938	20286332	34042376	28680134	20396092	12454316	52045356	30924190	39349356	24993904	34587384	10688321	31374872	52597280	48159170	13842714	33408144	12810546	39226364	31267094	48864304	9661670	32971342	27918286	36367440	34199336	30251698	15898309	23396214	34068178	44112820	7.15945e+06	47004464	39437520	65562664	34411820
n|50292.0	8.73337	849.606	Negative				2.67882e+07	2.4963e+07	0.161406	21518442	30537042	27627674	31640388	26598248	23418284	23272786	27979678	28647162	21844794	22113578	31439790	25309150	27210196	31673754	26512026	31891544	32541450	25513270	27947688	23626254	27682434	26266350	31133114	25990264	28597810	25286958	30378472	27740578	29847768	31229376	26126688	28150448	27949790	33202770	24828958	29076922	36835944	33698970	31851934
n|61959.0	5.35756	711.46	Negative	PA 36:4;O	PA	Low confidence	2.67008e+07	4.92984e+06	0.000164709	5322543	39084450	4708981	36590960	4.98551e+06	21030982	4371061	35133656	3.93028e+06	23862680	6260642	30840332	4.50179e+06	19622332	4372177	25340884	3683450	33359234	4.80918e+06	25184198	4277682	26034504	4830091	30483234	2.81014e+06	23518886	5.5081e+06	34380788	8750350	33230028	3.89399e+06	22307024	5525419	22564424	4842143	29153486	5984732	32526898	4.12774e+06	27152544
56709	2.15042	641.441	Positive				2.66824e+07	1.80279e+07	0.0018985	11415672	31877184	20853012	32874250	20114936	26050944	24335798	28938846	15227183	21789602	16220944	22131764	18563500	26631006	20001956	24562150	18988454	29565110	9850429	16851818	20812918	21637374	7798563	22788466	9633141	26568958	21773074	28490564	10105092	29928902	14872795	28862496	15112224	20749304	11368364	19368902	18354612	29533966	13600401	26615654
8835	12.834	777.695	Positive				2.66814e+07	2.18385e+07	0.0592663	21642688	28506188	17638794	44134790	17481502	35741572	20047368	23132948	13644077	22861968	40576550	31124404	5.71073e+06	24657302	4.02468e+06	18346270	3808232	19451790	5153416	8105089	4.13808e+06	9367022	4507711	9273884	3.66501e+06	14545224	6.83713e+06	15120634	18028898	31335638	12426220	18873644	22265886	17150480	12859000	13660586	20062892	33540544	14802609	25761238
66007	6.19559	573.488	Positive				26669567	1.93826e+07	0.114252	15818317	28463802	19748126	44549624	18251074	20602786	25405070	31691602	13262635	11956152	23810122	29235172	22753436	24099092	27813998	14164326	29791146	50233960	20211702	12105472	27494544	12624649	20218256	29574108	26889646	14305341	33224402	34786896	21373494	41145610	28632322	17933694	20278624	22808196	26132382	10136175	28051122	46359708	28153068	50070228
71314	9.48986	909.538	Positive				2.65231e+07	2.19597e+07	0.148156	22137822	39032060	20033102	39091496	17349738	22734518	25183334	25389570	10378968	16136945	36674964	36059564	16754150	21249840	15736115	16818984	15722214	24330368	19889130	12901356	16573796	16239737	13464527	20892858	10638716	17756518	21391534	41064548	21759950	28644266	16366006	23003752	14564317	16372794	17248492	11873623	21346778	21018394	17868888	20088610
n|53229.0	10.6514	1025.51	Negative				26520512	2.45885e+07	0.0949012	24912790	29569136	25199028	31652940	22445528	24792408	26356014	25870190	21554082	23786016	27063340	28351736	23452382	24428974	19368328	24906458	22116682	25923396	21773414	22563486	18551928	22962818	14533076	25528142	14369081	25526062	21588254	30339210	19317622	29597828	19593064	27600224	15997793	24016610	17177776	18152798	20202488	24256472	18222646	24701218
6709	9.61868	968.547	Negative				2.64905e+07	1.79812e+07	0.000325292	16699939	33021730	15223374	29013424	11772606	28538824	20734282	27951160	20717280	26362790	22739936	23169342	14055226	23905186	16650936	13597269	17857276	20765610	17508588	11632244	16188864	20742712	18699206	22610530	12457573	22027036	11938479	34969416	12621046	31830638	13337292	26814396	16195288	16350039	16120866	19620766	13018951	21950698	13035630	11315087
63346	5.02243	554.442	Positive				2.64369e+07	21526714	0.22273	20960982	30065094	16050586	27271842	27760238	24523092	23673026	29602082	20043546	20252690	20671906	17336418	26906490	29006320	26743578	23066270	24270596	22212462	31880286	31727646	27894700	26940890	18780794	27096546	13409868	19167486	19988212	29792560	15894478	22709694	36888744	29513636	19019218	23948962	31830178	19203184	20923754	25832208	22709062	14942358
n|23739.0	10.224	203.677	Negative				26355861	2.53515e+07	0.351649	25611692	24688604	25681714	28687428	23073466	26006956	26896274	27911458	24282806	24508370	26562954	25373158	26332350	26642140	25752872	28024790	26351038	25987204	24297892	25008760	24613094	25089238	19169270	26110438	21822502	26757514	26407060	22707662	23358554	27074208	24340932	26798582	20783074	25067296	23006178	22084342	23965342	25603242	21904026	23997560
n|40395.0	4.17658	818.465	Negative				2.62226e+07	2.22332e+07	0.209509	12397805	28583056	23855382	25556954	35896572	21999940	31727950	28895600	12302898	25737936	17218686	30893054	26561894	34866656	27504312	35248464	23399448	25883374	11645423	17512678	27363562	23870138	9032587	21368988	11214116	24043472	40938812	14492460	10436267	12133068	10515656	22730090	7.54426e+06	19228960	6.63341e+06	17656274	30527514	13272371	12708135	15123895
65110	5.75301	784.549	Positive	PE 38:4;O	PE	Low confidence	2.61582e+07	1.81467e+07	0.648538	11720016	57128012	2661065	8131350	4.3625e+06	3.74226e+06	52729284	7.14307e+06	22386902	44530116	15020565	55259880	36274340	7309883	43622856	7.80542e+06	5.7163e+06	66926764	13870120	61464510	42902588	8.1143e+06	9807719	5.58788e+06	10885079	88177016	56618548	8330119	13021257	92517320	10069707	8947626	14718145	75453480	12418941	53620576	4.22641e+06	6.93892e+06	15447236	7209778
8166	11.6022	770.635	Negative				26120698	24368515	0.305724	23606130	24970566	19777808	29092898	24141080	23111092	24523788	27336992	27195900	25949632	26966384	25304168	26263008	25757512	22926472	20009216	21767462	28545448	24463674	20030634	19544632	21236248	19091220	23113920	24471352	22369196	21003890	25854038	20798884	22379470	20356532	22648834	17433396	19753974	21289704	20666754	19509710	23103638	20709182	23594772
82948	11.9101	798.639	Positive	PC O-38:3	PC	Low confidence	2.60861e+07	2.4977e+07	0.224981	21733414	42803910	26868776	29260716	22567384	26028554	24894406	22627066	19295272	22897038	34503044	23589878	12899095	28467230	29963006	4.2997e+06	31066798	4.2997e+06	26732255	4.2997e+06	25463922	4.2997e+06	28000588	23528540	19274244	34011916	25251836	52306224	28975514	46173190	23315624	30997884	32370536	28617828	28245298	27210528	28167590	23496246	23182416	46703620
n|100572.0	3.10693	863.484	Negative				2.60002e+07	2.63756e+07	0.617655	24892540	32255910	33257596	34726604	22972948	26066300	22369112	20673320	20541836	18346450	34219360	14318032	23932744	23369810	2.58892e+06	2.58892e+06	2.58892e+06	14612494	11311333	2.58892e+06	2.58892e+06	2.58892e+06	2.58892e+06	2.58892e+06	2.58892e+06	15683360	2.58892e+06	2.58892e+06	2.58892e+06	20212176	2.58892e+06	2.58892e+06	15158681	11492063	2.58892e+06	2.58892e+06	18960888	17302418	2.58892e+06	2.58892e+06
n|41002.0	4.54645	993.601	Negative				2.59651e+07	25054306	0.314366	28089720	31309388	27703056	38818170	23735054	23276810	25254636	27885492	20516204	17742934	25027166	24868002	16757803	25044632	17893786	19247396	14776636	25154410	15727173	18289192	18428532	14104880	13205749	21484666	10060477	20483334	13861560	27124488	14661888	21461276	18891542	21276026	14426152	18789798	16407618	17752582	19256984	21376996	22642968	21856956
n|54000.0	11.1078	900.679	Negative				2.59374e+07	23258256	0.194519	19418278	27070042	23016864	34454516	23075250	25451704	23965906	23848956	24787372	24141790	25285866	23525884	20657246	20153288	21716020	22294108	22558892	27457290	20024412	23957230	18832168	22173522	17427150	20889592	13533128	22613266	19149130	24333766	17276704	29462252	25060724	23420658	24191276	20036744	23411764	17432440	19290076	23184070	18696566	21884698
82457	8.65836	265.18	Positive	12-methoxyherbertene-1,2-diol	Other	Low confidence	2.586e+07	2.10741e+07	0.493342	6598960	37919956	31298694	61751372	15888992	11987367	27356320	22845106	24654616	12342044	20646780	21279842	8313881	6936076	11722746	16229639	12921524	7.95674e+06	11001648	40123292	18888946	19002104	4597248	29473198	9936101	18980814	14013535	12865382	19184750	38704268	37586132	29199066	76150100	14840130	23749920	15836083	6886329	25080502	18193388	23621218
4668	7.40977	1039.73	Positive				2.58326e+07	2.40806e+07	0.291291	27005566	9.05488e+06	32268916	27164638	5861738	43360788	31795338	9.05488e+06	17585214	60498736	29966724	110214230	5861738	9.05488e+06	54489276	1.52928e+07	30687866	67487270	108318650	243588000	33026546	45878260	44058910	158108450	99559360	48113400	49274093	1.52928e+07	22852160	25716150	7.61739e+06	22523202	31384846	44586438	53115330	51781676	7.61739e+06	37391200	66779390	183311380
n|65765.0	1.51704	836.443	Negative				2.58287e+07	3.49006e+07	0.449388	15223052	15223052	57017570	48410676	15223052	45669156	15223052	15223052	56052230	15223052	50664816	15223052	15223052	15223052	46157588	15223052	51161630	52763704	47840544	57543736	57214332	15223052	49311436	15223052	50054468	15223052	48568404	15223052	15223052	49275316	50376750	15223052	57465936	15223052	15223052	60803824	15223052	15223052	15223052	15223052
68091	7.16783	967.615	Positive				2.58157e+07	1.00192e+07	1.7919e-05	9246543	31607216	13447211	33908176	8188982	28741676	8980760	30676606	6.88407e+06	24071850	13367672	23637978	5888864	19233684	9341128	25988428	9025345	23870940	13097727	27860724	12660938	25667798	14776537	28351192	6906915	31126134	8461313	30982066	11711484	31480460	6.91724e+06	28004342	12301175	25054646	13171845	36869664	5796074	27304928	8677290	21388952
n|56490.0	12.6119	785.663	Negative				2.57693e+07	33453566	0.00906395	31316648	21455058	28589876	32584010	28140834	24026224	31156558	22902172	35638724	21949172	45878756	26875264	31699114	20040778	27647980	23340262	27316700	18623118	32161872	22913368	19399436	24081800	27613980	21269974	17326248	20885246	26373782	26474162	28324202	21487354	31322818	20269374	29453734	18077098	28336294	18898666	26770284	24544744	24739208	21601786
n|39452.0	3.60806	1110.64	Negative				2.57682e+07	2.68053e+07	0.49038	28402426	31505594	26570134	26177334	30671842	29177654	23458554	33064718	29181954	8725778	22546922	28474104	25957962	8725778	24972808	34091560	25405354	28725422	25091232	36290770	34126230	31953092	34701440	31926366	27734772	31420358	28604408	31899640	25394202	36784996	24862420	32166744	36021984	40276572	27225568	40568536	21842212	32820256	26309885	24490074
80767	3.9608	780.526	Positive	MGDG 34:6;O	MGDG	Low confidence	2.57676e+07	1.55814e+07	0.0176606	9505536	23222390	19136174	23789228	18029980	22959714	21463638	43986190	13943568	18919456	11409292	33538892	21728876	49329880	25349426	26115050	19116236	41907216	9491612	24067866	20967340	21355260	11537794	43652664	10618584	24870454	40363264	28593584	7.50764e+06	22559838	14665791	22071778	9871165	20543762	10494457	14705187	39319636	27407548	16098636	52731892
78574	14.1098	871.845	Positive				2.57581e+07	2.49206e+07	0.467688	23425204	27283826	27412718	24536022	22797138	26566678	25724048	25438590	24794186	25941982	25370148	23684198	24781348	24754206	24985494	25781646	25428696	25177914	23455238	24796038	28973654	27416612	23430884	26224652	24922438	28576606	24943624	26906278	24580048	25821890	23656038	27419478	24107190	25965588	24386372	25703302	25042146	24161374	22403608	24634636
8708	12.5715	853.727	Positive				2.57522e+07	1.01553e+07	0.00107094	9793713	27029150	2.54225e+06	44483976	7626757	28284504	16342548	22618398	2.54225e+06	20133732	22084248	26807288	11963425	24597336	14090403	12756798	14341526	28096468	14423373	16630131	9545198	21861478	10138850	24692882	11627204	24377210	10370705	34862144	10632149	35318360	13585633	29492814	14573516	25450066	13778553	13568189	12017829	24561444	11747523	23381986
70480	8.66314	644.598	Positive				2.57175e+07	1.75399e+07	0.456165	4763777	35853076	28062154	55993224	12795186	11813931	22500132	20385140	19308900	11700651	17809252	20321786	18559076	6.59479e+06	9114236	16473413	12012345	8.31656e+06	9364470	37956044	17861516	19698546	3.56317e+06	30834488	1.06884e+07	20247778	14027001	13630950	16908842	40729350	30009844	27294068	59989584	14590906	18899206	16126735	24265409	24298354	13183422	23268762
n|46030.0	6.79158	795.527	Negative	MGDG 16:2_18:2	MGDG	High confidence	2.5705e+07	1.44023e+07	0.0340595	11309028	19681418	16265046	20924192	16010853	22686072	18624018	42871070	15180882	27379244	9023924	50497690	20687982	78186270	20703932	55354052	14224770	47924468	13629256	39557420	11514412	21676768	14934324	45245800	18193444	19465930	39888704	28886470	7.02289e+06	20958590	30290848	16939588	6.73089e+06	34669212	14817177	16082752	32486360	24139336	23389262	84189690
n|3074.0	5.77118	849.57	Negative				2.5559e+07	1.70729e+07	0.0540903	7005934	26775636	24745440	31819390	24763030	28475058	23221780	21962824	15148142	22083648	7.55309e+06	21890422	22237152	23474370	22002354	32381490	24925632	30227782	6.67147e+06	30619498	20800276	26776234	5.43908e+06	20740606	5352629	41375740	27072788	30256348	7379686	44066532	6662501	35238730	8720952	34963180	6.51205e+06	26441586	19440346	29456266	7925499	38932876
102132	5.76442	784.549	Positive	PE 38:4;O	PE	Low confidence	2.55424e+07	1.44662e+07	0.24542	432059	7600561	53244444	77643940	4.3625e+06	7.34319e+06	5418980	50136580	22386902	5639300	952151	3.02462e+06	4.89074e+06	60855004	5.33135e+06	78684390	493621	7.57537e+06	1.48086e+06	61464510	4.96919e+06	58900550	1.48553e+06	2.52512e+06	493621	2.52512e+06	493621	68876160	144020	1.95967e+06	144020	80354230	144020	7427605	144020	5.87902e+06	41819370	1.95967e+06	144020	87434010
n|52778.0	10.407	1025.51	Negative				2.55246e+07	2.47865e+07	0.663696	24100970	26467582	24882526	34338304	21895796	21943978	27566866	23357468	23028084	21302584	27244978	27320610	25737920	25546992	22961036	24940818	24055464	28359720	21784012	23978282	22401904	21341648	17747362	24868122	16860020	26256242	22600396	27600626	22116254	29829586	25603292	24529082	20045250	21517254	20410452	17040856	25584732	24527534	21954164	30451386
n|54486.0	11.4531	931.684	Negative				25502825	23223663	0.00111258	22720222	25201060	23179936	28232284	23111134	26103090	25254186	26175316	23237932	24775718	21838568	26525234	22529482	24222522	24206042	24083850	22138326	30723806	19645616	24410300	22172074	22336248	18262796	24664938	18578146	24744262	23647328	27798066	21436458	28855824	20529518	24216888	17547464	24529542	23193844	20679044	21366530	26503446	21370260	26538236
8428	12.0533	1743.14	Positive				2.54971e+07	6.54324e+07	0.0232398	66601524	1.54515e+07	96818744	1.54515e+07	22200508	1.54515e+07	22200508	1.54515e+07	87409220	1.54515e+07	97364020	1.54515e+07	75725064	85656400	105314950	15835404	130933110	47506212	118063285	15835404	82966040	65414480	130811620	15835404	144694560	49976560	78355870	52509996	56569000	46354480	62999136	1.54515e+07	58826950	1.54515e+07	1.88563e+07	1.54515e+07	104233390	1.54515e+07	1.88563e+07	1.54515e+07
n|5202.0	10.135	955.526	Negative				25492871	2.70269e+07	0.355236	25096584	26819810	31163280	25250452	22728018	26216356	23346480	26380576	27010092	22458560	32816978	25830448	25831472	24361670	27733076	22572924	23357964	22826928	24367716	21726860	24435412	26151182	20675248	23258740	23243356	23480798	26817260	21044308	26730266	23143264	24770754	25463882	24135276	22383486	25115148	18714158	26548276	23326130	24416742	19434376
63814	5.3277	640.515	Positive	DG 34:3;O2	DG	Low confidence	2.54658e+07	3.52722e+07	0.0504874	36867470	32470924	39273212	41072020	38017584	29897090	39212720	6.10365e+06	25033972	18310958	33228358	6.10365e+06	24940060	6.10365e+06	30110878	29807308	34832930	29406920	28577088	8.98712e+06	30457598	8.98712e+06	19421486	8.98712e+06	15308305	26961368	22536324	34240676	26582877	26209030	32703750	33177834	27347568	20859430	34064336	5.10277e+06	21979904	5.10277e+06	25818186	5.10277e+06
65840	6.14686	622.505	Positive				2.53946e+07	2.92005e+07	0.454751	30275722	29342402	30182770	40258020	29039476	24788430	30812654	23197262	22131492	16118780	32760918	16106346	18662410	23891850	27673196	23434684	37139076	27990228	31146070	19729394	24868808	24123990	18903272	19218166	19923368	23480022	21738064	35931784	29310684	27019672	34550004	33086216	23959618	19044968	36111270	16393522	21756244	33384944	25163102	16227919
n|56842.0	12.794	885.683	Negative				2.53639e+07	2.82891e+07	0.0739016	26271542	22451398	30618002	30718616	24710156	22420344	25671568	29153906	31634038	20382736	30829302	23838076	27056416	22861738	32438816	27295046	33189964	24684780	33137930	23145086	30020868	25698478	25990250	29554324	26252486	26743992	27642494	29528886	28285096	22851206	25019292	22612878	19142374	21521442	26191680	19902800	25640984	24278724	27537204	27324194
55818	1.48358	808.484	Positive				2.53606e+07	2.45399e+07	0.675918	21245514	26457068	22766596	25975124	22388888	25554652	36407612	27552788	18187950	19505880	26242734	26865018	27118072	30121480	33531098	26452382	29566332	27585192	21144710	17286626	27854002	29140700	15592474	23442452	16775426	26323386	26893116	27132336	11906774	17835566	19394184	23402990	15850746	17071248	16255526	15703277	32351982	17234572	21001740	17397896
n|82217.0	12.4138	827.62	Negative				2.53094e+07	1.12452e+07	0.000759053	4.87206e+06	32589008	10692993	33836924	11285063	27014926	14086551	23393766	15362160	20822722	11172250	18684418	14199053	18744782	12292175	25715716	14585244	29466234	8669606	30930738	12618373	21758966	10274590	23863000	5.29814e+06	28070626	12428847	29718226	7290235	31803302	10947075	27422656	15315239	26301638	12022983	24611682	10400125	28993686	7425733	26466424
n|38463.0	3.19769	906.472	Negative				25295159	2.52456e+07	0.973677	22661518	20216570	23796792	43599410	20298358	30717384	23444272	23109622	15785086	18978734	45487590	18092860	15149234	10592946	14953951	21782674	17021906	19937696	5.75469e+06	7.79107e+06	17835478	16628453	11280325	16761643	9462202	22102936	18985892	22812760	23194548	15405223	20406126	20571928	22923634	6333756	14737667	14199977	13758558	17911898	16019266	10016976
125188	1.24629	885.485	Positive				2.5269e+07	2.54268e+07	0.85474	25393146	29302758	30201436	28497354	25188836	24371464	24828426	24559838	17854702	22448208	29094156	24650940	22434418	18440964	19618310	25963966	21751164	23885623	21087916	21645056	23842034	20792812	15651369	22306344	15246959	25464902	25885780	29131302	20261664	27722032	21245400	29931100	24621846	22569688	22658490	26396320	18324854	25676860	18560972	22379994
63998	5.25356	772.549	Positive				2.5111e+07	2.0817e+07	0.167367	8741442	27267864	31134368	28797928	28562784	29460106	30997980	25978006	17033736	21008886	8431668	25940836	18153080	26587222	17689620	31850858	24629380	24776820	8732200	19413586	20490284	30887306	5231095	20349470	5.18439e+06	37906716	24130626	26752402	8060339	29720604	4.15987e+06	38390800	4.06846e+06	19785284	5.34104e+06	19232104	20527886	24121148	6.02618e+06	18982416
37211	1.36287	1001.59	Positive				2.50982e+07	22324908	0.149483	18077256	27918788	21731898	29661490	23526718	24030108	28116484	25874069	16677114	19529802	25819978	26795608	23574978	24952530	22400150	7.85211e+06	21065172	24057582	16605444	7.85211e+06	20313740	24007488	11990047	25245250	12923377	23556340	23989364	27574832	12481557	23594226	16856317	22043724	15707247	18142210	17378490	17764600	27365220	25366526	19239728	25456908
66266	6.28231	417.315	Positive				2.50867e+07	2.42633e+07	0.868233	17961370	26502834	27652636	25777074	21852674	29218676	27350208	23993524	20008532	22191010	30754178	23529934	22837122	19707462	25398388	26436406	29360846	22750494	22518926	24428792	27831056	20844282	23611764	22357244	17536958	24766724	26799964	28428080	22647386	23753024	19271066	24662554	23972582	20748998	21701326	23716958	23712222	23597447	20585830	23477936
n|68309.0	11.1457	838.588	Negative				2.50854e+07	2.08713e+07	0.0157302	22825896	33411984	24118612	31618506	24223230	28998874	21367550	28112140	25570256	21248320	7.12252e+06	31899054	7.12252e+06	28889906	22391756	6612312	20224568	6612312	25453938	20421352	21413596	27965208	20347778	21884944	21512018	19836936	21462807	25437644	19732848	25912656	21251604	25892388	17860356	22290206	19961506	18024376	19915236	30925330	21707780	32824472
n|56122.0	12.3825	1083.77	Negative				25007609	22429044	0.0244374	20591012	21767228	22567178	24688744	28046036	29307612	18146062	24811722	24160246	28153916	21063730	32006854	21316432	36594180	19991620	28376698	17693478	20696588	29562108	37686036	16059401	21326224	18495090	33888220	22920106	21036910	20341484	26408710	16918572	20315774	35660510	17825412	18988652	18993660	30684366	18602796	28269482	17750330	21295140	31617120
n|3801.0	7.46722	1050.59	Negative				2.48751e+07	1.69037e+07	0.0346571	12477062	23936792	24690204	44227720	13838946	28664328	26439984	19556156	8138487	18729590	15837230	27979570	14136043	22128608	14457312	22668102	17231760	25353484	4.93184e+06	11478332	14457110	16245439	3.6001e+06	14105544	2.24498e+06	19406098	20450108	39057964	10420277	32861042	6613056	29985036	4.75657e+06	18168884	4810626	11094913	16310375	19533620	6.18887e+06	22395248
79621	1.91716	146.063	Positive				2.48364e+07	3.61943e+07	0.439196	25700380	8.56679e+06	43842410	8.56679e+06	36312392	53135484	37011880	8.56679e+06	35612904	43088430	38685908	60195388	27093952	8.56679e+06	34101540	48676090	34893456	81824150	44743144	39810630	27199608	13270210	32246256	13270210	35685372	13270210	41348256	68859830	41838940	44437332	32984584	50044330	8.57265e+06	41279616	8.57265e+06	13759872	40333050	13759872	39025436	85736300
n|18481.0	4.69029	815.528	Negative				2.48322e+07	2.50194e+07	0.977944	6818618	43126976	42238624	1.04618e+07	39932570	31385516	33852148	31783540	20455854	1.04618e+07	6818618	32715824	21773392	1.04618e+07	19669998	41063200	31714882	40154184	6556666	20901960	22613238	33552284	6556666	24634786	6556666	40339796	27303530	36853234	4844889	59759644	4844889	42115487	4844889	39050564	4844889	31972646	14534667	48377190	4844889	45180410
70898	8.94371	527.483	Positive	WE 36:5	WE	Low confidence	2.47726e+07	1.88284e+07	0.260366	3764188	34199356	17793014	45033484	17981180	9794057	27540856	40157292	31867850	10487101	14023460	28782782	8964161	10467035	11169415	12581726	8532910	7927362	13031839	28555216	17147686	15187078	4.42614e+06	26926068	9159539	12395773	25235910	11098501	25077104	30396336	38329744	17751366	76243896	10333302	31142582	10943768	7641217	19658228	18224846	23957288
n|66479.0	3.48106	845.473	Negative				24771241	2.30415e+07	0.887962	26037410	26453986	23557266	25928366	22159568	20957558	28517554	22916230	2.0738e+06	21879042	35903556	31043490	30492264	23917784	30905720	21360414	27995246	28875104	39558550	21723250	26076238	25269750	27129403	5.68192e+06	24605764	21935382	26263560	29826608	27375792	18759095	41175976	24135554	28461658	16523888	29547524	14700335	30289312	21299978	26812110	20994302
91729	4.30258	1130.74	Positive				2.47583e+07	1.23757e+07	0.00631472	8771764	17707344	11584114	26181596	12613237	30461140	21539172	26677680	5.37695e+06	25453110	14368689	52566770	22068668	33217614	24051738	22969014	17091434	28392972	11457165	35999940	12219962	32403068	7332091	27523386	9671428	23319312	25755006	21576878	21522444	19606002	7.86915e+06	22413078	7.41698e+06	26095604	9496457	20503764	37068060	19465094	8788269	34639784
2619	4.64047	1025.68	Positive				2.47248e+07	8.29033e+06	0.107169	7.80996e+06	5460652	3881547	5460652	23046696	16381956	6303953	44379132	3.90188e+06	32376958	4.79794e+06	71890110	44289692	84408100	39335240	79816570	17977140	59211151	43904256	147441970	20022294	22832872	20588470	80816850	47373340	24284390	66234756	38605732	7.86703e+06	40396026	90917656	5.62969e+06	16490536	48927660	17878166	31864392	50172184	20205800	53042716	99794620
3352	5.41186	1029.71	Positive				2.46565e+07	3.22519e+07	0.419683	43939310	22709548	37339444	33130852	25275542	29195926	23836744	23959938	17834002	23066034	45286590	26067050	15876841	22230260	18411804	26151108	18346422	14945899	33531442	22362516	23704310	18578532	21724286	20453540	16642030	24320344	17556850	25537638	30942778	17959314	23069438	30458110	21212344	19676100	25107758	17875194	18092032	13322663	20205654	15344031
92201	5.40418	784.549	Positive	PA 40:5;O	PA	Low confidence	24563882	1.40442e+07	0.0021395	15083543	27589540	20385416	32123848	17621668	31163582	19583434	22769264	6.2701e+06	21191640	5.3213e+06	17783374	12545418	28147562	16775016	28533126	19455622	28326964	5330360	23301470	15855489	28819994	3249837	19815090	3205041	36519530	22792614	33947136	4.4306e+06	37786220	3071000	32506324	5.16834e+06	29365904	4611350	22269078	14322042	24399832	4745391	30512834
87403	2.43034	792.49	Positive	MGDG 34:8;O2	MGDG	Low confidence	2.45494e+07	1.92706e+07	0.0815212	5.06113e+06	27920616	32992132	34875730	5.06113e+06	26942166	38658524	30435852	5.06113e+06	22060824	28789826	33738240	5.06113e+06	31224516	34438756	26539508	29981640	33292522	32140482	8105864	30593560	27288258	24615084	8105864	20939916	24317592	31161800	32142706	20879602	26729598	27070864	30950852	15183382	21996166	29216014	22033794	40115756	24305920	29279264	24156506
n|55993.0	12.3232	738.663	Negative				2.45481e+07	2.77623e+07	0.0702936	27608000	23546952	24330338	31320396	24735238	20048170	29010604	24258330	27816024	19793482	33073606	22545404	28321034	26942692	31167812	21781808	29109084	28805908	32735878	17986716	21901808	25714934	24347722	27959346	25864630	23177414	25482168	31306572	25502046	22505222	29685980	21490732	23784740	20339924	29095068	15595727	26313172	27235878	31784430	28769430
n|43638.0	5.71486	983.503	Negative				2.44831e+07	16399905	0.00059469	15351355	28582710	16482311	31413860	13790298	20912910	17012294	27904008	16194334	22902312	19568838	31220064	15182994	21482438	15081305	21923886	17505180	26601652	14815851	23057546	16756436	22180382	15735349	29315718	10778765	22373212	16107014	31499398	18965300	28788192	14749266	21425472	16285890	18794516	14866602	19123344	18131952	23428684	13589831	23645714
n|105394.0	8.13106	996.506	Negative				24439157	2.21702e+07	0.00866552	22461290	25272108	21847004	26318250	21672638	25909936	21181336	25690978	21196544	20639370	24662324	26372350	22804300	26877902	22496464	26635082	22654662	23470488	21414146	24463274	20305300	25899796	20802760	24010758	17049734	26103014	21963024	24391346	20962614	26517684	21453402	26682408	21009014	24942400	21706784	22221912	22090920	21633614	19897580	27989012
28880	1.29954	898.489	Negative				2.44368e+07	1.4923e+07	0.0195958	12208728	33308318	20542806	35300696	11541705	24435934	23506832	24758590	11241671	15941670	10496129	18163928	12875751	17785302	12719566	17006342	12509757	30826406	4169919	11216911	13408808	18542082	4169919	13470963	4169919	19562752	13028713	24771476	6676897	39373450	2.22563e+06	26387032	2.22563e+06	18179576	2.22563e+06	13466668	14176796	24876022	2.22563e+06	20330206
n|46336.0	6.94496	700.446	Negative				2.44354e+07	25237421	0.998802	27301766	29185028	26532898	23597548	23503260	21668310	24273680	26368292	25855638	23339436	23957284	24887898	22453902	24819770	23030494	26519004	22536326	24463058	26827820	24968726	25794180	27973310	28195354	27462402	23589626	25581630	24180982	28161218	27840498	23564170	26823304	26208970	24969942	26617898	24522572	24557454	23080322	25377196	26401190	22370096
24253	10.3941	918.582	Positive				2.44141e+07	1.25327e+07	0.0112726	11640298	31194810	12090233	31092912	3.8801e+06	24679340	16319792	38261268	13666540	17376036	17599062	6757075	3.8801e+06	28605510	12653341	12326125	12807085	25862298	19360806	9465863	12105639	21487818	20761452	23579052	16362557	21750556	14584821	28738938	3.72209e+06	19120722	11166278	16759345	14282466	11918246	20381324	12418530	3.72209e+06	19906100	15799090	14181202
n|34959.0	0.931435	307.191	Negative	FA 18:4;O2	FA	Low confidence	24383793	3.50577e+07	0.063967	45458412	27817868	35161350	34826530	24318596	24909056	27991432	14798946	33422576	23401112	43994124	24936242	20549246	17021912	17063500	21156070	21075206	17072372	31865774	26716678	13654363	20185120	18714062	22811420	25997886	26020896	15794816	20528584	44541324	17931712	24741376	26788218	23275052	18634626	29367084	22383664	21804986	24699622	25577708	19768888
22179	12.4286	931.73	Negative				2.42277e+07	24784258	0.370056	21532124	17856656	24716794	32361536	25111414	23750318	28334410	22142644	24096702	22946481	24914104	24384126	26308646	18473784	27995060	24213888	4.84594e+06	24814056	25915988	25675158	4.84594e+06	23096678	4.84594e+06	24838331	4.84594e+06	25453004	30012210	24862606	8098540	29393126	30592872	26246812	24496924	21067560	30238858	7022520	24295620	22620230	8098540	23105474
8961	13.087	793.726	Positive				2.42234e+07	2.18435e+07	0.212909	24899732	23212918	19268902	41486880	18797766	33255354	18847088	22946306	9419437	20105122	39827856	26006646	4.33355e+06	17620240	3.24495e+06	15612732	2.80081e+06	13377731	4627804	6.26208e+06	2.76316e+06	6.78253e+06	2.81818e+06	6.73792e+06	2768853	10921388	4682854	10087627	13460485	20383874	8430140	15151954	14816715	10950625	8386615	10704051	10825175	21562668	10595251	17345228
n|35014.0	0.979679	169.041	Negative				2.42226e+07	2.1397e+07	0.319129	19229054	27505356	32575190	32859030	26772914	27490916	16990068	22106970	14222162	19802714	18592622	19093218	15570615	18745542	14710991	24457562	17071042	28499724	14961282	13553020	25297002	25338696	16458405	16886324	13648434	33161650	26364714	26077868	29323008	25090070	17257442	23329930	14265408	20826574	14991734	22291892	16903984	24441074	15842831	23691558
n|40207.0	4.08399	733.467	Negative	PG 32:2;O	PG	Low confidence	2.41282e+07	1.75013e+07	0.517642	19515686	24494858	14287722	42530430	11645780	14091845	24538094	24201092	9528502	10001355	25492110	24901852	29449784	17257772	27380236	11256043	24458398	40919756	15988732	7736086	25296952	12174431	10930630	25139092	19854016	12047274	27405850	35741000	18493990	30893308	20451370	14505509	10819005	14263135	15506477	5365370	25851298	36052056	18460424	30642864
n|1478.0	3.39177	774.465	Negative				2.41196e+07	2.75299e+07	0.65024	16400639	21775720	20254570	21631528	18270116	39408092	52804436	21029472	38834620	18978966	18615274	23211880	21893866	21919912	4.10683e+06	19609368	4.10683e+06	65442990	4.10683e+06	30734928	46353104	20679864	4.10683e+06	51273964	4.10683e+06	35809450	22422824	25660406	13103161	20683694	17293794	22920982	12320500	45267836	14365930	13203764	54347532	39929668	13150431	19351460
1800	3.4717	851.458	Negative				2.40004e+07	12018937	0.000818532	2.49456e+06	31626610	17495250	34158944	15237811	31332004	17888798	23866558	7.48367e+06	20523906	11513541	16061514	2.49456e+06	26591648	11171189	28756726	13579913	20306402	3.84047e+06	8840107	15382684	21458176	1.28016e+06	14297848	1.28016e+06	31662468	16277284	20847470	1.28016e+06	18236842	1.28016e+06	26916434	1.28016e+06	16630452	1.28016e+06	19310808	11669292	18280654	1.28016e+06	10604496
8736	12.6543	819.69	Positive				2.39832e+07	1.84499e+07	0.058319	13939923	24524944	19460938	29608066	19145052	26743698	18644370	23437104	17556252	16522621	21952584	22505712	23062956	19833784	19171332	27133488	26163820	28550122	20765870	27356774	19693660	27711424	18948324	26385332	19752058	28053368	23913742	33737576	22748392	30284010	20042326	23205352	27752778	24918966	25150594	24828730	17560418	29605358	19186928	30786528
104020	7.35344	594.51	Positive	DG 33:3	DG	Low confidence	2.3939e+07	4.30089e+06	0.105129	637275	6030514	637275	64608852	637275	16350220	637275	40046870	22618936	15960014	637275	2.01017e+06	637275	2.01017e+06	637275	15944099	10225489	637275	637275	33712790	637275	637275	637275	637275	637275	637275	637275	637275	637275	43328390	21323570	32070758	50282596	16103762	637275	16201152	637275	27559018	637275	27146502
n|37761.0	2.79571	787.441	Negative				2.39127e+07	1.96377e+07	0.119056	11648941	25468786	27897680	34426540	17068724	25813584	24922284	22176512	20110556	22027868	16177806	16611734	13562618	20940712	16978154	19693214	21792812	18836254	11555188	15084402	18336812	21124934	9740930	25468462	8.27392e+06	22955364	14096177	27969898	13757527	29243464	8.14632e+06	33772732	8967679	20475928	9382116	19211044	12433495	18022878	8667232	12236494
9727	14.8068	1336.33	Positive				2.38498e+07	30070067	0.00103357	23364446	23307934	32863752	22139972	28450142	23514602	30306832	26667730	32951184	18046714	32484046	23234984	29421780	23271459	33383260	29012188	43220484	21485680	33303362	27717616	36641070	22132456	27400310	27473634	22986988	36889324	36823904	29421690	24119826	24537582	23211498	22689808	24668430	22262020	27689124	24627266	29717200	22985434	23358060	26884690
n|61245.0	3.69921	713.44	Negative	PG 16:1_16:3	PG	High confidence	2.37963e+07	2.01853e+07	0.771355	34254340	16399473	4.51232e+06	35742796	4.51232e+06	21016015	24216528	21058150	13536968	7772724	40079560	24708540	40788710	20973880	31465174	5941936	20641300	38387132	30509196	10829381	25284368	9271018	42028190	1.00502e+07	64719076	4.36622e+06	24953816	26126042	30766426	17277378	59591724	10462778	15474713	11534846	39355212	20387131	44113852	25430036	64291092	23496884
35821	8.03565	951.484	Negative				2.37874e+07	21398131	0.00692831	19544364	24768966	23590882	23217468	21461730	24164772	22912284	26031650	19961706	23320418	20917820	21653836	21221236	23709200	19170634	81590120	19737452	23219768	23246568	22467030	20755782	26469850	19799620	23194906	19632912	22951496	18241644	22877226	25323518	23197694	22598574	23450678	20568820	20943142	20849172	20384642	21596544	21288880	19828158	23020726
n|71258.0	4.50719	826.497	Negative				2.37203e+07	1.26069e+07	0.00933833	9110530	45090308	17005288	16536010	16678732	18104968	11218889	29916178	14310116	23734474	7.31767e+06	24169938	8939695	21240952	10632074	27112824	9989905	19610946	6685394	24433780	18241322	20596170	12755648	19622972	5321549	24227670	14136698	22868076	7742553	23067428	7724337	23686570	14455480	34197520	8.33637e+06	27333404	8.09308e+06	15537981	7.76321e+06	19453164
77802	13.4851	880.718	Positive				2.37078e+07	2.38608e+07	0.455458	19674350	22949704	24228410	37406596	22867414	25233228	28462164	24894842	17452384	15296404	30480172	27843032	16466010	23388380	20679774	18119244	23972324	20828882	24423056	15529233	18064680	22833508	14204982	22276460	19052150	21052328	19578366	27500594	30522668	22404100	20943570	17210806	17843844	18042140	20510662	12841596	19595292	24944448	22402130	29883172
83269	12.5688	782.645	Positive				2.36921e+07	1.35966e+07	0.00669913	11275652	24783500	10544243	40035044	9140777	24886754	18470582	21235610	8606846	17443460	23541732	25284840	13768380	21255722	15204584	11882944	16450605	25377108	15549193	15229426	10283606	21332758	11729019	23834136	13063429	22115612	11514952	32930314	12124802	32339616	16325010	26548738	16904764	23620042	16050355	12319674	12944073	23092702	14359141	22893058
n|52242.0	10.0586	722.595	Negative				2.36743e+07	31210411	0.138017	33014986	20391974	30653504	23169350	20939426	22119752	21363866	26295760	25109860	21928028	56180824	22904380	28141082	23689912	27002676	20098432	25775120	19625160	39232924	17641624	20965680	16457064	35578950	28183444	20409296	20370050	27051532	25447866	38557732	14637796	28684524	20051846	26849572	15327423	28053852	18138124	24996268	19849550	22886390	20536804
n|46161.0	6.82104	1315	Negative				2.36496e+07	2.6667e+07	0.830285	39899736	23590286	24280666	27612448	18440898	20816070	20152102	25065472	19351242	26402570	37877556	28870486	18410878	31958998	22305004	30094740	22620098	19441900	52293548	22618710	18432666	31239046	32609160	44369940	27613188	32242828	20722216	33510732	37282948	18377376	32588700	22723192	24050836	23474764	37694188	19164848	20951854	29992774	37256140	25648422
86867	13.0839	778.707	Positive				2.3645e+07	2.22412e+07	0.272853	24951452	23027306	19484062	39808624	19602342	33325344	18938898	21767838	9564959	20142480	40905692	25862468	3798503	16956724	2.78898e+06	14872234	2499781	13290722	3941827	5495536	2876312	6.27614e+06	2.86805e+06	6101560	2424459	10376776	4341573	10636921	13408358	20373626	8.06801e+06	14403294	14562159	11130730	8391119	9997313	10719593	20761850	10431832	16261605
58392	3.17256	1100.69	Positive				2.36158e+07	31245983	0.64677	10549914	10549914	10549914	10549914	10549914	10549914	59585012	48223480	10549914	51271516	85691230	10549914	10549914	10549914	45049260	10549914	47152516	10549914	60161980	10549914	49010124	56172064	40277230	10549914	37805920	10549914	46100888	74023860	10549914	10549914	10549914	10549914	50988852	10549914	10549914	10549914	10549914	10549914	52717020	10549914
8664	12.4698	858.655	Negative				2.36127e+07	2.15316e+07	0.69782	21274172	24156490	21843440	27464682	18756822	23268830	18700896	20832534	21448368	19934398	27166096	22636502	26019076	21284758	26109718	24827330	30014188	24866270	22890700	22739370	23830130	25104560	21617378	22734244	21593028	25086774	22114018	28991450	23919036	30035746	25565596	23945956	26295140	25010204	25251542	20319376	19577406	26793522	24990808	25756566
n|7641.0	5.68873	1769.09	Negative				23566047	18313821	0.0657527	10791274	18384722	22053028	31863668	21393886	21554892	21935720	26334338	20758316	20247322	12950702	22235132	23011340	32867716	19860746	29690834	22022864	27746690	12337285	30228378	17921656	19324496	12187099	30105916	13792440	21970092	30441984	29251758	14186078	28100438	4.38768e+06	20738652	13163054	23794678	15728454	18157974	30163856	25617986	17275864	42636764
94107	1.17618	275.2	Positive				2.35607e+07	2.17268e+07	0.174767	13309210	13309210	13309210	13309210	13309210	13309210	13309210	13309210	63814724	13309210	13309210	13309210	74818010	13309210	13309210	64432996	52683124	39927630	86082270	85165790	13309210	62675098	13309210	77016430	13309210	60917200	13309210	49683604	13309210	13309210	13309210	13309210	13309210	13309210	13309210	63838464	13309210	13309210	13309210	13309210
80144	2.9848	1128.72	Positive				2.33461e+07	4.31242e+07	0.0321441	55704176	26053962	51108164	30691430	35756276	25972316	30878754	18620976	26695082	21447586	58602630	22286544	17290454	14201608	18120032	20063670	22110500	11520954	31246490	18789208	21387438	15643900	21599610	14249207	15827059	16696124	14633707	17691994	35462390	14958516	24865186	27002334	28998916	14131740	32187668	16644185	17544074	14247752	22553718	7.672e+06
57355	2.56572	852.547	Positive				2.33282e+07	1.09341e+07	0.0176504	4.29928e+06	14710124	11168184	19246026	13925810	25778116	21970164	28809774	5.55625e+06	22637826	8685106	34863656	28787126	40968564	29301116	28543948	20697946	36894292	7.02758e+06	21893932	24470912	27099896	8196613	31425760	14469645	26074274	63153864	26236578	9526916	37731760	9671660	20648414	5.05791e+06	27716932	6600962	19107038	46085668	27984854	11274336	49350692
76000	12.4686	722.609	Positive				2.32961e+07	27922400	0.977241	28179628	27330522	26891342	45640452	27331918	26116310	24164022	19672678	17005560	16047763	43961930	22846638	4.96876e+06	16055341	3.72365e+06	14914835	3993916	15082972	4.95256e+06	5538127	3790703	6243117	4.59842e+06	7677726	2297436	8924256	5633421	12071004	12777118	19792276	14552233	14092869	29811236	10547336	17281738	10518495	14017479	18799878	15751112	17516402
n|2073.0	4.35907	992.589	Negative				2.32734e+07	19935381	0.210213	17722540	24591986	19930776	33857210	18219498	22125158	25483112	23720790	19866552	15669451	18389808	20776914	19675688	20605976	21214314	15220961	17608764	25868736	13450647	18210726	17685128	17929314	13874580	17673510	11626175	14398491	20002556	23401688	11194726	24648206	18346618	20303606	12048103	19784914	14218420	15345750	23610798	18406652	17164424	18753142
n|1207.0	3.03604	1172.68	Negative				2.32707e+07	2.32319e+07	0.704251	25129024	29257352	31817446	43350300	20825226	22827948	18793396	16729556	15909812	18108010	26916402	19383006	9351168	12263272	9823474	17707668	12711387	12884468	9438219	15656127	11989501	13693333	7482429	10612122	6.06899e+06	16587501	8.27407e+06	22486092	17312312	22798292	10567162	24431408	14581233	16980698	13605094	16543793	8906894	16017464	9126377	11446204
n|109779.0	3.58952	1110.64	Negative				2.32668e+07	1.94577e+07	0.263311	25926898	32219978	26570134	26773582	31467380	8.92453e+06	6556352	32638928	6556352	32487328	19669056	8.92453e+06	6556352	28972192	6556352	30538930	6556352	27297520	24665204	35222164	31108792	9.09917e+06	6556352	31497884	6556352	31079004	6556352	9.09917e+06	29754204	33440516	9149334	31367500	9149334	36765204	28749600	40433268	9149334	32404008	27448002	22917510
n|47955.0	7.65991	661.482	Negative	PA 16:0_17:0	PA	High confidence	2.3237e+07	2.76882e+07	0.255833	67424856	20140178	13598509	40959450	13196241	15474910	27694402	22752590	20245440	5.1583e+06	23969921	20304496	34936532	5.1583e+06	30271154	8466228	25035554	36285440	63750160	2.01164e+07	26409002	9563035	58715024	32648748	67609736	7.99906e+06	22324480	30669826	62054230	22974804	96352984	9183583	57238660	13002999	67655430	3.06119e+06	32494912	45616932	64854830	34784060
n|87028.0	2.25429	861.465	Negative				2.32205e+07	1.28686e+07	0.00296817	6.27381e+06	20074298	11924416	23492134	15812667	20919724	18378394	28752420	12934837	21519966	11887733	30250986	24564640	29831642	24048946	27187768	19445564	29871692	11304015	15277248	16505591	28294436	9384130	29638394	16063879	26193998	38929244	22414790	10617596	21609458	13581629	19080146	7727523	20652904	8466074	16599516	31407052	23008108	11383078	24384802
n|40043.0	4.05515	971.559	Negative				2.31506e+07	2.02196e+07	0.0593677	16914662	26181692	23675816	28966278	19351142	21799866	22389122	25820924	20234626	17820416	18752108	21170316	18314266	22699416	20981316	20796852	21645050	24590460	13142027	14548986	23666670	21327274	10987555	23522866	11271383	23799320	19757290	24429456	11804732	25299844	17728040	23525526	15572563	20091036	13701000	16626949	19506062	27388422	15445792	28719958
87582	3.53723	1082.68	Positive				2.3111e+07	2.2687e+07	0.31247	5.18877e+06	22415122	5.18877e+06	30923858	48112892	28943958	36373656	24229998	36068932	26964058	5.18877e+06	32747778	5.18877e+06	31618064	5.18877e+06	28505868	34375250	17548328	5.18877e+06	36840188	5.18877e+06	27650554	5.18877e+06	5.84944e+06	38046256	5.84944e+06	5.18877e+06	33551914	45279130	15566306	49018044	36742696	1.35795e+07	19146016	1.35795e+07	25995652	40738508	26616734	53531400	16630250
n|89452.0	3.93122	906.515	Negative				2.31072e+07	14718747	0.0932834	10809800	21526280	7630849	16685522	18410032	19081358	22612284	29650838	14228361	21676722	14621156	24777642	30022758	28889612	25528386	6.79041e+06	15475444	20371216	19615000	22158080	20962498	21278076	14023126	28649334	14089244	6.79041e+06	23458386	6.79041e+06	8532174	4.40581e+06	23389688	14767269	13390135	4.40581e+06	15205360	13217422	22304610	19642774	18503944	22883080
n|67348.0	6.94932	728.478	Negative				2.2895e+07	2.25461e+07	0.559237	23729714	27994280	23544740	19415072	22859044	21475610	21836472	25394822	21731912	22424330	21574540	22337368	20665668	21814334	21366434	25958376	20041664	22396090	21836984	24704722	23546030	27102320	23897410	25668114	18818564	25488984	21547100	27140090	24246086	23490196	22972674	27096306	22205196	23483930	21298660	23648154	21475144	23969900	22097764	21297514
n|50103.0	8.69564	1859.03	Negative				2.28806e+07	2.98687e+07	0.080979	25147760	27792552	24013048	20585852	21902658	21977546	49451240	14873048	11537399	15623133	47160372	20478990	36431640	15332918	18320964	16950600	21644756	15779917	19008300	13063483	26207496	22034200	10115753	15185363	7.44261e+06	16953160	49737844	39622136	35462036	30624880	36256268	21918346	15719550	21517116	12728929	11073008	44291496	20568504	15815721	12010177
n|5920.0	12.0529	934.703	Negative				22826903	2.04015e+07	0.0783043	20077056	23488328	21770536	24094964	19979290	22249854	20454584	22963824	19893776	21457486	20233660	25161664	22706962	18466316	22407124	21731442	21230782	23494644	22741748	21463798	19965760	20980798	18627010	23985556	17094682	21930618	21800676	27608604	20702062	27791072	22887476	21068276	23129000	22653168	20159884	20912874	23752202	26068224	18425994	23918836
n|3575.0	6.93475	968.511	Negative				2.27889e+07	3.4306e+07	0.0211998	39372744	17207992	33949010	23961578	30349452	21477164	34717020	21193524	29777560	23617898	37670170	37738340	29275434	31329926	27648298	26311016	23384450	24152060	37109136	26433534	19001904	26154584	20698780	25488934	25145498	20973912	29946678	21119780	38512880	16855132	30821332	19813932	17673348	19132360	25307092	16870552	34830572	18916356	31521226	27397564
n|66653.0	3.96181	1013.57	Negative				2.27615e+07	1.42931e+07	0.0853756	10298236	29524062	16099569	14899849	27234108	25645370	25261060	20060532	3.43275e+06	21064132	3.43275e+06	67893300	25375098	36503430	28774060	18580478	20307676	73206300	2798743	32139096	18378526	11766118	2798743	40220860	8396229	18480490	61284070	19333458	6892048	26425418	16994874	12450552	2.29735e+06	20914346	2.29735e+06	10434670	30415564	36578944	19342132	96702430
71457	9.61692	933.574	Positive				2.27414e+07	9.36833e+06	0.00392751	6985822	29370604	9844135	28164718	6.95571e+06	23247068	12417063	35076640	7.57412e+06	14989234	12433103	9186519	5.60025e+06	24136516	9834610	11642804	10240453	23503736	12550692	9301129	10386654	17244140	13495768	21967822	8064390	19589906	7.14269e+06	27596644	6660365	19878644	6288356	17328618	9858996	9918385	12299964	11018338	6.63669e+06	18882350	8.28698e+06	12498906
70796	8.86125	1070.76	Positive				2.26509e+07	20197848	0.000197304	18832582	24266386	21768032	23388078	20092124	22803982	20535110	21868530	19796106	22051910	20163134	23531276	21526768	23564954	21969604	23816798	20248188	25171374	19861990	22479358	19768002	23769776	18858430	21935606	20042668	23579640	18310732	23065906	17233864	23652496	19530974	22698606	19515366	23182812	19939372	23658322	20849796	22335088	19235352	21399756
113432	3.39817	996.61	Positive				2.26447e+07	1.05218e+07	0.00854311	2.45606e+06	25923702	19232986	31175530	7368191	31038566	22452834	19323346	9164801	18058202	2.45606e+06	16836686	10348951	16121658	11541818	11421139	1.33968e+06	19574388	1.33968e+06	12558625	1.33968e+06	1.60665e+07	1.33968e+06	11808822	4.01903e+06	21650992	12011205	25017432	9279491	30974802	6202202	25644872	2.05795e+06	18661460	6173837	15560732	10628430	16638141	2.05795e+06	13729492
n|52392.0	10.1198	966.645	Negative				2.26189e+07	2.25137e+07	0.791195	18941686	19196108	24611028	29501472	17198884	23428038	25862548	22090002	19147018	17612462	29321122	20161254	23885268	22787124	19595054	26891100	19588666	26365270	15723592	17283838	17223464	20784288	13199468	18027738	11540443	23351742	22249110	24525030	19404854	22506782	21735326	23061666	16552298	18696944	18516558	15868462	23031226	21884132	19023848	22641402
96567	1.9719	825.519	Positive				2.26014e+07	1.09998e+07	0.051636	10814062	14227987	9471545	15696414	12156579	24054988	20151170	28575648	5.53091e+06	19744096	7874655	35914460	33309302	41450876	31842932	30920724	21147754	43657576	9309356	25519634	27651738	31470084	10555050	34175644	14873101	28619668	62003308	31874150	1.68751e+06	34198364	1.68751e+06	20053982	5062528	27827130	1.68751e+06	18689592	51273700	31152622	14769223	52871776
n|40855.0	4.49696	699.461	Negative	PA 35:3;O	PA	Low confidence	2.25872e+07	2.9272e+07	0.302541	47029024	37419000	2.75548e+06	5.24797e+06	2.75548e+06	5.24797e+06	51655652	5.24797e+06	8.26645e+06	15743900	63169948	39762420	66616268	37450876	60717044	14604865	50027436	69383110	16300298	1.43214e+06	44834620	1.43214e+06	46474452	1.43214e+06	51941684	1.43214e+06	51829396	1.43214e+06	44886324	6.8138e+06	79632140	20441396	32388060	24132468	47327268	6.8138e+06	46106796	45146356	62665560	50276370
64680	5.56183	1048.73	Positive				2.25823e+07	29357938	0.157417	40411010	20310258	34927916	30325714	27442272	26776920	27657432	19126554	18159146	19603188	27549852	23136360	19351456	19568734	22704120	24789938	24895740	16556582	38755824	20953398	21737092	19144810	22938308	20927496	22685008	21888552	21074098	26377976	34156520	16600949	21200048	22186162	24326066	16997224	28917488	17919574	26800980	16963974	26305182	14428100
n|53848.0	11.0587	874.663	Negative				22576760	1.98905e+07	0.360154	7742054	23919822	22875882	29795360	19722522	21069608	21939672	21489020	24144036	19739018	22918550	22806490	19447732	17280810	20470814	20295490	21455890	25243082	22939610	20737666	16936402	19987906	18754684	22223260	16915878	19500768	18438266	22896698	21333302	23707334	11610284	21025380	24497320	18343884	29681448	16444409	21429344	23158240	22250784	22738374
84675	3.6744	178.035	Positive				2.25689e+07	1.40736e+07	0.00134093	5543607	27867175	17912626	32576784	16630821	21625714	19136352	29384134	5543607	18416176	19674750	26350216	5543607	29953892	4.62822e+06	20489450	16674934	32298888	14570858	23606992	4.62822e+06	23040784	4.62822e+06	23943424	4.62822e+06	18386090	15302941	28258104	13884650	22075884	4.62822e+06	25551560	4.62822e+06	20319426	4.62822e+06	21236650	14511843	20434682	4.62822e+06	22038618
8597	12.3591	783.648	Positive				2.25641e+07	23520234	0.977557	23696568	26507108	26746590	32235656	20226476	19841610	25576904	21439074	16864064	15152997	28010802	26180066	20208122	19440098	24518148	22939686	25819132	24973616	24486852	20939188	21339108	16991370	17550990	25677234	20711252	22410628	22912980	29676378	22708554	29093816	25287140	22165994	25839058	20771206	20776944	13664674	25957732	24603414	22399130	26605086
n|43571.0	5.68429	1768.08	Negative				2.25095e+07	1.78898e+07	0.0805268	10796115	16331480	19866160	29368322	21407786	20810172	21028278	25626734	20550836	20830066	13689806	20475540	22090312	30712954	19825216	28151908	20112870	27735614	11948592	30922770	17329904	19155466	11438874	29087866	12941238	20837934	29437906	24457588	13121505	28120252	25761756	20480746	13179382	23035326	15702365	18303190	27236210	24203672	17701622	39982296
30705	3.45083	1128.66	Negative				22493255	26633738	0.528147	33213598	24718186	28009946	29245888	23001242	22742168	21849622	20004152	18260236	20216208	35467784	28139768	18032928	18722468	16699362	23079738	18703394	17610550	22565986	21117242	16261214	13957615	15310151	22109442	16366330	24212148	15103459	27447866	23128350	19978674	19326044	24138220	20056294	19029304	20380280	19709736	15923999	21660572	19989684	22686370
n|40192.0	4.10117	991.585	Negative				2.24786e+07	21118054	0.27082	20318892	23996782	20898828	26678994	18964876	21204176	26723576	23088692	19312424	20372438	20489728	19695120	19530418	22135804	21654740	18024414	16911720	22356184	15587717	18498546	18677708	20048624	14078526	19983588	12398624	17080060	19924756	23648664	13062205	21011242	18445422	21628912	12219853	15392625	17658050	14363851	19965550	18990136	17966100	17182608
81181	4.87862	946.611	Positive				2.24678e+07	1.94309e+07	0.109463	14582577	27888052	17988206	27386078	18365392	25469516	27638662	13449855	13026317	19239146	24984326	34035404	21374130	31086170	23374572	12150057	23057498	27394438	18513412	20819830	21866994	28872256	14873842	27539886	7.2008e+06	29308292	12780308	27857662	20321326	26222308	24965086	26119046	12806757	17999262	19327456	13865671	40994104	29355538	17255910	26619454
122179	3.96495	778.513	Positive				2.24537e+07	1.88629e+07	0.0349328	11439416	23157202	25434964	23817348	22701878	20994260	19714584	27098006	15396170	22389214	18490379	20433020	17266174	27321462	19226102	26355272	21548482	27929402	12043200	20556836	24149724	24610252	4014400	28535202	4014400	29224530	23591162	26670650	11274089	26376920	11394944	29011222	12299820	24371230	11847382	19538428	23828336	27072178	12672241	27598758
[truncated: 5,202 more rows]
[truncated: 16 more columns]

## Sheet: B - Annotated (WT)
Supplementary File S1 (b). List of annotated features for wild-type plants and their class distributions.
[truncated: 744 more rows]

## Sheet: C - Most abundant (WT)
Supplementary File S1 (c). Most abundant lipids in wild-type plants, based on raw (non-normalized) peak intensities.
[truncated: 31 more rows]

[truncated: 1 more sheets: D - Lipid class abbreviations]
