# Supplementary material for: Lipidomic profiling of Arabidopsis chloroplast protein phosphatase SLP1 mutants reveals altered diurnal lipid remodeling
Source: BBA Adv. 2026 Jan 9;9:100180. doi: 10.1016/j.bbadva.2026.100180 (PMC12834941; doi:10.1016/j.bbadva.2026.100180)
Supplement: Supplementary file 14 — Supplementary File S2. List of annotated species and unknown features with their normalized peak intensities. [file mmc14.xlsx]

## Sheet: Disclaimer
All annotations are to be considered PUTATIVE (tentative).
For definitive annotations, additional analyses are needed . Please talk to CMRF staff if you are interested in exact identification of a specific compound.
Table 1 contains peak intensities normalized by internal standards and to the median following batch correction using quality control replicates (i.e., intensity ratios). Table 2 contains peak intensities of non-annotated features normalized to the media following batch correction using quality control replicates (i.e., intensity ratios without internal standard normalization). Non-informative fe…

## Sheet: Table 1 (annotated)
Supplementary File S2 (Table 1). List of annotated species and normalized peak intensities.																		KO-Dark	KO-Light	KO-Dark	KO-Light	KO-Dark	KO-Light	KO-Dark	KO-Light	KO-Dark	KO-Light	KO-Dark	KO-Light	KO-Dark	KO-Light	OE-Dark	OE-Light	OE-Dark	OE-Light	OE-Dark	OE-Light	OE-Dark	OE-Light	OE-Dark	OE-Light	OE-Dark	OE-Light	OE-Dark	OE-Light	WT-Dark	WT-Light	WT-Dark	WT-Light
Peak No.	Retention time (min)	m/z	Polarity	Annotation Level	Annotation	m/z error (ppm)	MS/MS score (high confidence level)	Lipid class	LIPIDMAPS	PUBCHEM CID	HMDB ID	KEGG	Other matched species (lower confidence)	RSD for QCs (%)	IQR/median for QCs (%)	RSD for samples (%)	IQR/median for samples (%)	KO1	KO1_2	KO2	KO2_2	KO3	KO3_2	KO4	KO4_2	KO5	KO5_2	KO6	KO6_2	KO7	KO7_2	OE1	OE1_2	OE2	OE2_2	OE3	OE3_2	OE4	OE4_2	OE5	OE5_2	OE6	OE6_2	OE7	OE7_2	WT1	WT1_2	WT2	WT2_2
n|48749.0	7.97	598.505	Neg	High confidence	Cer 16:0;O2/18:1;O	1.38	527.8	Cer					Cer 18:0;O2/16:1;O | Cer 16:1;O2/18:0;O | Cer 18:1;O2/16:0;O	8.66934	10.583	30.0011	19.9463	0.86831	1.39459	1.12192	0.987273	1.48526	1.06164	0.534333	1.5296	0.999998	1.33621	1.40879	1.26697	0.99079	1.09412	1.00078	1.02608	0.921771	1.05663	0.723042	1.05461	0.937164	1.1661	0.813251	0.970301	0.774688	1.13254	0.939366	2.38362	0.882406	0.741511	0.862939	0.848013
n|75510.0	7.96	600.521	Neg	High confidence	Cer 18:0;O2/16:0;O	1.16	494.8	Cer		9959390			Cer 16:0;O2/18:0;O	9.35917	5.81135	73.8572	89.687	0.907969	1.06373	0.231826	0.271714	1.36436	0.981225	0.614311	1.09596	1.15536	1.24732	1.53141	1.29728	0.194777	0.263281	1.11303	0.17624	0.960038	0.201661	0.996643	0.237537	1.11087	0.260786	0.876036	0.151502	0.984933	0.812951	1.31697	0.176103	0.54945	0.163732	0.55156	0.142901
n|47133.0	7.35	598.506	Neg	High confidence	Cer 18:1;O2/16:0;O	1.8	534.6	Cer		72715801			Cer 16:0;O2/18:1;O	9.79005	9.33347	45.1099	42.2708	1.06043	0.88596	0.921636	0.688528	0.958225	0.762738	0.797005	0.822257	1.16863	1.214	1.36528	0.807958	0.720639	1.02973	0.923242	0.465703	0.219452	0.632609	0.984538	0.665879	1.14986	0.579377	0.245879	0.449982	0.214596	0.560145	1.176	0.912114	0.840409	0.590615	0.637316	0.126151
n|54640.0	11.56	682.599	Neg	High confidence	Cer 18:1;O2/22:0;O	1.34	520.2	Cer		171119477			Cer 16:1;O2/24:0;O	29.2741	12.4665	31.9503	35.4	1.08379	0.945166	0.909368	0.815767	0.227829	0.852884	0.700283	0.924782	1.25351	1.1335	0.272305	1.0758	0.62492	0.94884	0.840755	0.447282	0.926603	0.634846	0.858045	0.702155	1.16801	0.631683	0.214288	0.586762	0.954241	0.57535	0.282738	0.906256	0.839936	0.666512	0.674605	0.830485
n|55601.0	12.13	710.631	Neg	High confidence	Cer 18:1;O2/24:0;O	1.51	500.9	Cer		171119481				13.5674	14.4663	19.3727	23.4592	1.31596	1.11125	1.25597	0.764841	1.19558	0.988612	0.91992	1.015	1.26676	0.806773	1.11937	1.14164	0.94008	0.966799	0.877352	0.649574	0.773764	0.872484	1.07255	0.825369	1.01152	0.831937	0.898782	0.757192	0.87972	0.676162	1.26345	0.780464	0.829789	0.634461	1.02086	0.844852
n|49736.0	8.5	582.511	Neg	Low confidence	Cer 34:1;O2	1.57		Cer	LMSP02010004	5283564	HMDB0004949			12.9414	14.5881	59.1091	101.886	0.629544	0.457855	0.586387	0.255653	1.13164	0.315162	0.540008	0.412562	1.35764	0.584901	0.892815	0.475062	0.475217	0.457089	1.42676	0.20219	0.719614	0.366579	1.41156	0.285449	1.06815	0.361188	0.887781	0.246386	0.594118	0.201256	0.806101	0.419383	0.552751	0.27401	0.458792	0.29045
70471	8.66	560.504	Pos	Low confidence	Cer 36:4;O2	0.46		Cer						8.30883	16.1384	72.3795	49.5532	0.508456	0.868288	0.648823	0.316498	0.572425	1.77821	0.859294	0.935508	0.241089	1.21011	0.618594	0.863822	0.590082	0.51721	0.949884	1.75609	1.73079	1.33767	4.35772	0.82117	1.07315	0.989462	0.267151	0.972631	0.604232	0.83244	2.01638	0.494768	0.320739	1.57153	1.47556	2.4001
71021	9.04	560.504	Pos	Low confidence	Cer 36:4;O2	1.12		Cer						15.0241	23.0823	71.958	58.5674	0.565897	0.727072	0.635483	0.4379	0.965747	1.59983	0.968478	1.11695	0.289171	1.17512	0.881795	0.859041	1.10618	0.597688	1.72737	1.8199	2.59988	1.20704	5.1832	0.688495	1.62264	0.858791	0.530894	1.36799	0.897744	1.1069	3.43811	0.619281	0.323733	1.96305	1.11861	2.32731
109301	9.03	616.567	Pos	Low confidence	Cer 40:4;O2	0.67		Cer		22946984				6.22828	6.89332	65.5519	49.9012	0.386664	0.605968	0.399599	0.391831	0.653501	1.61243	0.640962	1.08714	0.173953	1.08589	0.517172	0.69548	0.833103	0.55706	1.19843	1.6251	1.91578	1.12887	3.45894	0.672508	1.14828	0.877778	0.319965	1.33903	0.607298	1.05346	2.21356	0.570193	0.192738	1.98412	0.778574	2.08569
66658	6.47	602.478	Pos	High confidence	DG 16:3_18:3	0.42	597.2	DG						7.93363	10.4228	68.473	72.2089	0.419896	0.64518	0.445385	0.427318	0.791289	0.829154	0.342593	0.708076	0.84103	0.855366	0.583184	1.01182	0.6541	0.620249	2.30643	0.0886867	1.90317	0.0868212	0.342267	0.101039	2.00611	0.110764	1.01559	0.640798	1.50611	0.52346	0.913958	1.38085	0.762883	0.446141	0.444291	0.659636
105940	10.36	668.619	Pos	High confidence	DG 18:0_20:1	1.03	541.9	DG		9543748	HMDB0007166		DG 16:0_22:1 | DG 20:0_18:1 | DG 22:0_16:1 | DG 14:0_24:1 | DG 24:0_14:1	27.7032	4.53159	100.451	95.8642	1.22778	0.187787	0.852224	1.04944	1.61154	0.212091	0.807857	0.171664	1.45085	0.190535	0.881402	0.166812	0.489591	0.14291	1.75125	0.713203	1.37589	0.206528	2.86117	0.240349	0.964959	0.790448	1.19188	0.197136	1.40355	0.526217	0.833055	0.797923	0.647459	0.179231	5.06454	0.149177
97314	10.61	636.557	Pos	High confidence	DG 18:1_18:2	0.81	553.7	DG		9543722	HMDB0007219			4.64553	5.23754	42.9048	58.4737	0.632328	0.546136	0.560728	0.590999	0.985765	0.443612	0.546763	0.68272	0.718987	0.646943	0.53051	0.396236	0.447142	0.472578	1.82758	0.294616	0.918536	0.497557	0.322605	0.345226	1.24718	0.278108	0.747247	0.448986	0.974253	0.52197	0.648844	0.460172	1.16459	0.703192	0.742744	0.962427
71394	9.51	634.541	Pos	High confidence	DG 18:2_18:2	0.11	566.6	DG		9543729	HMDB0007248			6.73145	6.94471	66.7309	142.984	0.151768	2.39359	0.147903	2.30719	1.02007	2.3392	0.643347	2.46312	0.275695	2.73226	0.566229	1.79671	0.502136	2.30355	1.19076	1.84948	0.985908	2.30835	0.348333	1.63207	1.31362	1.40456	0.838588	2.11785	0.511792	2.65899	0.3105	1.67121	1.00945	2.55013	0.794797	3.34037
8052	11.43	586.541	Pos	Low confidence	DG 32:0	0.99		DG	LMGL02010363	56936330	HMDB0093253			24.332	36.9171	97.7838	130.255	1.89649	0.101845	0.676969	0.0847564	0.970898	0.115026	0.604262	0.0931009	1.12204	0.103335	0.515371	0.0904695	0.480869	0.0775062	1.90275	0.100894	0.941904	0.0987717	0.814361	0.114947	1.0751	0.12601	0.70381	0.0942803	1.51574	0.0705182	0.657353	0.122243	1.16008	0.0972048	0.855668	0.0809054
69767	7.98	580.494	Pos	Low confidence	DG 32:3	0.19		DG	LMGL02010386	14275359	HMDB0007018		NoAbbrev: Dotistenin	11.4336	15.7311	104.464	155.154	0.323886	0.0919545	0.312669	0.379092	1.86339	0.315782	0.535219	0.0840595	1.15158	0.512825	1.74127	0.0816837	0.245771	0.0699793	0.824354	0.0910959	1.01626	0.0891796	0.475724	0.103784	0.998484	0.113773	0.636574	0.335726	2.36708	0.282581	1.19085	0.331115	1.85127	0.28573	0.0942863	0.311977
92988	7.72	594.51	Pos	Low confidence	DG 33:3	0.77		DG						8.87874	9.2653	77.7394	106.085	1.30893	0.743947	1.16244	0.529342	0.84413	2.19829	2.17632	1.26747	0.623775	1.74598	0.744726	0.871705	1.89999	0.731894	2.01123	2.46118	4.60295	1.96953	8.81044	0.798722	3.1129	0.876245	0.768372	1.56457	2.9624	1.00615	3.44727	0.582869	1.28257	3.17362	2.78728	3.36003
73359	11.49	612.556	Pos	Low confidence	DG 34:1	0.3		DG	LMGL02010307	9543972	HMDB0007101			14.1484	16.5202	35.8915	52.3805	0.727163	0.68203	0.570639	0.487919	0.788156	0.557748	0.705205	0.65937	0.551994	0.476665	0.498963	0.505676	0.452694	0.443129	1.23322	0.375978	0.825074	0.616038	0.546588	0.415906	1.16717	0.361412	0.761627	0.474892	1.06244	0.642468	0.832734	0.413094	1.58418	0.684812	0.797276	0.822704
71180	9.4	608.525	Pos	Low confidence	DG 34:3	0.94		DG	LMGL02010032	9543700	HMDB0007105			8.72523	5.86421	22.3148	40.5287	0.643099	0.650309	0.833232	0.573434	0.88901	0.78472	0.651152	0.63937	0.880708	0.727084	0.529176	0.56001	0.65912	0.655005	0.851206	0.757481	0.977876	0.662475	0.787971	0.638642	1.22451	0.607231	0.737215	0.575822	1.10745	0.46858	0.765323	0.468347	1.05231	0.718821	0.832841	0.818615
63814	5.33	640.515	Pos	Low confidence	DG 34:3;O2	0.91		DG						4.83038	6.37901	57.1426	50.3107	0.557558	0.733584	0.628571	0.602295	0.738712	0.249807	0.630291	0.202191	0.653279	0.224418	0.352521	0.589428	0.410951	0.641307	0.749816	0.639004	0.920137	0.791895	0.815556	0.57941	0.908021	0.155381	0.425254	0.116256	1.13125	0.0869549	0.674944	0.150736	1.94905	0.762728	0.797729	0.802991
65602	5.99	640.514	Pos	Low confidence	DG 34:3;O2	0.57		DG						13.8746	12.7674	55.0617	45.6828	0.186646	1.19938	0.181893	1.11245	0.99797	0.99544	0.208591	1.11421	1.10315	0.722547	0.696355	1.04811	1.25782	1.04239	1.99767	1.44973	1.63202	1.52315	0.561851	1.19867	1.50662	0.976363	1.32194	0.999983	0.825504	0.51458	0.500827	0.539327	2.49378	0.216201	0.319386	0.179948
65173	5.81	622.504	Pos	Low confidence	DG 34:4;O	0.33		DG						8.32426	10.5121	34.6181	33.028	0.562517	0.824334	0.677822	0.820541	0.762792	0.846741	0.724486	0.701436	0.644053	0.604647	0.689546	0.815058	0.438394	0.831584	0.685	0.959073	0.924203	1.04465	1.04956	0.776704	0.875129	0.812612	0.440783	0.91292	1.29884	0.416756	0.881023	0.477173	2.13056	1.07205	0.99138	1.01049
2960	5.01	638.499	Pos	Low confidence	DG 34:4;O2	0.57		DG						8.05258	11.3092	52.9364	93.6851	0.3802	0.55228	0.269161	0.397153	0.822805	0.609178	0.335592	0.556125	0.553931	0.558767	0.460482	0.4834	0.275592	0.525758	0.613352	0.316497	0.711094	0.416155	0.543044	0.359591	0.590594	0.409306	0.259108	0.269899	1.0686	0.0672915	0.436623	0.11665	1.68235	0.433853	0.439917	0.575239
65402	5.94	638.499	Pos	Low confidence	DG 34:4;O2	0.57		DG						6.99182	10.0965	57.4279	64.3788	0.489573	0.670404	0.57296	0.484251	0.761995	0.480647	0.523487	0.511949	0.565427	0.390792	0.250692	0.578916	0.284408	0.679051	0.544171	0.500024	0.967107	0.0462037	0.821571	0.419062	0.899337	0.513127	0.285725	0.488193	0.977364	0.0329872	0.621606	0.17155	2.28479	0.93028	0.835115	0.834952
73554	11.64	638.572	Pos	Low confidence	DG 36:2	0.6		DG	LMGL02010054	9543720	HMDB0007137			5.31244	5.03302	35.9011	53.2042	0.743962	0.596744	0.706479	0.600067	1.00274	0.590102	0.694513	0.617074	0.91289	0.700259	0.64478	0.436473	0.600453	0.548348	1.07814	0.448364	1.25295	0.593163	0.611982	0.54198	1.5441	0.389663	0.642546	0.442005	1.06639	0.416373	0.722358	0.581781	1.54159	0.678045	0.919312	0.743645
102375	7.53	670.562	Pos	Low confidence	DG 36:2;O2	0.5		DG						37.7894	22.3225	97.8828	165.541	3.95423	1.38812	5.09012	0.0801808	0.563074	0.108817	3.17781	1.3534	2.19809	0.0977569	1.51267	0.0855854	0.397205	1.13563	5.88231	0.0954472	0.827356	1.4767	0.876945	0.108741	3.35901	0.119208	2.54946	0.0891906	3.86538	0.0667112	0.781699	0.115644	6.09449	1.44732	4.55757	1.5562
72690	11	636.556	Pos	Low confidence	DG 36:3	0.19		DG	LMGL02010421	53477994	HMDB0007059			9.53757	10.3142	26.7684	42.3759	0.602154	0.768349	0.720714	0.627077	0.884436	0.697513	0.636416	0.657856	0.957337	0.663764	0.591101	0.596774	0.660114	0.615267	1.03639	0.621316	1.14123	0.673582	0.726404	0.644362	1.41924	0.575495	0.614748	0.504823	1.19459	0.459138	0.788643	0.50881	1.07856	0.662942	0.817196	0.665019
71208	9.39	634.541	Pos	Low confidence	DG 36:4	0.91		DG	LMGL02010069	9543735	HMDB0007140			4.54922	3.02803	46.4414	80.1536	0.598414	0.475078	0.624937	0.490234	0.967918	0.489338	0.568717	0.527341	0.133779	0.59348	0.567693	0.384193	0.546949	0.526718	1.20423	0.0868391	1.16138	0.458298	0.478197	0.344228	1.36992	0.329471	0.69407	0.431218	0.199817	0.341229	0.680688	0.451961	1.3379	0.607519	0.845908	0.775606
21316	5.79	666.531	Pos	Low confidence	DG 36:4;O2	0.38		DG						6.87788	9.45501	84.9009	321.438	5.22186	0.881465	4.97986	1.1496	4.36451	0.33185	3.93054	0.886333	3.32086	0.906996	2.9722	0.261003	4.26833	0.94401	5.29407	0.784838	3.94248	0.93366	5.54092	0.171163	5.04815	0.187637	5.48088	0.774702	8.05832	0.105006	2.72124	0.182028	7.94705	0.227635	5.39789	1.32866
70237	8.37	632.525	Pos	Low confidence	DG 36:5	0.5		DG	LMGL02010481	53478120	HMDB0007277			5.8868	3.71015	27.1931	55.0459	0.60847	0.575501	0.694816	0.614149	0.973085	0.647977	0.614837	0.643034	0.702978	0.683923	0.585427	0.488268	0.607503	0.632901	1.05953	0.550558	1.15956	0.579908	0.646743	0.480284	1.25415	0.492213	0.762186	0.598846	0.988874	0.482988	0.734946	0.499976	1.10035	0.664134	0.836166	0.837817
108016	6.09	648.52	Pos	Low confidence	DG 36:5;O	0.07		DG						5.58304	6.0211	102.83	141.928	0.0882001	0.12076	0.30451	0.100498	0.959688	0.136389	0.0985706	0.950376	0.480662	0.122527	1.63389	0.107272	0.493174	0.336408	2.31714	0.119632	1.09841	0.117116	0.467094	0.136295	0.628909	0.149413	0.822113	0.7308	0.598041	0.0836149	0.582877	0.144946	0.79233	0.115258	0.513275	0.0959313
102035	5.43	664.515	Pos	Low confidence	DG 36:5;O2	0.66		DG						6.58156	6.51124	55.3479	58.3187	2.04064	0.296981	1.95402	1.36119	1.48958	0.335418	1.72454	0.81745	1.33134	0.928166	1.07715	0.791428	1.2852	1.07116	1.9714	0.188301	2.08868	1.09806	1.36471	0.978031	1.80311	0.235177	2.2885	0.980546	3.16933	0.701848	1.32874	0.684438	3.04162	1.09332	1.87591	1.17384
68490	7.47	630.51	Pos	Low confidence	DG 36:6	0.88		DG	LMGL02010328	14275411	HMDB0007278			5.89758	8.00648	23.0877	38.4	0.565383	0.666271	0.616513	0.686881	0.913329	0.822435	0.55596	0.658669	0.655559	0.761316	0.549236	0.595949	0.623834	0.670745	1.11727	0.834355	1.15869	0.687017	0.706342	0.58671	1.25454	0.635976	0.800999	0.698538	1.2207	0.627177	0.794498	0.672186	0.94593	0.76924	0.730886	0.761645
90375	5.54	646.504	Pos	Low confidence	DG 36:6;O	0.2		DG						4.99941	5.25023	55.51	72.2704	0.521974	0.510034	0.540989	0.489894	1.01816	0.541441	0.54755	0.65652	0.637706	0.630043	1.04181	0.508444	0.496175	0.630643	2.76874	0.580169	1.11689	0.648025	0.681003	0.5144	1.03428	0.498466	0.766883	0.816844	1.25343	0.307394	0.799668	0.505612	1.35078	0.552795	0.527912	0.585518
3027	5.07	644.489	Pos	Low confidence	DG 36:7;O	0.67		DG						13.7257	21.7201	56.9767	73.3818	0.474182	0.196232	0.117107	0.521726	1.18254	0.664888	0.597782	0.559253	0.654874	0.675653	0.919601	0.583327	0.118339	0.149337	1.39431	0.113208	1.83243	0.644361	0.826882	0.628661	1.16042	0.424171	0.755613	1.0827	1.46136	0.0791252	1.09772	0.539277	1.32597	0.617448	0.47343	0.463256
112584	4.83	644.489	Pos	Low confidence	DG 36:7;O	1.09		DG						9.18233	13.5392	65.9895	57.3513	0.101671	0.95552	0.0990817	0.603228	0.141934	2.27671	0.355627	0.544071	0.666189	1.26812	0.603932	0.800547	0.100123	0.65763	0.639852	0.504504	1.96695	0.42428	0.837043	0.606134	0.866758	0.625167	0.614221	0.917949	1.35732	0.719774	1.75564	1.37703	0.870823	0.479394	0.359329	0.478914
109123	7.46	664.588	Pos	Low confidence	DG 38:3	1.03		DG	LMGL02010098	9543764	HMDB0007310			14.0186	16.7146	121.994	146.166	1.8281	0.745061	1.89734	0.902831	0.850687	1.94121	3.19398	1.04491	1.10695	1.30846	0.757828	0.911992	3.01132	0.620471	3.16901	2.19251	5.80856	1.49795	18.3983	0.775737	5.11388	0.283467	0.724555	1.35816	1.6409	0.908195	4.63867	0.274993	2.36092	3.31854	4.5617	2.89682
6461	9.4	692.619	Pos	Low confidence	DG 40:3	0.39		DG	LMGL02010170	9543835				23.1939	34.3381	55.2205	92.9051	0.382888	0.623059	0.432986	0.518479	0.147534	0.674318	0.118109	0.516666	0.575935	0.65752	0.419614	0.553447	0.104074	0.573772	0.132312	0.625917	0.131978	0.656118	0.523679	0.136512	0.620715	0.149651	0.491872	0.522904	0.205532	0.0837482	0.374085	0.145177	0.247986	0.600575	0.543084	0.63476
n|36862.0	2.18	699.381	Neg	Low confidence	DGMG 16:0	0.18		DGMG	LMGL04010017	162881391				9.38515	10.5151	21.0452	21.3463	0.882519	1.36019	0.857432	0.963069	0.900774	1.31491	0.721039	1.16008	0.94869	0.855737	0.652079	1.11175	0.737514	0.948645	0.898196	0.970773	0.870896	1.27835	0.597564	1.00241	0.785659	1.47188	0.85975	0.716334	1.19744	0.696666	0.780899	1.0654	1.29633	0.914825	0.881715	0.931903
n|34936.0	0.93	281.176	Neg	Low confidence	FA 16:3;O2	0.79		FA	LMFA01040075	171119172				9.95985	16.7563	47.3184	49.9651	0.666113	0.748367	0.54605	0.6158	1.91118	1.92949	0.527253	0.724687	1.45471	1.1855	1.43333	0.603068	0.680308	0.66642	1.13715	0.578725	1.44256	0.57242	1.2534	0.68696	1.78588	0.906366	0.921739	0.695061	2.40024	0.70163	1.75034	1.38213	1.7722	0.705029	0.786444	0.656466
n|38661.0	3.28	279.233	Neg	Low confidence	FA 18:2	0.14		FA						20.2328	9.60034	29.8699	34.333	0.926211	1.18367	0.554371	0.900353	0.181531	1.47697	0.520229	0.736276	0.242745	1.04988	0.528682	0.690437	1.03981	0.672088	0.944284	0.771436	0.758527	0.693586	0.439064	0.737255	0.658434	0.840563	0.973561	0.787975	0.810737	0.632213	0.783878	0.766845	0.547438	0.75662	0.738294	0.687756
n|35657.0	1.4	295.228	Neg	Low confidence	FA 18:2;O	0.95		FA	LMFA01060201	9948134	HMDB29796			9.91548	8.39055	30.0022	58.0384	0.645715	0.579175	0.441534	0.425485	1.07762	0.737175	0.500023	0.690103	0.776794	0.698257	0.752499	0.484025	0.472609	0.485324	1.15218	0.521208	0.910488	0.541147	0.522946	0.452476	0.778398	0.528759	0.510268	0.502373	0.911866	0.44731	0.72064	0.732608	1.19426	0.577966	0.43896	0.424708
n|35365.0	1.12	311.223	Neg	Low confidence	FA 18:2;O2	0.46		FA	LMFA01170055	9543674				8.40364	9.44874	54.7083	47.6064	0.715284	0.699664	0.590318	0.488714	1.79578	0.835288	0.629909	0.676725	2.00151	0.8228	1.28617	0.541297	0.639787	0.553729	1.65953	0.522528	1.28477	0.578234	1.30934	0.625625	1.792	0.700834	0.80585	0.551707	2.15189	0.600275	1.66947	0.985366	2.56454	0.595377	0.834441	0.488944
n|35068.0	0.91	327.218	Neg	Low confidence	FA 18:2;O3	0.48		FA						8.97671	10.5537	42.5548	44.9946	0.529161	0.746923	0.592	0.389814	1.06958	0.665819	0.548683	0.751631	0.932193	0.764903	0.67814	0.864655	0.375364	0.582093	1.453	0.510609	0.709904	0.776301	1.06982	0.675821	1.01594	0.934753	0.433493	0.648522	1.14419	0.430257	0.838576	0.810308	2.12311	0.66526	1.40969	0.630321
n|37591.0	2.65	277.217	Neg	High confidence	FA 18:3	1.17	626.7	FA		5494436				36.5241	26.1354	87.8988	110.615	0.164508	4.61402	0.160519	2.60541	1.06253	5.84119	0.170294	1.48679	0.241533	3.0953	1.2168	1.46802	1.26726	2.44683	0.724858	1.95882	1.5296	1.19627	0.282178	2.58051	0.24518	2.44915	1.02197	1.69342	0.337493	1.85889	1.05033	3.67198	0.224873	0.523144	0.74848	1.29218
n|3356.0	6.4	293.212	Neg	Low confidence	FA 18:3;O	0.42		FA					NoAbbrev: 5-(2-hydroxyethyl)isolongifol-4-ene | NoAbbrev: 5-(2-hydroxyethyl)isolongifol-5-ene	22.1278	19.3303	51.9743	48.3388	0.618557	0.831212	0.611522	1.18471	0.226386	0.296459	0.213439	0.272889	0.302726	1.05564	1.02186	0.253473	0.551346	1.01217	0.240987	1.45599	0.817975	0.822983	0.844317	1.11903	0.244538	0.731888	0.189317	1.85192	1.6049	1.02337	0.943675	1.02888	1.31063	1.25666	0.91772	1.2874
n|35144.0	1.06	309.207	Neg	Low confidence	FA 18:3;O2	0.48		FA						7.87323	10.3355	77.2067	88.0261	0.509561	0.493222	0.431088	0.336811	2.33426	0.832112	0.416778	0.539606	2.36316	0.621224	1.75244	0.377231	0.433058	0.416243	1.69069	0.418982	1.37559	0.480214	1.23361	0.411402	2.05347	0.612882	0.629517	0.454349	2.55281	0.385764	1.91469	0.70517	2.61512	0.449451	0.64726	0.395207
n|34869.0	0.89	325.202	Neg	Low confidence	FA 18:3;O3	0.56		FA						8.59863	10.3362	45.0412	38.1174	0.787018	0.714037	0.751886	0.406426	1.53675	0.944623	0.653107	0.738822	1.21302	0.683337	0.854883	0.763646	0.418146	0.652518	1.60423	0.552049	0.800304	0.718391	0.971139	0.758795	1.41315	1.0124	0.579637	0.60333	1.47243	0.40118	0.937027	0.851629	2.41291	0.664928	1.57755	0.686881
n|50280.0	8.69	367.358	Neg	High confidence	FA 24:0	0.14	605.6	FA		11197	HMDB0002003	C08320		29.328	16.1209	59.7039	59.8027	1.80212	0.927465	2.2526	0.838394	1.47701	0.814882	1.1976	0.946013	2.41409	0.892275	2.35581	1.28053	1.39052	0.554299	0.231554	0.0577985	0.785893	0.726158	1.08053	0.0782816	1.57414	1.49543	0.860054	0.563891	1.54903	0.0432215	0.92809	0.0565227	1.57124	0.264977	1.90303	0.65035
82114	7.19	554.515	Pos	Low confidence	FAHFA 34:1;O	0.58		FAHFA	LMFA07090020	126456515	HMDB0112108			8.05238	9.40545	25.6053	28.2457	0.995392	0.914306	0.980648	1.28317	1.78017	0.84051	0.790253	0.886567	1.10411	1.12598	0.966124	0.96082	1.36468	1.05337	0.888978	0.920409	1.61266	0.90976	1.24778	0.768598	1.21794	0.723035	0.806074	1.00002	1.53311	1.28209	1.22974	0.784125	1.15103	0.988062	0.76883	0.770679
88255	7.77	578.515	Pos	Low confidence	FAHFA 36:3;O	0.73		FAHFA	LMFA07090147	52922006				28.4288	32.3458	77.0344	69.6032	0.586637	0.121273	0.535909	0.486028	0.976161	0.852374	0.66944	0.5966	0.338268	0.137983	0.233839	0.360325	1.1524	0.521751	1.13672	1.01578	2.5967	0.726766	2.99987	0.260602	1.48151	0.249397	0.320888	0.947218	1.28858	0.878758	1.60629	0.24016	0.593512	0.0722357	0.924915	0.992202
109145	7.46	578.515	Pos	Low confidence	FAHFA 36:3;O	0.53		FAHFA	LMFA07090147	52922006				9.72091	10.1495	99.9388	57.5635	0.59891	0.318459	0.536962	0.364006	1.04991	0.690936	0.789962	0.466191	0.277355	0.80624	0.39742	0.41121	1.3711	0.369279	0.838882	0.782301	3.59514	0.565292	5.82852	0.306233	1.9302	0.632279	1.37199	0.659607	1.26554	0.763781	2.43397	0.197569	0.617528	1.295	1.04332	1.0432
69163	7.77	576.499	Pos	Low confidence	FAHFA 36:4;O	0.75		FAHFA	LMFA07090098	171120174				9.13725	11.4103	91.3823	72.2795	0.531409	0.118279	0.0860945	0.474029	0.963274	0.724214	0.077816	0.514148	0.363182	0.134576	0.467868	0.47376	0.11637	0.484769	0.599932	0.787042	2.0567	0.570732	3.9739	0.281304	1.62368	0.655086	0.24079	0.807161	1.53555	0.810411	1.80328	0.242298	0.858159	1.3341	0.817254	1.1495
3439	5.54	788.588	Pos	Low confidence	GlcADG 34:1	0.1		GlcADG	LMGL05010032	171119217				9.18332	12.5868	59.2832	94.0901	0.562913	0.900731	0.109664	0.215659	0.479067	0.292679	0.510029	0.720497	0.613247	1.15358	0.139945	0.690586	0.411233	0.197211	0.359816	0.701154	0.356724	0.630252	0.347305	0.166815	0.384756	0.182871	0.721043	0.136823	0.9365	0.526159	0.361401	0.177404	1.1892	1.0971	0.371996	1.16756
n|41635.0	4.79	811.522	Neg	Low confidence	GlcADG 34:3	1.36		GlcADG	LMGL05010029	132609509			MGDG 34:4;O	6.81131	9.39561	48.9002	41.5381	0.164454	0.962234	0.160466	0.411364	1.30945	0.952712	0.510717	0.708464	1.06683	0.712577	0.659997	0.749633	0.14323	0.619214	1.10371	0.617792	0.234482	0.934452	1.32071	0.773937	1.19465	1.01526	0.201602	0.582704	1.07536	0.479566	1.04078	0.529986	2.24604	0.882633	1.03455	0.800705
n|42027.0	5.02	811.522	Neg	Low confidence	GlcADG 34:3	1.02		GlcADG	LMGL05010029	132609509			MGDG 34:4;O	6.80017	7.60987	32.276	47.0702	0.999348	1.60541	0.943661	1.60877	0.673414	1.25349	1.14541	1.33113	0.872579	1.22935	0.453767	1.74683	0.828146	1.61976	0.638614	2.13119	0.955961	1.86138	1.09679	1.71222	0.672201	1.67636	0.848713	1.44564	1.14018	1.33415	0.788597	1.13831	1.17243	2.27512	1.25972	1.63576
2319	4.29	1066.68	Pos	Low confidence	NoAbbrev: Arabidopside E	0.77		GlcADG	LMGL05010038	16747780				7.33734	10.1274	101.808	79.0521	0.417692	0.113709	0.449832	0.283889	1.95747	0.649155	0.607086	0.103946	1.05254	0.440801	0.795825	0.799508	0.4993	0.0865348	2.89777	0.427805	1.41048	0.123338	1.39945	0.430608	1.03514	0.157351	4.06097	1.41778	1.59955	0.528582	1.16226	0.933198	2.19572	0.4014	0.177563	0.0983806
2828	4.88	1066.68	Pos	Low confidence	NoAbbrev: Arabidopside E	1.11		GlcADG	LMGL05010038	16747780				7.33758	9.56981	57.0857	68.4384	0.372134	0.505056	0.553394	0.385958	1.01076	0.780168	0.39208	0.474427	1.21868	0.501815	0.704361	0.449342	0.427392	0.561658	1.38264	0.764993	0.61087	0.574216	0.77068	0.642518	0.881035	0.644097	0.638393	0.585578	1.81172	0.335783	0.84666	0.455865	2.47836	0.524099	0.672636	0.82114
2624	4.64	1094.71	Pos	Low confidence	NoAbbrev: Arabidopside G	0.19		GlcADG	LMGL05010048	102419651				12.1531	9.03623	84.1819	85.0389	0.457795	0.463253	0.473582	0.384754	1.37917	0.521121	0.451629	0.584791	0.915994	0.413702	0.855593	0.631355	0.498339	0.325635	3.2973	0.413938	1.60521	0.439085	0.967905	0.611242	1.26705	0.420143	2.73736	1.1183	1.66383	0.436492	1.15845	0.826747	2.41877	0.40672	0.13815	0.109545
80828	4.03	1094.71	Pos	Low confidence	NoAbbrev: Arabidopside G	0.36		GlcADG	LMGL05010048	102419651				5.64988	7.04012	31.8803	29.1228	0.494665	0.845906	0.528505	0.579676	0.848554	0.891234	0.573646	0.664725	0.906881	0.770352	0.597062	0.787888	0.504428	0.644452	0.900097	0.796443	0.889771	0.854107	1.02886	0.868952	0.873915	0.943813	0.489814	0.767898	1.24399	0.50565	0.815564	0.71731	2.02591	0.88415	0.823312	0.816588
98481	4.43	1094.72	Pos	Low confidence	NoAbbrev: Arabidopside G	1.07		GlcADG	LMGL05010048	102419651				7.09154	2.6584	72.8162	63.5352	0.481768	0.483949	0.613798	0.319835	1.72858	0.517864	0.517544	0.490576	1.32335	0.567947	1.20452	0.648108	0.586407	0.383354	2.75721	0.448108	1.65964	0.505779	1.26312	0.451936	1.54906	0.427914	2.17961	1.00202	2.38032	0.451538	1.5647	0.835473	3.10679	0.448489	0.781969	0.407412
n|95108.0	4.95	846.523	Neg	Low confidence	Hex2Cer 30:3;O2	1.2		HexCer						23.1761	12.9434	48.5382	110.306	4.21293	2.8688	3.15409	3.88837	0.638518	2.13202	2.4587	5.54588	1.91396	2.37631	3.26071	1.78622	3.75389	1.92935	1.0905	2.6334	0.849617	3.34985	1.22935	3.7609	1.22639	2.72302	3.22574	1.81719	0.701545	1.91468	0.9104	1.53806	0.806979	3.12459	1.30809	2.2213
n|105178.0	5.21	846.523	Neg	Low confidence	Hex2Cer 30:3;O2	0.92		HexCer						34.7851	19.9912	53.9437	73.5825	5.32884	1.80679	3.89841	2.71767	1.19412	2.26731	4.21581	3.48334	1.22063	1.66424	1.42723	1.54947	5.27335	1.49871	2.19891	2.48057	1.52587	1.72878	2.4755	2.50133	1.463	1.91349	4.24449	1.40722	1.15216	1.26959	1.563	1.02385	1.04772	1.45764	1.92606	1.30578
n|16562.0	5.78	878.586	Neg	Low confidence	Hex2Cer 32:1;O2	1.12		HexCer						11.8473	9.36567	100.445	159.995	3.60194	0.368305	1.21712	1.69597	5.54268	0.339897	3.22523	0.350313	5.13077	0.279111	7.63444	0.333596	1.02261	1.67301	4.34462	0.293569	5.84605	0.335914	5.54598	0.395674	4.78652	0.434401	4.24935	1.39536	4.34397	0.978286	4.52212	0.293342	2.78912	0.272735	0.929259	1.76386
21069	4.44	842.528	Neg	Low confidence	Hex2Cer 32:4;O3	1.19		HexCer						10.3014	6.36547	59.3053	181.65	4.83448	2.66053	5.35659	6.73457	4.46831	8.08519	6.02388	2.53056	3.08088	7	5.85554	2.4098	7.79697	5.92927	0.910054	8.64674	3.01282	2.04368	1.0947	7.22179	2.71145	2.64288	5.7126	5.76344	0.715825	9.23966	4.7757	8.05861	0.802824	4.23908	0.929259	4.98189
118504	2.65	842.526	Pos	Low confidence	Hex2Cer 32:5;O3	0.23		HexCer						6.32128	8.74111	85.6544	380.88	5.19086	4.88544	1.11743	12.3476	1.14211	7.31154	0.972415	5.04632	1.16346	8.93914	1.42499	4.16145	15.2128	5.94429	1.10098	7.09031	1.03791	7.9693	1.30137	5.72609	0.995534	4.22455	12.5793	8.97613	0.770354	16.9802	1.19339	10.4296	1.06051	5.5386	1.02018	3.63589
n|13875.0	7.67	934.648	Neg	Low confidence	Hex2Cer 36:1;O2	0.95		HexCer	LMSP0509AA02	44261957				19.1685	10.3904	108.235	133.734	3.36585	0.377511	1.23141	1.64525	4.63726	0.348393	1.0877	0.359069	4.79504	0.286087	6.38622	0.341934	1.03461	0.280441	4.1259	0.300906	5.01717	0.34431	6.20014	0.405564	5.39494	0.445258	4.53007	1.63907	3.85319	0.242723	4.67986	0.300674	3.2399	0.279552	0.929259	0.243985
n|47469.0	7.47	744.564	Neg	High confidence	HexCer 18:1;O2/16:0	2.08	566.7	HexCer		6321355			HexCer 16:0;O2/18:1	8.08398	9.40364	20.85	23.8217	1.09488	1.2088	1.28663	1.08382	1.11	1.14737	0.944451	1.38788	1.13401	1.16369	0.995983	1.3107	0.891408	0.991077	0.891883	0.832538	0.959872	0.897677	1.38558	1.29934	1.18988	1.14119	0.846942	0.789083	0.997503	0.684778	1.25674	0.867241	0.649353	0.883193	0.953487	0.829342
n|45555.0	6.53	760.559	Neg	High confidence	HexCer 18:1;O2/16:0;O	0.62	541.9	HexCer						6.84133	9.48333	16.6524	22.3517	1.11481	1.39031	1.25627	1.21752	1.16132	1.32972	1.11964	1.21791	1.0551	1.19349	0.92994	1.37046	1.07068	1.21678	0.962807	1.23537	0.990581	1.27227	1.42961	1.3743	1.10972	1.23849	0.956532	0.911486	0.991204	0.927106	1.27868	1.14174	0.815744	1.0696	0.987743	0.991083
3272	5.33	684.47	Neg	Low confidence	HexCer 30:3;O2	0.83		HexCer		24779076	HMDB0008443			17.5005	20.9834	54.9239	45.742	0.798357	0.199625	0.803617	0.955402	0.662072	1.39945	1.09358	0.189873	1.09746	0.453843	0.756522	0.799107	0.61416	0.873722	0.69652	0.9277	0.709985	1.20767	0.964373	0.214459	1.22084	1.08305	0.658815	0.136783	0.695166	0.12835	1.45713	0.158994	0.839401	0.913616	0.221677	0.982873
79766	2.12	904.614	Pos	Low confidence	NoAbbrev: Crispin B	0.83		HexCer	LMSP05010129	171119969				12.9208	15.0186	27.8402	27.439	1.05756	1.20992	1.14963	0.812519	0.916883	1.16397	1.21826	1.03688	1.02665	0.881813	1.27553	1.10082	1.05399	0.891958	1.04314	0.919929	1.15466	0.95719	1.56588	1.25443	1.00152	1.54467	0.928933	0.944127	0.701068	0.618797	1.24404	1.29762	0.964958	0.854114	1.38127	0.234417
57303	2.5	496.34	Pos	High confidence	LPC 16:0	0.14	698.6	LPC		86554				5.35513	4.82241	19.2108	21.1268	1.30909	1.02746	1.00313	1.18129	1.56576	0.837044	0.837355	0.893417	0.793011	1.13168	0.874512	1.26341	1.34774	1.08249	0.997574	0.761203	1.31355	0.908465	1.03553	0.736886	0.982208	0.811264	1.15925	1.0185	1.32868	1.02575	0.741649	0.892421	1.13883	0.962494	1.2352	0.854622
55801	1.4	342.264	Pos	Low confidence	MG 16:3	0.52		MG		52925090				21.7717	29.9649	57.4738	76.7616	0.505894	0.843525	0.483763	0.637253	1.69787	0.608222	0.422366	0.446454	1.13861	0.873753	2.37688	0.627933	0.422686	0.586095	1.22674	0.680701	1.69187	0.534149	0.824668	0.815659	0.865132	0.379828	0.60073	1.42894	1.17588	0.798006	1.86917	1.21703	1.20668	0.448178	0.255692	0.822781
58043	2.92	402.358	Pos	Low confidence	MG 20:1	0.23		MG		52924621				31.3703	24.5288	85.7449	74.1164	0.607128	0.555294	0.308442	1.39653	0.756763	0.697502	0.583906	0.389744	0.260158	0.244372	1.07632	0.595967	0.118066	0.452232	0.869627	1.36627	0.415409	0.686965	1.75993	1.10067	0.355384	2.92946	0.595835	0.882058	0.365941	1.33322	0.547668	2.67957	0.386198	1.16488	3.19991	0.19489
n|102474.0	6.79	769.511	Neg	High confidence	MGDG 16:0_16:3	1.08	692	MGDG					MGDG 14:1_18:2 | MGDG 14:0_18:3 | MGDG 16:1_16:2	9.93796	8.0189	70.5604	60.799	0.812097	2.06994	0.584235	1.68891	1.04043	2.67858	0.489304	0.866396	1.2918	2.06202	1.50866	1.00241	1.66763	1.14716	0.282514	0.820102	2.50061	1.33358	0.329937	1.59182	0.860033	1.07674	1.42757	0.99699	1.88943	2.96284	1.85656	3.36054	0.210185	0.160999	0.43489	0.119774
69369	7.79	770.578	Pos	High confidence	MGDG 16:0_18:3	0.24	540.2	MGDG		101684924				13.7693	17.1494	60.6073	102.589	1.128	3.23463	0.966499	2.2991	0.308253	2.95266	0.8018	1.89495	0.403411	2.52428	0.369493	2.84044	1.52256	1.71602	0.206295	2.28949	1.32961	1.69129	0.763541	3.26307	0.185265	1.83506	1.3707	2.08182	0.96623	3.45833	0.242042	2.71296	0.615017	1.50546	1.07188	1.55057
n|87275.0	5.89	767.496	Neg	High confidence	MGDG 16:1_16:3	2.13	609.5	MGDG					MGDG 16:2_16:2	5.91901	7.03219	35.0664	45.7938	1.28873	1.80994	1.03228	2.06793	0.735268	1.93249	1.02599	1.29405	0.966033	1.82783	0.953922	1.54583	1.79584	1.47209	0.518074	1.34704	1.21076	1.14537	0.686099	1.85456	0.77774	2.00544	1.51866	1.08284	1.4655	2.05203	1.00231	2.14517	0.889195	1.49116	1.089	1.14584
n|47890.0	7.65	797.543	Neg	High confidence	MGDG 16:1_18:2	1.63	629.9	MGDG					MGDG 18:1_16:2 | MGDG 16:0_18:3 | MGDG 18:0_16:3 | MGDG 14:1_20:2	7.87916	9.42016	65.9323	57.5183	1.65996	0.362911	0.996871	2.11291	0.827265	2.51098	1.08941	1.56025	1.20472	2.36654	0.706997	0.996006	0.802214	0.276326	0.346919	0.298605	0.940158	1.73793	0.39772	0.404427	0.818995	1.32274	0.608459	0.261723	1.13019	2.35757	0.782982	2.27416	1.01018	0.47843	1.17083	1.37624
n|46030.0	6.79	795.527	Neg	High confidence	MGDG 16:2_18:2	1.24	596	MGDG					MGDG 16:1_18:3	8.18463	12.5073	59.3881	58.647	1.13256	3.22133	0.759263	2.1341	0.818599	2.46313	0.652024	1.24244	1.19946	2.26628	1.06081	1.03634	1.90041	1.27997	0.396668	1.04277	1.56327	0.971949	0.443993	2.33623	0.849241	1.18153	1.44149	1.05268	1.84528	3.13235	1.14081	3.4274	0.845637	0.955545	0.829307	0.755758
n|67510.0	7.79	823.557	Neg	High confidence	MGDG 18:1_18:3	0.09	634	MGDG					MGDG 18:2_18:2 | MGDG 16:2_20:2 | MGDG 20:1_16:3 | MGDG 14:1_22:3	6.33507	7.81971	44.4821	39.8177	1.21613	0.457277	0.911128	1.72067	0.705777	2.11146	0.913936	1.58283	0.950691	1.63343	0.695624	1.25499	0.668667	0.348177	0.717784	1.51823	1.17229	1.29625	1.01405	0.460877	1.18707	1.50737	0.807666	0.298254	1.42408	1.79023	1.094	2.34224	0.975141	0.394253	1.18172	1.19704
n|54682.0	11.55	725.605	Neg	Low confidence	NoAbbrev: alpha-N-(3-octadecanoyloxy-octadecanoyl)-L-ornithine	0.55		Other	LMFA08020226	138454222				10.3381	12.4743	17.6551	21.0725	0.949294	1.17404	0.856454	0.933373	1.13643	1.19679	0.895337	1.12482	1.2906	1.07801	1.01689	1.0162	0.691711	0.932357	0.792151	0.969408	0.860957	1.12992	0.959571	1.2124	1.00228	1.29936	0.783019	0.868859	1.30579	0.710603	0.933739	0.938649	1.35962	0.968205	0.827206	0.794811
n|67150.0	5.78	669.451	Neg	High confidence	PA 16:0_18:3	1.92	599	PA		52929561	HMDB0114837		PA 16:1_18:2	7.47468	10.1066	41.3046	33.7239	1.02981	0.175098	1.18265	1.81494	0.783679	0.512048	1.02681	0.165357	0.735998	0.913682	1.08851	0.155213	1.24072	1.31639	0.963938	1.61924	1.23499	0.649834	1.27639	0.828314	1.0056	1.9535	1.12549	1.42571	0.897012	1.44617	1.37237	1.1848	0.548045	1.25489	0.83009	1.42514
n|47383.0	7.45	699.498	Neg	High confidence	PA 18:0_18:2	1.74	567.9	PA		24779559	HMDB0007861			6.24836	4.85085	40.033	28.8045	1.1517	0.255762	1.27071	1.61579	0.847412	0.249313	1.27273	0.241533	0.851803	0.944706	1.36032	0.226717	1.15141	1.25913	1.04499	1.48906	1.30946	0.255768	0.974111	0.877369	0.942256	0.326174	1.12644	1.53115	1.04822	1.44342	1.24018	1.42618	0.693146	0.982908	0.870335	1.60865
n|91979.0	7.1	699.498	Neg	High confidence	PA 18:0_18:2	1.88	601.6	PA		24779559	HMDB0007861		PA 18:1_18:1 | PA 16:0_20:2 | PA 16:1_20:1 | PA 20:0_16:2 | PA 14:0_22:2 | PA 14:1_22:1	8.74726	8.81011	136.478	23.5071	11.0458	1.14348	13.5341	0.865405	16.4731	1.11465	10.6464	1.07987	9.61552	0.888153	6.84658	1.01363	11.6829	0.947975	0.99005	0.920199	0.779436	1.02873	1.05712	1.1763	2.53649	1.31192	0.794037	0.808135	2.63169	0.735162	1.00327	0.972399	9.5975	0.908381	0.891464	0.751476
n|90094.0	6.4	697.482	Neg	High confidence	PA 18:0_18:3	1.83	601.1	PA		52928907	HMDB0114879		PA 18:1_18:2	9.127	14.4676	111.553	268.544	1.59478	0.215254	2.10065	0.162907	1.79252	0.209826	1.53449	0.203279	1.2282	0.167189	1.95886	0.190809	1.7836	0.17845	0.151117	0.173222	0.118969	0.193653	0.484063	0.221431	0.129053	0.24696	0.121198	0.152126	0.119766	0.13839	0.153134	0.183048	1.07778	0.170997	0.969391	0.141461
n|42402.0	5.13	691.435	Neg	High confidence	PA 18:3_18:3	1.53	590.8	PA		9547161	HMDB0115010			6.00831	7.62378	37.6857	53.1406	1.96192	1.42102	2.5106	1.13983	2.2351	1.3969	1.50222	1.84429	2.76674	1.75695	2.75411	1.62106	1.21429	0.970223	1.09809	0.948903	1.04473	1.68755	2.08704	1.28069	2.11	2.15932	1.06829	1.22728	1.57655	0.844131	1.58516	1.03975	1.12763	0.832324	1.66132	1.10087
n|50903.0	9.13	779.561	Neg	High confidence	PA 24:1_18:3	2.05	553.2	PA						8.89611	7.93504	46.8684	43.8411	0.864765	0.127473	0.93415	1.40191	1.23422	0.124258	0.871843	0.398174	1.17815	0.886816	1.56899	0.338989	0.75011	1.00029	1.04246	1.3069	1.38153	0.535714	1.69864	0.682654	1.32542	1.55118	0.793643	1.64909	1.17762	1.27343	1.8769	0.918443	0.899969	0.848035	0.577036	1.35643
n|38578.0	3.27	627.367	Neg	Low confidence	PA 30:4;O	0.53		PA						9.26603	13.6938	61.5128	63.6727	1.07338	0.289265	0.609351	0.725718	2.0641	0.319355	0.847546	0.344966	1.29005	0.965525	1.87678	0.189421	0.77669	0.762002	0.881112	0.376498	1.96109	0.292448	0.837796	0.427426	1.01951	0.143512	0.977313	0.813752	1.33539	0.661921	1.41644	0.885528	1.00073	0.445062	0.13904	0.469921
n|41198.0	4.64	641.417	Neg	Low confidence	PA 32:3	2.19		PA	LMGP10010281	52928874				10.7521	7.23617	68.94	92.8419	0.224127	0.928486	0.202738	0.914204	0.183897	1.19836	0.243013	0.843031	0.262907	0.853414	0.155572	0.784725	0.236709	0.999927	0.247901	0.829048	0.123171	0.959179	0.248921	1.07617	0.176483	1.14417	0.218449	0.672289	0.121837	0.710167	0.174776	1.03142	0.185474	0.960035	0.225838	0.612213
n|47955.0	7.66	661.482	Neg	Low confidence	PA 33:0	1.05		PA	LMGP10010854	52929447	HMDB0115225			6.88402	5.84467	71.9367	92.477	0.640634	0.213338	0.545103	0.691991	1.38717	0.494126	0.55254	0.22757	1.42082	0.639003	1.67924	0.178676	0.426372	0.640703	1.3527	0.465889	1.65356	0.208192	1.33226	0.337062	1.25947	0.0885004	0.568106	0.812379	1.12046	0.563524	1.64621	0.065597	1.28744	0.403162	0.266912	0.678294
n|46778.0	7.17	659.466	Neg	Low confidence	PA 33:1	0.64		PA	LMGP10010099	52928692				13.7239	11.0544	79.0673	161.949	0.469879	0.138041	0.390595	0.368668	0.949657	0.132592	0.399898	0.130698	1.22077	0.380511	1.14341	0.127801	0.376105	0.460235	1.50406	0.307663	1.08809	0.161278	1.45792	0.233483	0.820871	0.132583	0.367638	0.433006	0.802437	0.359262	0.860951	0.393774	0.702437	0.246798	0.163654	0.376876
n|73425.0	6.65	659.466	Neg	Low confidence	PA 33:1	0.82		PA	LMGP10010123	52928716				10.0751	5.06487	35.5847	35.2186	1.08258	0.443923	1.18338	1.4754	1.17141	0.377347	1.08735	0.488091	1.03223	0.926064	1.35455	0.473185	0.981883	1.48153	1.07121	1.29609	1.20812	0.5072	0.981715	0.728362	0.902973	0.31476	0.924435	1.43389	1.18652	1.13619	1.28801	1.26784	1.01498	0.902814	0.661353	1.49343
n|40221.0	4.14	703.456	Neg	Low confidence	PA 33:2	0.86		PA						17.1347	8.22373	47.6384	49.7987	1.27342	0.954789	1.13909	0.57933	2.17915	0.633016	0.749435	1.11909	1.88374	0.862223	1.06298	1.48008	0.741084	0.823086	1.31001	0.703921	0.436339	0.56463	1.73371	0.631438	1.47662	0.802776	0.672107	0.377485	1.18253	0.408829	0.739092	0.537234	1.74133	0.634638	1.66199	0.525006
n|41345.0	4.67	703.456	Neg	Low confidence	PA 33:2	0.77		PA						6.08607	5.86738	46.4699	112.808	3.72335	2.71141	4.96934	1.20346	3.0638	1.19697	2.27979	3.21544	3.27446	1.53957	4.57025	2.89608	2.18856	1.40414	4.42034	1.18752	1.81755	2.53985	3.15043	1.51965	3.5246	2.78266	1.9535	1.18724	2.06192	0.600075	1.47184	0.930258	2.64985	0.995538	3.85646	1.57966
n|40766.0	4.4	701.441	Neg	Low confidence	PA 33:3	1.15		PA	LMGP10010083	52928676				7.56397	9.42299	46.6972	87.8773	3.59961	2.22669	4.90788	1.24492	2.77757	1.18971	2.41537	2.39157	3.14749	1.27427	4.02406	2.79432	2.4476	1.30744	4.16779	1.53917	1.70538	2.15317	3.95555	1.70055	3.08974	2.32741	2.03092	1.05786	1.85496	0.698795	1.26479	0.944439	1.9443	0.886889	3.34939	1.14973
n|73084.0	3.69	701.44	Neg	Low confidence	PA 33:3	0.13		PA	LMGP10010083	52928676				15.9354	9.11361	48.4688	52.7944	1.3642	0.899009	2.17629	0.741042	1.43538	1.07348	0.911879	1.25354	2.27996	0.958161	2.49772	1.03597	1.38775	0.857056	2.05435	0.964838	1.75157	0.970428	0.572873	0.744077	2.25743	0.702979	0.430302	0.546723	1.29494	0.495501	1.63106	0.568135	1.79418	0.439958	1.94872	0.400208
n|93511.0	3.71	717.435	Neg	Low confidence	PA 33:3;O	0.15		PA						8.94956	8.78717	49.7892	85.4612	2.85629	1.51267	3.68762	1.03468	3.16208	1.02139	2.09188	2.20161	3.39125	1.08722	3.80192	1.83868	1.97851	1.23089	2.68666	1.3428	1.96917	1.76055	0.570903	1.1295	0.456615	1.71069	1.69457	1.04883	2.0429	0.684267	1.62546	0.774922	2.25093	0.84801	2.98332	1.11672
n|61746.0	4.85	699.424	Neg	Low confidence	PA 33:4	0.75		PA	LMGP10010173	52928766				17.538	13.9205	36.6912	86.4383	0.33082	0.549793	0.498507	0.531689	0.270582	0.483951	0.0867244	0.523264	0.754436	0.387601	0.331994	0.539394	0.0791657	0.57121	0.515553	0.421668	0.334813	0.379992	0.350778	0.63047	0.297349	0.912189	0.653812	0.437048	0.398158	0.401136	0.29518	0.538583	0.385464	0.487031	0.266641	0.33409
n|46650.0	7.15	721.503	Neg	Low confidence	PA 34:0	0.72		PA	LMGP10010864	52929456	HMDB0115061			12.9157	18.6107	24.5633	43.7964	0.768364	0.946151	0.85357	0.731355	0.593395	0.736004	0.641469	0.848512	0.712293	0.588109	0.636139	0.833457	0.760303	0.700032	1.14407	0.732389	0.438245	0.931341	1.23292	0.812713	0.526108	1.12101	0.610229	0.616862	0.428386	0.606404	0.605286	0.695063	0.40507	0.606037	0.750953	0.643666
4970	7.78	692.523	Pos	Low confidence	PA 34:1	0.41		PA	LMGP10010032	5283523	HMDB0007859			11.6921	9.74667	33.7481	42.3585	0.749612	0.723208	0.770654	0.675805	1.05171	0.458583	0.764167	0.466548	0.882294	0.642265	0.885669	0.574468	0.622222	0.907151	1.00495	0.800857	1.75812	0.519092	1.1377	0.769802	0.709778	0.479193	0.675705	0.874143	0.757868	0.699545	1.32449	0.443688	0.973757	0.823207	0.603788	0.945907
10649	4.68	671.465	Pos	Low confidence	PA 34:3	0.49		PA	LMGP10010255	52928848				35.7592	29.732	59.8074	89.2778	0.66244	0.333528	0.732652	0.372767	0.71913	0.298471	0.760676	1.96521	0.629746	1.30606	0.525429	2.17505	1.22285	0.560357	0.942532	0.658149	0.209524	1.88524	1.00336	0.557431	0.566422	1.55348	0.137283	0.418538	0.343495	0.481782	0.50162	0.440478	0.512634	1.00446	0.640287	0.74806
n|40781.0	4.42	685.446	Neg	Low confidence	PA 34:3;O	0.76		PA						34.6582	49.1911	42.1864	51.7713	1.42593	1.07828	1.78245	0.771845	1.66021	0.777483	1.6451	1.41643	1.95909	0.362267	2.05422	1.3587	0.93512	0.85609	0.272239	0.898203	0.987023	1.14178	1.7726	0.791636	1.60612	1.23272	0.726136	0.781288	1.01288	0.545425	1.28277	0.682552	1.00963	0.567846	1.07184	0.801287
n|42007.0	4.98	685.446	Neg	Low confidence	PA 34:3;O	1.17		PA						9.55704	7.78664	38.1521	35.7696	0.887213	1.39983	0.97483	0.751599	1.20417	1.18928	0.847937	1.13357	0.757126	1.02879	0.619048	1.23229	0.500143	1.12707	0.664132	0.567893	0.670195	1.26778	0.833032	0.828718	0.837774	1.22306	0.655958	0.646102	0.774558	0.446574	0.927925	0.77312	2.02832	1.55097	2.14494	1.09295
n|40839.0	4.44	683.43	Neg	Low confidence	PA 34:4;O	0.83		PA						5.015	6.65334	44.0658	57.029	1.76993	1.18946	2.40801	0.869487	2.73915	0.918409	1.32206	1.73262	2.81726	1.28157	3.60379	1.77464	1.11351	0.903539	1.71946	0.95154	1.54157	1.33451	2.66087	0.923196	2.09835	1.50786	1.22972	1.13383	1.61654	0.648261	1.78975	0.821892	1.61165	0.733192	1.60507	0.818198
n|71238.0	4.2	683.43	Neg	Low confidence	PA 34:4;O	0.63		PA						6.9896	7.29477	37.656	50.3626	1.40554	1.40629	2.02264	0.995771	1.80382	1.11359	1.39654	1.59533	2.06806	1.27772	1.96949	1.96798	0.802429	1.09085	0.965044	1.11104	1.218	1.70146	3.04429	0.958701	1.80452	1.91936	0.77856	1.26942	1.37887	0.645703	1.58621	0.695663	1.56915	0.938624	1.94689	1.15926
n|42483.0	5.24	665.418	Neg	Low confidence	PA 34:5	1.3		PA						9.13916	5.84379	68.3041	86.4432	0.303513	1.46432	0.264224	1.27119	0.307626	0.967202	0.301531	1.44038	0.395411	1.63968	0.199337	0.972426	0.310151	1.2228	0.227409	1.29254	0.306008	0.93267	0.341641	0.997588	0.260511	1.30549	0.221914	1.05872	0.244305	1.15346	0.247444	0.889074	0.238831	1.62554	0.221789	0.741504
n|39861.0	3.92	681.414	Neg	Low confidence	PA 34:5;O	0.62		PA						7.06793	7.69482	45.706	45.7237	1.17232	1.10003	1.50516	0.561478	2.3106	1.09497	1.05296	1.15325	2.45283	1.12022	2.11843	1.58214	0.640176	0.849918	1.12478	0.607962	1.22283	1.23923	2.31719	0.753551	1.87114	1.51724	0.630999	0.627505	1.38499	0.413947	1.4225	0.550853	1.84091	0.714285	1.7687	0.747255
n|41982.0	5.01	681.413	Neg	Low confidence	PA 34:5;O	1.55		PA						11.1961	9.79181	69.9685	88.1574	0.363675	1.77916	0.335496	1.15825	0.239381	1.00456	0.400095	1.46975	0.373608	1.29428	0.239051	1.2068	0.3773	1.5961	0.292391	1.42573	0.248239	1.27162	0.317695	1.22184	0.217763	1.69582	0.287097	1.2122	0.201057	0.940103	0.256142	0.87397	0.225751	2.29361	0.322097	0.998446
n|50556.0	8.96	689.514	Neg	Low confidence	PA 35:0	1.51		PA						7.93753	5.2516	80.5489	99.3328	0.595324	0.148427	0.52216	0.71955	1.64999	0.121317	0.494961	0.164577	1.45977	0.55753	1.7951	0.108581	0.384122	0.483971	1.65407	0.311317	1.97107	0.152843	1.11742	0.264212	1.57633	0.114082	0.605764	0.680548	1.64118	0.475334	1.72825	0.546721	1.59274	0.291806	0.286319	0.659241
n|101200.0	7.71	735.519	Neg	Low confidence	PA 35:0	1.42		PA	LMGP10010148	52928741	HMDB0114819			6.47471	5.071	18.0517	31.2425	1.44622	1.48931	1.7551	1.25318	1.1615	1.21478	1.23816	1.42607	1.16014	1.05003	0.99688	1.63352	1.20383	1.06634	1.32129	1.53368	0.999729	1.70356	1.82151	1.43733	1.24865	1.62364	1.22524	1.1534	1.18569	0.898009	1.46137	1.08474	1.1174	0.909665	1.65244	1.30152
n|47076.0	7.29	733.503	Neg	Low confidence	PA 35:1	1.01		PA						4.71762	5.39226	19.7754	23.1133	1.30537	1.53954	1.41362	1.28977	1.06936	1.48249	1.21428	1.38734	1.132	1.17647	1.00042	1.68672	1.1744	1.37188	0.99514	1.69815	0.923345	1.55934	1.48265	1.69986	1.02588	1.66723	0.918037	1.26012	0.884968	1.05672	1.0105	1.26086	0.731868	1.07194	1.21892	1.17904
n|48139.0	7.75	687.498	Neg	Low confidence	PA 35:1	0.91		PA						5.85457	5.32607	46.779	43.9874	0.843756	0.441315	0.716036	0.932296	1.36595	0.713386	0.763106	0.35259	1.16246	0.79408	1.41565	0.34677	0.56271	0.852422	1.28612	0.0588073	1.4125	0.429964	0.835533	0.599062	0.963159	0.251522	0.694016	0.810343	1.25057	0.728481	1.3087	0.0621433	1.55887	0.684988	0.45959	1.1777
n|49606.0	8.43	687.498	Neg	Low confidence	PA 35:1	1.32		PA						13.1008	6.71024	71.0988	88.2661	0.672104	0.24354	0.55915	0.688078	1.45918	0.166391	0.576648	0.218428	1.39731	0.621438	1.67423	0.176837	0.480135	0.623209	1.36765	0.426302	2.10006	0.222466	1.38161	0.324783	1.38277	0.151139	0.609984	0.697661	1.59118	0.552185	1.65732	0.632807	1.44041	0.388939	0.273518	0.768759
n|46982.0	7.28	685.482	Neg	Low confidence	PA 35:2	0.62		PA						6.31833	5.26485	52.1294	60.2789	0.686748	0.389803	0.876725	0.749982	1.35666	0.292999	0.557541	0.320944	1.16353	0.833349	1.48877	0.292207	0.401901	0.778477	1.17479	0.560337	1.7647	0.336925	1.10214	0.513991	1.08756	0.212908	0.516087	0.731443	1.12718	0.384448	1.25219	0.719921	1.4523	0.724065	0.313549	1.20312
n|44601.0	6.2	683.466	Neg	Low confidence	PA 35:3	0.34		PA						6.49746	6.54613	27.3944	24.5801	1.12985	0.612724	1.25986	1.3914	0.883682	0.590023	1.17974	0.561461	0.88178	1.02052	1.13258	0.575887	1.30299	1.32853	0.955522	1.36686	1.1183	0.724861	0.960676	1.0207	0.862842	0.512386	1.02823	1.33185	0.889147	1.34739	1.19694	1.38882	0.67123	1.09248	0.79433	1.21479
n|45317.0	6.47	683.466	Neg	Low confidence	PA 35:3	0.7		PA						6.0985	4.03191	54.7343	50.915	0.746936	0.301328	0.457439	1.06334	1.04439	0.375432	0.557537	0.25319	1.21878	0.873073	1.6021	0.222439	0.669009	0.719265	0.701081	0.478479	2.11439	0.249208	0.891981	0.581226	1.00196	0.182678	0.891391	0.763203	1.49193	1.0889	1.64557	1.07878	1.34116	0.632432	0.276795	0.736486
n|40855.0	4.5	699.462	Neg	Low confidence	PA 35:3;O	1.22		PA						32.8627	7.79145	67.1344	101.221	0.813802	0.323036	0.689853	1.16144	0.224632	0.0308778	0.59409	0.0299143	0.712249	0.0246034	0.817047	0.0280793	0.626917	0.0262606	0.619687	0.121281	0.865505	0.406759	0.477431	0.549089	0.557988	0.172909	0.510512	0.705716	0.68566	0.714942	0.549842	0.66306	0.568723	0.657482	0.0342533	0.0762834
n|61705.0	4.78	699.461	Neg	Low confidence	PA 35:3;O	1.15		PA						5.24454	4.45932	40.1374	37.1726	0.927545	0.405698	0.81214	0.990236	1.05646	0.131823	0.930269	0.127709	0.751439	0.671295	1.46034	0.383435	0.774593	1.18305	1.17708	0.897851	1.10739	0.423006	0.616449	0.584953	0.643092	1.30962	1.05247	1.14326	0.826387	0.756224	0.901276	0.992607	0.966992	0.667863	0.355489	0.950344
n|61557.0	4.51	697.446	Neg	Low confidence	PA 35:4;O	1.01		PA						6.23448	5.40206	47.9991	44.0075	1.1417	0.390056	1.1072	1.14079	1.40193	0.323507	1.08414	0.452756	1.01101	0.718669	2.13198	0.387746	1.15496	1.1184	1.47807	1.12972	1.6412	0.485397	0.921522	0.733519	0.952549	0.202848	1.44991	1.69125	1.25782	1.0592	1.47371	1.18404	1.09715	0.585291	0.360147	0.950517
n|89470.0	3.97	725.44	Neg	Low confidence	PA 35:5	0.54		PA	LMGP10010290	52928883				6.78434	3.2024	46.0359	79.9605	3.32591	1.49703	4.00742	1.11367	2.85474	0.870193	1.9689	1.70017	2.69304	1.32722	3.83721	1.81973	2.09294	1.08041	2.69775	1.00421	1.17611	1.71077	2.39253	1.21476	2.85851	1.61351	2.00081	1.01682	1.72764	0.654764	1.09301	0.927516	1.9273	0.763168	2.70872	1.07958
n|39940.0	4	695.43	Neg	Low confidence	PA 35:5;O	0.26		PA						7.21851	7.57078	45.8733	48.6575	0.871868	0.340832	0.789002	0.850773	1.24317	0.304612	0.806713	0.331828	1	0.771919	1.53278	0.296845	0.647985	0.995531	0.96828	0.665002	1.3226	0.41576	0.980421	0.450103	0.896203	0.238303	0.709974	1.00985	1.14049	0.787638	1.40123	0.73208	1.22667	0.639956	0.314503	0.825814
n|40162.0	4.13	695.43	Neg	Low confidence	PA 35:5;O	1.09		PA						11.2568	14.9588	45.0238	52.7976	0.973639	0.385622	0.991464	1.10907	0.317109	0.282947	1.00601	0.376047	0.352655	0.917766	1.45532	0.369484	0.835004	1.48555	0.9286	1.09707	1.24762	0.519257	0.88598	0.616751	0.777022	0.277294	0.787724	1.24824	1.10508	1.05376	1.23304	1.00389	0.547469	0.841736	0.360349	1.20561
n|3148.0	5.91	695.466	Neg	Low confidence	PA 36:4	1.09		PA	LMGP10010106	52928699	HMDB0114790			8.4597	11.2947	59.1933	36.2158	1.08643	0.243262	1.42293	1.85256	0.839087	0.237128	1.32841	0.229729	0.752806	1.05182	0.973116	0.215637	1.35214	1.19471	0.875886	2.1364	0.229853	0.881001	1.26864	0.335791	0.249334	0.374505	1.08847	1.92954	0.819971	1.76615	0.29586	1.31436	0.815243	1.53493	1.1524	2.13548
10793	5.1	711.461	Neg	Low confidence	PA 36:4;O	0.84		PA						7.95615	4.07421	58.3916	31.8369	1.08781	1.547	1.10962	1.02453	1.41536	1.04114	0.830369	1.10735	1.28012	0.955939	1.65107	1.44788	0.99602	1.00213	0.782375	0.207682	0.835803	4.7777	1.03381	0.796447	1.00177	1.19736	0.670801	0.7502	0.84025	0.165921	0.965713	0.219464	1.57615	1.43079	1.60992	1.21177
n|61959.0	5.36	711.46	Neg	Low confidence	PA 36:4;O	0.93		PA						11.7884	8.23911	78.566	233.563	0.396138	3.00911	0.343355	2.99793	0.448009	2.91509	0.383167	2.91949	0.500395	2.81148	0.298813	2.4756	0.450377	3.38453	0.816628	3.1754	0.286099	2.38304	0.550594	2.75631	0.385915	3.97175	0.447947	2.72969	0.305304	2.07291	0.379316	3.18805	0.435105	3.68687	0.395706	2.85545
n|67682.0	8.51	775.551	Neg	Low confidence	PA 38:1	1.86		PA	LMGP10010465	52929058				29.0623	15.971	54.7005	90.8982	0.659948	0.655241	0.529565	0.297707	0.590341	0.220226	0.621234	0.405828	0.798319	0.317817	0.257416	0.432667	0.711669	0.339903	1.5541	0.26902	0.421055	0.85811	1.02178	0.338932	0.56225	0.458485	0.485002	0.175261	0.295417	0.238729	0.250075	0.37199	0.566359	0.434865	0.828255	0.397254
91962	5.05	741.507	Pos	Low confidence	PA 38:4;O	0.53		PA						19.7705	25.4393	61.3532	167.211	3.46872	1.31615	4.23592	1.09892	3.15518	1.46225	4.19091	0.820913	1.06662	0.862553	1.56426	1.16459	4.76517	1.77981	3.24103	1.74838	3.45702	1.1659	4.60883	1.47893	1.16002	1.31971	4.47022	1.28691	1.93097	1.39289	3.99888	0.949851	2.70692	0.934271	3.92775	1.33408
67582	6.87	774.601	Pos	Low confidence	PA 40:2	0.27		PA	LMGP10010360	52928953	HMDB0114964		PE 38:1 | PC 35:1	22.3676	22.2659	91.3528	142.615	0.647695	0.109181	0.615804	0.122026	0.17057	0.0977053	0.943171	0.0756104	0.15506	0.429435	0.423679	0.0830273	1.14182	0.183434	0.750037	1.50283	0.966258	0.23142	0.554111	0.424284	0.366226	0.239483	0.828122	1.25232	0.364314	1.52754	0.920302	1.10657	0.406908	0.162352	0.427908	0.12091
120118	4.69	765.507	Pos	Low confidence	PA 40:6;O	0.16		PA						21.6456	27.0924	60.3454	128.434	3.44441	1.17142	3.92458	1.12531	2.53568	1.42031	4.44285	0.802301	0.83727	0.961431	1.49856	1.16549	4.80525	1.85165	3.30918	1.73346	3.32385	1.26907	3.28083	1.36142	1.86053	1.15023	4.8635	1.26577	1.56811	1.42955	3.79096	1.1612	2.5698	0.960032	3.90419	1.2395
103655	4.31	763.492	Pos	Low confidence	PA 40:7;O	1.92		PA						22.587	32.0615	66.7018	127.379	4.31646	1.3692	4.68826	1.2493	2.74912	1.37601	5.19486	0.838674	0.867966	0.792298	1.61307	1.29513	6.9523	1.95286	3.63814	2.61577	4.23975	1.45177	4.08638	2.14109	2.12488	1.19402	5.36101	1.48008	1.80704	1.85349	4.30561	0.910683	2.54801	1.03471	4.7562	1.58284
7518	10.62	781.576	Neg	Low confidence	PA 42:3	1.37		PA	LMGP10010613	52929206	HMDB0115578			12.9647	9.63935	73.2251	103.094	0.788839	0.217411	1.05114	1.43044	1.36768	0.211929	0.803345	0.205316	1.37966	0.966838	1.82791	0.192722	0.651426	0.852474	1.27224	1.27368	1.79827	0.195594	2.29395	0.22365	1.66434	0.249435	0.817378	1.65623	1.21971	1.01488	2.23215	0.184883	0.824952	0.172711	0.252914	1.49878
102397	7.77	732.554	Pos	High confidence	PC 14:0_18:1	0.35	587.1	PC		24778620	HMDB0007873		PC 16:0_16:1 | PC 18:0_14:1	9.9532	8.12329	49.5514	84.4894	0.980283	2.49365	1.21813	2.06916	0.546119	1.72536	0.988461	1.69037	0.473603	1.91329	0.383617	2.16751	1.2045	1.97341	0.570693	3.07331	0.584491	2.39314	0.371705	2.02273	0.422293	1.70424	1.11697	1.66553	0.834754	1.69093	0.460548	2.31313	0.92874	1.96126	1.78719	2.65658
65898	6.2	728.523	Pos	High confidence	PC 14:1_18:2	0.68	566.3	PC		52922264	HMDB0007907			5.50527	8.68827	38.6776	33.3171	0.811355	0.438926	0.751967	1.41398	0.687366	0.37944	0.82139	0.370787	0.750872	1.04647	0.779233	0.380902	0.96347	0.980518	0.88595	1.11109	1.02479	0.550883	0.54934	0.752962	0.767641	0.314763	0.885315	1.28717	1.51287	1.13329	0.834268	1.25702	1.28386	0.941502	0.648427	1.38459
70947	9.01	760.586	Pos	High confidence	PC 16:0_18:1	0.05	539.7	PC		5497103	HMDB0007972		PC 18:0_16:1 | PC 14:0_20:1 | PC 20:0_14:1	4.48872	5.01218	59.4863	108.146	1.02849	3.78445	1.23123	1.94275	0.581848	1.82687	1.25136	2.19373	0.440331	1.68283	0.331037	2.66454	1.19324	2.12985	0.627097	3.10255	0.26734	3.41546	0.279682	2.54722	0.357835	1.77627	1.0443	1.58336	0.689631	2.22689	0.401331	1.38541	1.08318	2.498	2.18446	3.30744
67850	7.11	756.554	Pos	High confidence	PC 16:0_18:3	0.65	547.8	PC		24778702	HMDB0007975		PC 16:1_18:2 | PC 18:1_16:2 | PC 18:0_16:3 | PC 14:1_20:2	6.265	5.29771	57.6815	73.0015	1.1329	3.39699	1.5571	1.76311	0.364234	2.6519	1.03017	2.41332	0.566777	1.5899	0.400438	2.67376	1.70097	1.88986	0.582584	4.15684	0.264485	2.47789	0.372208	3.16572	0.289657	2.58986	1.30097	2.16189	0.876255	2.88238	0.425562	2.86539	0.444122	1.4429	1.84768	2.03396
69483	7.93	758.57	Pos	High confidence	PC 16:1_18:1	0.37	545.8	PC		24778767	HMDB0008005		PC 16:0_18:2 | PC 18:0_16:2 | PC 14:0_20:2 | PC 14:1_20:1	6.71508	9.25421	54.2746	74.1844	1.06083	2.62587	1.42015	1.99424	0.327257	2.32232	0.94799	2.12843	0.439553	1.77024	0.389402	1.85334	1.73529	1.83862	0.413042	3.20271	0.206868	2.26114	0.217325	2.35474	0.261186	1.91353	1.2592	1.89226	0.673436	2.57687	0.315749	2.78581	0.458039	1.47304	1.69421	2.08132
104071	8.13	758.57	Pos	High confidence	PC 16:1_18:1	0.41	533.8	PC		24778767	HMDB0008005		PC 16:0_18:2 | PC 18:0_16:2 | PC 14:0_20:2 | PC 14:1_20:1	5.40543	3.47439	47.3077	59.5524	0.919323	2.05674	1.07158	1.76397	0.320342	1.54718	0.850942	1.63428	0.677266	1.43014	0.593834	1.59512	1.25717	1.58897	0.711679	2.72789	0.156261	1.88039	0.165627	2.06333	0.148044	1.53667	0.903262	1.66625	0.771633	1.74615	0.442914	2.07542	0.854691	1.56412	1.39254	1.92253
88287	7.74	790.632	Pos	High confidence	PC 18:0_18:0	0.48	535.1	PC		94190	HMDB0008036			7.88148	5.28245	58.9984	67.9039	0.343797	0.359061	0.291427	0.721702	0.857082	0.620318	0.455712	0.300703	0.967061	0.750226	0.790385	0.278547	0.283852	0.577258	1.07011	0.661449	1.11648	0.383379	0.600966	0.610564	0.791075	0.74772	0.388665	0.893236	1.7335	0.598583	0.946695	0.552008	2.25764	0.583403	0.269451	1.01988
95562	10.53	788.617	Pos	High confidence	PC 18:0_18:1	0.2	546.4	PC		24778824			PC 16:0_20:1 | PC 20:0_16:1 | PC 14:0_22:1 | PC 22:0_14:1	7.53393	7.51068	50.3231	80.863	1.01719	3.02542	1.29548	1.79887	0.760459	1.46469	1.17452	1.8547	0.481884	1.56244	0.512802	2.06523	1.1312	1.85776	0.614269	2.54244	0.390541	2.44419	0.321254	2.11547	0.470225	1.48719	1.10683	1.51817	0.713402	2.32358	0.413898	1.34834	1.04341	2.07639	1.98415	2.70822
71167	9.34	786.601	Pos	High confidence	PC 18:1_18:1	0.1	557.5	PC		10747839				4.41995	6.40961	54.865	63.2631	1.00183	2.22406	1.20717	1.92672	0.498789	2.05754	0.917541	1.69226	0.477807	1.52253	0.460099	1.65616	1.48817	1.74855	0.455063	2.45617	0.381875	1.84448	0.203271	1.98497	0.333729	1.50708	1.24204	1.58958	0.662811	3.94247	0.292575	2.25228	0.406019	1.34458	1.41584	1.97261
104180	9.15	786.601	Pos	High confidence	PC 18:1_18:1	0	595.5	PC		10747839			PC 18:0_18:2 | PC 16:0_20:2 | PC 16:1_20:1 | PC 20:0_16:2 | PC 14:0_22:2 | PC 14:1_22:1	5.3165	7.61894	64.7167	73.9873	1.18871	3.35526	1.14861	1.83649	0.577461	1.1717	1.1465	1.89474	0.420719	1.45201	0.449402	1.73469	1.06318	1.52747	0.745834	1.59127	0.117303	2.8737	0.124334	1.74121	0.627095	0.836912	0.889277	0.931952	0.182679	1.10001	0.11083	1.06667	1.25339	2.03341	1.93888	3.17677
n|92234.0	8.1	828.577	Neg	High confidence	PC 18:1_18:2	1.39	628.1	PC		24778939	HMDB0008105			10.3259	8.23702	67.1981	244.02	0.878663	8.37318	3.89045	5.0263	0.964748	1.86216	0.909571	1.71412	1.29007	4.49382	0.936562	5.60991	3.9863	4.54369	0.907249	5.69805	0.828968	6.41208	1.05954	6.07327	0.92062	4.00049	3.45652	3.47841	1.26724	9.33551	0.95743	4.91129	1.29602	3.69151	3.87059	5.61711
68071	7.21	782.569	Pos	High confidence	PC 18:2_18:2	0.79	545.8	PC		5288075	HMDB0008138		PC 18:1_18:3 | PC 16:2_20:2 | PC 20:1_16:3 | PC 14:1_22:3	6.63409	7.65853	87.1948	105.606	1.01626	3.72167	1.31943	1.60648	0.62123	0.599503	1.68933	0.48523	0.339049	1.61571	0.84732	2.62895	1.46901	0.403953	0.566146	0.624764	0.386345	2.54374	0.114642	2.58999	0.41827	0.780292	1.57207	0.583811	0.168439	5.49203	0.306572	2.27089	0.177625	1.428	0.0682471	2.12472
88229	7.11	782.569	Pos	High confidence	PC 18:2_18:2	0.71	586.3	PC		5288075	HMDB0008138		PC 18:1_18:3 | PC 16:2_20:2 | PC 20:1_16:3 | PC 14:1_22:3	7.28299	6.3215	57.7635	78.237	1.21979	2.75781	1.44015	1.54289	0.430477	0.466829	1.00615	2.13379	0.508657	1.56149	0.444793	1.96747	1.73479	0.331966	0.748756	2.41399	0.288014	1.97861	0.196056	2.03403	0.25984	0.320281	1.39577	1.5254	0.683261	2.99993	0.337722	2.93167	0.547132	1.19062	1.90667	1.90937
66456	6.38	780.554	Pos	High confidence	PC 18:2_18:3	0.73	514.8	PC		52922731	HMDB0008141		PC 20:2_16:3	4.82051	6.20125	56.3062	74.6692	0.989985	3.04659	1.37627	1.3732	0.464706	2.33053	0.985227	2.19171	0.420472	1.63894	0.52513	2.20977	1.89884	1.84673	0.637105	2.89264	0.28182	2.0957	0.256437	2.74699	0.256598	1.97159	1.54909	1.80797	0.714946	3.51726	0.355965	2.94056	0.425138	1.27405	1.69671	1.78877
65132	5.76	778.539	Pos	High confidence	PC 18:3_18:3	0.16	553.8	PC		24778990	HMDB0008206			6.73193	5.91798	57.8187	71.9682	1.05876	2.88652	1.5456	1.38758	0.418405	2.37506	1.31473	2.31971	0.429174	1.5794	0.525632	2.51242	1.9937	1.91486	0.946863	4.04441	0.389927	2.29132	0.34433	3.26832	0.37776	2.30581	1.56141	2.03029	0.819073	3.71182	0.426044	2.81201	0.378362	1.30333	1.62019	1.86865
n|99970.0	9.7	858.624	Neg	High confidence	PC 20:0_18:2	1.42	546.6	PC		24779263	HMDB0008270			10.3259	8.23702	64.0942	163.669	3.33121	7.99728	4.3198	4.12343	0.964748	4.29707	3.19384	7.69483	1.29007	5.74533	0.936562	8.37318	0.765266	4.21645	0.907249	6.27663	0.828968	7.32178	1.05954	7.23	0.92062	5.97625	2.37955	3.71829	1.26724	3.58213	0.95743	3.58781	1.20108	1.20043	3.89777	4.58628
65235	5.85	700.491	Pos	Low confidence	PC 30:3	0.26		PC					PE 33:3 | PA 35:4	8.068	10.3358	70.1786	73.9768	0.502783	0.422792	0.344168	1.08274	0.961786	0.406056	0.481404	0.18114	1.0639	1.1621	1.22138	0.218009	0.85629	0.609274	0.516196	0.37717	2.40105	0.153087	0.635572	0.734618	0.834968	0.162975	0.939598	0.646676	2.08399	1.69287	1.63798	1.39344	1.82816	0.392911	0.220774	0.337516
120402	9.06	734.57	Pos	Low confidence	PC 32:0	0.62		PC	LMGP01010463	24778597			PE 35:0	8.87356	7.79887	48.4009	42.7026	0.66962	0.713422	0.666435	1.81862	0.955289	0.299161	0.77076	1.2587	0.740278	1.19764	1.03773	0.380446	0.618024	1.29664	1.13756	1.29124	1.01446	1.48228	0.547948	0.886691	0.721321	0.306894	0.748736	1.44959	1.90033	1.06653	0.995194	0.919322	1.60228	1.14338	0.528984	2.49574
69043	7.67	732.554	Pos	Low confidence	PC 32:1	0.97		PC	LMGP01010490	24778618	HMDB0007872		PE 35:1	39.2965	24.4275	50.5475	71.8566	1.74796	2.47927	2.71381	1.72467	0.211438	1.75683	2.19661	1.95065	0.8254	1.04682	0.188358	2.2317	2.23031	1.86468	0.901494	2.89006	0.230134	2.27284	0.243928	2.09609	0.218033	2.12807	1.64679	1.74121	0.358393	1.63862	0.707457	2.53529	1.31767	1.6003	3.45474	1.90693
69777	8.06	732.553	Pos	Low confidence	PC 32:1	0.39		PC	LMGP01010492	24778620	HMDB0007873		PE 35:1	4.50021	5.35579	38.8417	30.8598	0.81297	0.403138	0.75716	1.33242	0.751176	0.308009	0.892733	0.339391	1.03196	0.990716	1.02611	0.299327	0.834351	0.946648	1.00464	1.19087	1.21369	0.477438	0.717404	0.772774	0.897085	0.33146	0.905795	1.39984	1.73257	1.05652	0.928503	1.2492	1.18295	0.890164	0.505757	1.16855
67571	6.87	788.616	Pos	Low confidence	PC 36:1	0.19		PC		52922705	HMDB0008120			8.73573	10.8669	46.1106	52.5893	0.61317	0.188454	0.633833	1.37519	0.556641	0.212845	0.696919	0.516822	0.841743	1.04446	0.731765	0.167405	0.704799	0.911953	0.793928	1.0989	0.816169	0.301057	0.533754	1.05108	0.783017	0.384081	0.677624	1.45427	1.39113	1.09877	0.820461	1.5393	1.04557	0.896339	0.432702	1.11559
n|92282.0	8.3	830.592	Neg	Low confidence	PC 36:2	0.79		PC	LMGP01010768	6441487	HMDB0008039			10.3259	8.23702	67.3515	282.77	4.18959	7.79775	5.18777	4.50919	0.964748	7.32431	0.909571	8.3588	1.29007	2.7275	0.936562	7.41891	3.91571	4.22985	0.907249	1.12988	0.828968	7.82501	1.05954	7.41631	0.92062	6.18425	2.62046	0.990325	1.26724	2.53477	0.95743	4.04557	1.21206	4.48154	4.89631	4.96735
70340	8.39	784.585	Pos	Low confidence	PC 36:3	0.24		PC	LMGP01010627	24778719	HMDB0007981			5.85741	5.60644	59.9051	85.1897	1.08586	3.28067	1.56408	1.91657	0.540619	2.54844	1.04753	2.16598	0.469407	1.75201	0.589935	2.39746	1.93052	2.04705	0.484916	3.93327	0.321186	2.42982	0.33983	3.30595	0.276332	2.32417	1.34198	2.10647	0.69611	4.13865	0.342088	2.509	0.304769	1.4269	1.53514	2.00566
n|3541.0	6.8	822.529	Neg	Low confidence	PC 36:6	0.22		PC	LMGP01010956	24778990	HMDB0008206			10.8329	11.3896	48.6731	48.4146	0.422946	1.12073	0.400475	0.589955	1.18318	1.03319	0.365291	1.05128	1.48803	0.747069	0.764457	0.862299	0.328757	0.659588	1.19365	0.701198	1.12201	1.0033	1.34751	0.902707	1.25702	1.04484	0.325795	0.626959	1.5016	0.691017	1.06255	0.695756	1.79362	0.246553	0.525697	0.183421
29905	9.4	812.617	Pos	Low confidence	PC 38:3	0.24		PC						7.01835	8.14164	47.9534	102.311	2.35533	4.27305	3.16232	3.4512	0.850687	4.38566	0.681017	3.30842	1.10695	3.64368	0.757828	3.18889	3.20599	4.04352	0.92825	3.96989	0.925907	3.55803	0.981403	3.38722	0.87722	4.68689	2.53315	3.18993	1.44193	4.13085	0.874812	4.69001	1.73977	3.13811	3.02666	4.25707
n|92258.0	8.27	856.608	Neg	Low confidence	PC 38:3	0.52		PC	LMGP01010796	24778855	HMDB0008046			10.3259	8.23702	75.1794	238.376	0.878663	5.1451	3.41204	0.808286	0.964748	1.13023	0.909571	5.27677	1.29007	0.909166	0.936562	5.88137	3.29987	0.804292	0.907249	4.64354	0.828968	6.19379	1.05954	5.60366	0.92062	5.7111	0.712729	3.50822	1.26724	2.39561	0.95743	2.6495	1.20108	0.987524	3.82561	3.14328
n|92302.0	8.51	852.578	Neg	Low confidence	PC 38:5	1.98		PC	LMGP01010805	24778860	HMDB0008050			21.8175	19.3916	58.7847	55.1852	0.917917	0.844792	1.29495	0.553613	0.573094	0.801092	1.01918	0.691411	2.39773	0.654721	0.556518	0.981423	0.811646	0.446306	1.18067	0.87848	0.49079	1.52608	3.26186	0.743706	1.09855	1.42528	0.581004	0.504846	1.02401	0.475571	0.68077	0.559294	0.600884	0.488759	0.979285	0.448517
37751	10.81	898.727	Pos	Low confidence	PC 44:2	0.7		PC	LMGP01012001	52923479	HMDB0008547			7.28138	7.6914	47.6959	40.1618	0.493047	0.212845	0.627126	1.29028	0.842913	0.240393	0.581716	0.194571	0.870942	1.05546	1.05137	0.189071	0.572918	1.05508	0.792953	1.07246	0.861621	0.686408	0.947919	0.720678	0.745243	1.21469	0.637459	1.53493	1.5766	0.988997	0.956733	1.05736	1.43509	0.822321	0.171835	1.59461
30052	11.11	910.69	Pos	Low confidence	PC 44:4;O	0.16		PC						7.01835	8.14164	68.0031	172.752	2.2846	8.79659	2.85214	5.94128	0.850687	9.43844	0.681017	5.26617	1.10695	4.34948	0.757828	7.49589	2.673	4.74215	0.92825	10.3831	0.925907	7.33462	2.9969	6.85037	0.87722	6.09252	0.6367	5.84529	1.44193	3.92614	0.874812	3.1065	2.38784	5.15817	4.23776	8.02222
102862	12.87	882.733	Pos	Low confidence	PC O-44:3	2.3		PC						7.00471	7.66797	22.2778	15.9299	0.824879	0.922932	0.859384	0.816805	1.12723	0.864269	0.869186	0.916749	1.00193	1.06787	0.811904	0.840332	0.873255	0.82908	1.30317	0.974223	1.04611	0.853385	1.11779	0.924772	1.04975	0.84104	1.01918	0.915507	1.64863	0.783556	1.05691	0.85535	1.90142	0.909138	0.909253	0.992464
82539	9.3	718.539	Pos	High confidence	PE 16:0_18:1	0.29	738.5	PE		5283496	HMDB0008927		PE 18:0_16:1 | PE 14:0_20:1 | PE 20:0_14:1	5.17995	7.14831	41.3109	58.1791	1.91679	3.19201	3.10805	2.12861	0.799076	1.63365	1.78888	2.4919	0.756447	1.66748	0.741679	2.65663	1.89582	1.93376	0.772815	2.26467	0.583244	2.26797	0.412497	2.47179	0.587986	1.58882	1.70351	1.6814	1.12224	2.26163	0.709792	1.75376	0.873413	1.76736	2.28105	1.92295
n|42815.0	5.33	730.504	Neg	High confidence	PE 16:0_18:2;O	2.15	591.3	PE						5.55787	6.10888	64.0124	82.0198	1.02961	1.98042	1.24103	1.26082	0.320643	1.27388	0.906915	1.83184	0.428768	1.13232	0.311275	1.65211	1.00411	1.27766	0.0881567	1.65699	0.0805502	1.67923	0.102955	1.53095	0.089456	0.556357	0.590236	0.330249	0.123137	0.281761	0.0930328	1.23204	0.34479	1.25998	1.00618	0.332944
n|51700.0	9.68	774.602	Neg	High confidence	PE 16:0_22:0	1.4	511.5	PE		9546832	HMDB0008940			9.59363	12.3953	112.714	131.049	0.505462	0.0403255	0.484577	0.0308568	1.41336	0.129442	0.427876	0.197144	1.85438	0.388398	1.12274	0.0368909	0.253193	0.273242	1.39352	0.305126	1.99876	0.191915	3.22213	0.0497344	2.9299	0.162664	0.459116	0.717208	2.50488	0.0274598	1.81575	0.292531	1.9964	0.308805	0.330232	0.422083
n|98419.0	11.1	802.634	Neg	High confidence	PE 16:0_24:0	1.87	473	PE						36.2766	15.6635	140.128	109.857	0.878663	0.296839	0.857357	0.22714	4.29922	0.31761	0.909571	0.292359	5.96355	0.255488	2.80969	0.271557	0.765266	0.226017	4.64805	0.253783	7.15501	0.292668	12.3271	0.343721	9.41107	0.374731	5.76343	0.222437	7.98909	0.189778	7.22059	0.248182	6.45407	0.247645	0.818984	0.184234
n|100165.0	10.88	744.556	Neg	High confidence	PE 18:0_18:1	2.5	627.4	PE		9546742	HMDB0008993		PE 16:0_20:1	10.3259	8.23702	66.6656	189.462	0.878663	5.52812	3.0318	3.01769	0.964748	3.87296	2.72871	4.29583	1.29007	1.03848	3.07822	6.65275	2.31737	0.918691	0.907249	4.93998	0.828968	4.86291	1.05954	4.97422	0.92062	4.07006	2.61938	2.41062	1.26724	9.93452	0.95743	3.85767	1.20108	2.74098	3.63554	3.20519
71497	9.64	744.554	Pos	High confidence	PE 18:0_18:2	0.44	678.5	PE		9546749	HMDB0008994		PE 18:1_18:1 | PE 16:0_20:2 | PE 16:1_20:1 | PE 20:0_16:2 | PE 14:0_22:2 | PE 14:1_22:1	5.61604	5.04577	44.6331	63.9798	1.64377	2.74645	2.83176	2.13835	0.641082	1.89349	1.57909	2.37313	0.694613	1.61363	0.684524	2.53943	2.14121	1.68859	0.605124	2.48386	0.554547	2.20562	0.366609	2.70721	0.525606	1.8663	1.54568	1.92048	0.853659	2.71608	0.564527	2.55331	0.51516	1.64711	2.17335	1.57843
70266	8.32	742.538	Pos	High confidence	PE 18:0_18:3	0.59	592.7	PE		52924330	HMDB0008996		PE 16:1_20:2 | PE 20:1_16:2 | PE 20:0_16:3 | PE 14:0_22:3 | PE 14:1_22:2	8.37256	8.04728	40.7988	61.7212	1.88074	2.62425	2.66936	1.69496	0.773772	2.26572	1.66953	2.42896	0.868393	1.89139	0.716664	2.53014	1.88086	1.63802	0.512949	1.85093	0.472042	2.23322	0.566189	2.26022	0.588228	1.89973	1.85535	1.78799	0.906538	2.51553	0.622008	2.50197	0.781362	1.62627	2.27523	1.53514
102479	8.65	742.538	Pos	High confidence	PE 18:0_18:3	0.71	685.4	PE		52924330	HMDB0008996		PE 16:1_20:2 | PE 20:1_16:2 | PE 20:0_16:3 | PE 14:0_22:3 | PE 14:1_22:2	14.7651	16.3423	47.2682	111.517	2.73575	3.02122	5.04896	2.14975	1.1286	2.54523	2.72087	2.93847	1.62835	1.48397	1.5408	2.79274	3.0623	1.5593	0.789579	2.79891	0.891519	2.4494	0.917054	3.97781	0.922174	3.70383	2.30608	2.61954	1.58821	3.44723	1.03928	3.73388	0.704539	1.3667	3.20107	1.13381
68293	7.35	740.523	Pos	High confidence	PE 18:2_18:2	0.21	595.3	PE		9546812	HMDB0009093		PE 18:1_18:3 | PE 16:2_20:2 | PE 20:1_16:3 | PE 14:1_22:3	5.26998	7.81579	42.4295	61.5501	1.60994	2.39415	2.47916	1.66423	0.619899	2.16684	1.35988	2.26102	0.697488	1.69625	0.593293	2.04655	1.95117	1.62441	0.520101	1.87392	0.500588	2.00959	0.328969	2.17985	0.502063	1.81016	1.65303	1.83612	0.922106	2.10913	0.579076	2.83837	0.678599	1.50501	2.17729	1.51369
66881	6.57	738.507	Pos	High confidence	PE 18:2_18:3	0.52	582.2	PE		52924366	HMDB0009095		PE 20:2_16:3	8.91706	12.0105	39.8148	63.3995	1.62879	2.17767	2.36182	1.57556	0.668621	1.89699	1.38694	2.16874	0.748071	1.43681	0.587256	2.03685	1.92008	1.53159	0.545419	1.96113	0.490222	1.97634	0.434433	2.21085	0.609366	1.74355	1.57189	1.71471	0.955835	1.96296	0.565793	2.21409	0.726411	1.53543	2.24224	1.34401
n|41517.0	4.72	736.493	Neg	High confidence	PE 18:2_18:3	1.6	586.8	PE		52924366	HMDB0009095			9.92558	10.2668	37.3488	55.3179	0.993887	2.04046	0.895196	1.66695	0.835755	2.88849	1.00028	1.67035	1.04509	1.76832	0.664042	1.492	0.999868	1.56279	0.0567199	1.92649	1.09572	1.72667	0.99141	2.07759	1.0073	1.98868	1.11928	1.53127	1.3968	1.80021	1.27003	2.00664	0.98156	1.59645	1.27601	1.24613
65380	5.92	736.492	Pos	High confidence	PE 18:3_18:3	0.27	577.5	PE		52924890	HMDB0009161			7.61334	12.0118	40.8678	58.8248	1.61763	2.68905	2.79201	1.57759	0.62624	1.98326	1.38537	1.95637	0.65929	1.49213	0.573807	2.14875	2.02973	1.5779	0.56849	2.1111	0.532086	2.22023	0.399566	2.5717	0.61039	1.92695	1.64371	1.80835	0.873308	2.21906	0.545821	2.01255	0.58529	1.49824	2.22635	1.53501
n|92740.0	11.85	798.602	Neg	High confidence	PE 22:0_18:2	1.42	676.4	PE		52924725	HMDB0009489		PE 18:1_22:1 | PE 18:0_22:2 | PE 16:0_24:2 | PE 16:1_24:1 | PE 20:0_20:2 | PE 24:0_16:2 | PE 20:1_20:1	10.3259	8.23702	62.9014	245.354	0.878663	5.09641	4.0689	0.833872	0.964748	3.49802	2.91867	3.94539	1.29007	0.937945	0.936562	5.39648	3.28339	2.72494	0.907249	4.31278	0.828968	4.95361	1.05954	5.77643	0.92062	4.86835	0.712729	3.0629	1.26724	3.43845	0.95743	4.18574	1.51818	0.881256	4.42059	0.655604
n|95547.0	11.43	796.587	Neg	High confidence	PE 22:0_18:3	1.75	633.2	PE		52924727	HMDB0009491		PE 18:1_22:2 | PE 18:0_22:3 | PE 22:1_18:2 | PE 20:1_20:2 | PE 24:1_16:2 | PE 24:0_16:3	10.3259	8.23702	62.2891	225.83	0.878663	4.28127	4.13845	3.53021	0.964748	3.88878	3.58195	4.56854	1.29007	2.7275	0.936562	5.34382	3.32087	3.38629	0.907249	4.68637	0.828968	3.96531	1.05954	6.89566	0.92062	5.84838	0.712729	3.43097	1.26724	3.3891	0.95743	3.42015	1.47216	0.881256	4.39858	0.655604
n|92730.0	11.82	824.618	Neg	High confidence	PE 24:1_18:2	1.22	660.9	PE					PE 24:0_18:3 | PE 18:1_24:2 | PE 20:0_22:3 | PE 20:1_22:2 | PE 22:1_20:2	8.60152	10.7318	50.1836	81.8431	2.39587	2.5652	3.26137	2.37597	0.511703	1.8069	2.39213	2.58031	1.16755	1.36468	0.716707	3.43629	2.16715	1.76431	0.529429	2.87553	0.115858	3.34505	0.460224	3.33391	0.386004	3.24246	1.46701	2.18632	1.00977	2.26185	0.133813	1.97527	0.881373	2.22278	3.24924	1.81419
n|42604.0	5.21	662.478	Neg	Low confidence	PE 30:0	1.48		PE	LMGP02011207	52924906			CerP 34:1;O2	14.7456	11.6262	113.775	290.973	0.229456	0.256895	0.223892	0.196575	1.22479	0.274871	0.237527	0.253018	1.15988	0.221109	0.77593	0.235015	0.199843	0.195604	1.11514	0.219633	1.80246	0.253286	1.82441	0.297469	2.18002	0.324306	1.27194	0.192505	2.34102	0.164241	1.36333	0.214785	2.34438	0.214321	0.213871	0.159443
105434	5.84	686.476	Pos	Low confidence	PE 32:3	0.31		PE	LMGP02010484	52924187			PA 34:4	11.6672	16.1869	69.6638	92.4624	1.91599	2.31849	1.96448	0.934207	4.08929	3.57809	0.978726	1.94685	3.53037	3.86558	6.51346	1.38144	1.45562	0.750723	0.687556	0.942852	1.98521	0.734041	1.08431	1.08494	1.80454	1.91206	2.29263	0.705245	3.58277	0.981905	2.20029	2.18582	1.10095	0.353238	1.00365	0.244913
64812	5.61	712.491	Pos	Low confidence	PE 34:4	0.41		PE	LMGP02010525	52924228	HMDB0008962		PA 36:5	9.97179	16.9194	47.1	56.7192	1.8509	1.35924	3.02887	1.03047	2.69869	1.31525	1.21098	1.80316	3.25022	1.71533	2.92474	1.41002	1.11831	0.716207	1.01925	0.645732	1.40371	1.37084	1.46824	0.919896	2.63064	1.67555	1.23736	1.02216	2.55214	0.619074	1.55021	1.1594	1.81545	0.783379	1.68099	0.709263
n|85730.0	5.12	738.509	Neg	Low confidence	PE 36:4	0.88		PE	LMGP02010112	9546813				10.1564	8.81108	52.1538	174.475	4.56801	1.69363	3.71135	1.54696	3.62635	1.98583	4.45579	1.54739	4.08971	1.69342	2.80969	1.2493	4.67045	1.55166	3.43044	1.46581	4.40766	1.51462	5.03668	1.54607	3.80025	1.51929	4.65679	1.51767	6.25904	1.47707	4.37371	1.83501	5.10893	1.68802	5.50731	1.49861
4940	7.74	776.617	Pos	Low confidence	PE 38:0	0.25		PE	LMGP02010132	9546832	HMDB0008940		PC 35:0 | PA 40:1	7.99922	10.4802	63.8604	47.1521	0.557437	0.151267	0.641964	0.868317	1.1771	0.156149	0.640641	0.149075	1.19211	0.775728	1.25516	0.121414	0.381285	0.600608	1.2581	0.638725	1.7411	0.42689	0.737744	0.166829	0.960495	0.17698	0.574487	0.960663	1.7041	0.596869	1.19158	0.885169	2.14702	0.665473	0.336975	0.811212
n|49327.0	8.24	772.587	Neg	Low confidence	PE 38:1	0.76		PE	LMGP02010135	9546835	HMDB0009224			7.37759	9.67132	89.0481	107.97	0.456116	0.0928156	0.397259	0.463458	1.11535	0.150454	0.451433	0.150433	1.29298	0.360638	0.866016	0.0972416	0.291247	0.284333	1.17754	0.420253	1.5909	0.192765	1.91327	0.231538	1.90279	0.151191	0.453592	0.725693	2.07694	0.264068	1.29023	0.267322	1.95083	0.428339	0.351864	0.671601
4875	7.64	772.584	Pos	Low confidence	PE 38:2	0.87		PE	LMGP02010126	9546826	HMDB0009065		PA 40:3 | PC 35:2	36.2171	29.7121	67.0325	77.7769	1.92037	4.06144	0.386601	3.25265	1.11107	3.53182	0.956083	3.68719	1.31791	3.83038	0.347831	1.03381	2.0852	1.72613	0.285579	1.99844	1.47281	2.19153	0.290778	2.96127	1.09575	1.41028	2.19175	1.55222	1.57847	3.44725	0.92845	5.37273	1.26377	2.11188	1.18072	2.03342
n|18737.0	8.78	814.561	Neg	Low confidence	PE 38:3	0.98		PE		9546076			PC 35:3	10.3259	8.23702	83.1072	273.487	6.0355	1.05631	8.23575	3.86572	3.30378	1.13023	4.54125	5.44317	6.66065	4.48524	6.11376	0.966348	4.47332	0.804292	0.907249	0.903099	0.828968	1.04147	1.05954	3.76758	3.9529	4.99877	0.712729	0.791553	1.26724	2.026	0.95743	0.883165	1.86689	0.881256	4.3226	0.655604
5616	8.53	768.554	Pos	Low confidence	PE 38:4	0.46		PE	LMGP02010116	9546817	HMDB0008943		PA 40:5 | PC 35:4	8.60609	14.8529	54.8275	54.0355	1.79461	1.79794	3.41422	1.83127	0.233717	1.23999	1.4204	1.63086	0.286985	1.38231	0.681683	1.70076	2.32472	1.3087	0.205696	1.52293	0.283492	1.68172	0.209441	1.70976	0.224831	1.46818	1.41108	1.66539	0.28667	1.59057	0.222914	2.90714	0.606873	1.46514	2.33651	1.40586
65110	5.75	784.549	Pos	Low confidence	PE 38:4;O	0.53		PE		9545912			PA 40:5;O	38.3916	4.62622	79.5441	218.901	4.52925	0.554201	0.793222	3.47469	1.78113	4.50497	4.42667	0.567783	1.5465	0.341314	1.35899	5.02518	5.46079	0.399757	1.47165	4.83798	1.56849	0.552237	1.69371	5.45975	1.53414	4.11604	0.423463	0.425364	2.43308	0.324945	1.81412	3.99163	2.02937	3.28607	0.26935	0.324292
92201	5.4	784.549	Pos	Low confidence	PE 38:4;O	0.61		PE		9545912			PA 40:5;O	23.7453	33.3484	71.329	60.9965	7.54303	2.97493	11.6922	2.1596	2.96444	2.50788	7.08508	2.9613	2.2193	1.7773	1.73297	3.05617	9.52055	2.39224	2.16862	2.90156	2.07165	2.94607	2.57578	3.12028	2.46706	2.51019	6.2147	2.19641	3.23705	2.01942	2.37493	2.11633	11.3112	2.33039	8.9362	1.8813
n|22507.0	8.38	814.595	Neg	Low confidence	PE 40:2;O	2.4		PE		56940271				24.7482	16.0226	39.8281	37.3139	1.04652	1.42419	0.248904	1.08072	1.28375	1.67005	0.792188	1.29196	1.6248	1.31584	0.271898	1.31373	0.789681	1.03221	1.16314	1.21732	1.02584	1.70637	1.28314	0.493785	1.01752	1.82498	0.797452	0.958653	1.63011	0.272633	1.19311	0.356535	1.46727	1.13211	0.260608	0.948418
118207	9.02	868.643	Pos	Low confidence	PE 44:4;O	0.41		PE					PA 46:5;O	11.9093	17.7424	63.9009	206.157	1.00786	23.748	1.34701	14.6079	1.24653	15.7753	1.00157	18.5299	1.53064	10.4594	1.21192	20.8369	12.5461	11.9139	1.09708	19.5819	1.51201	19.5441	4.39596	22.0804	3.74911	16.1179	0.972598	14.786	1.52896	14.6821	3.95221	15.2974	5.04248	14.1213	14.6989	12.4637
123061	8.41	868.643	Pos	Low confidence	PE 44:4;O	0.89		PE					PA 46:5;O	22.9881	18.0998	65.9843	85.9989	5.93897	3.07448	9.06161	2.52313	2.44846	2.13013	6.23465	2.87242	3.0065	2.2915	2.38047	3.58943	8.08209	2.3525	1.09708	2.64957	1.51201	3.34991	1.11706	3.32026	1.19914	2.52844	5.99067	2.14701	1.52896	2.1254	1.18892	2.03483	1.68083	2.23988	8.75625	2.16925
n|118489.0	5.21	715.456	Neg	High confidence	PG 14:1_18:2	1.36	570.5	PG		52926386			PG 16:1_16:2	17.8398	17.7258	35.436	44.3223	1.16727	1.83606	1.82309	1.40377	0.630018	1.52979	1.12896	1.93176	0.729165	1.18504	0.718328	1.40216	1.58894	1.48153	0.653527	2.59087	0.911225	1.2809	0.839947	1.67632	0.683523	1.36379	1.73443	1.023	0.735515	2.10605	0.876952	1.37701	0.722487	1.11308	1.37105	1.04227
n|45855.0	6.74	719.487	Neg	High confidence	PG 16:0_16:1	1.42	553.2	PG		52927174	HMDB0010571			4.38196	5.3043	18.2369	22.0026	1.27609	1.53899	1.38286	1.26719	1.25984	1.41084	1.137	1.47878	1.58748	1.11204	1.07198	1.5195	1.20617	1.50038	1.32969	1.44995	0.909109	1.32621	1.86968	1.49674	1.1028	1.58852	0.899735	1.13194	0.933548	1.06263	1.18215	1.25729	0.82249	1.07013	1.15019	1.17607
n|49484.0	8.35	749.535	Neg	High confidence	PG 16:0_18:0	1.74	551.6	PG		449008	HMDB0010572			5.40815	5.75571	18.3793	28.9162	1.48099	1.74273	1.63747	1.46049	1.20115	1.05356	1.19681	1.43265	1.15061	1.03543	1.14353	1.33132	1.27118	1.00019	1.49219	1.12483	1.00287	1.40691	1.21197	1.4318	1.22349	1.27645	1.31477	1.06348	0.983491	0.883096	1.1637	1.10402	1.07811	0.838903	1.75213	1.18583
n|44770.0	6.13	763.513	Neg	High confidence	PG 16:0_18:1;O	1.16	563.8	PG						4.6271	7.02935	35.2191	73.1546	1.4684	2.71864	1.28521	1.57862	1.11007	1.49769	1.1539	1.85519	0.940898	1.51529	0.955909	2.15643	1.07781	1.80731	0.944054	1.89108	0.939443	2.2676	0.976229	1.99956	0.831636	1.64329	0.842821	0.997171	0.699149	1.04608	0.792084	1.26087	1.23262	2.13698	1.78901	2.26288
n|45255.0	6.43	745.503	Neg	High confidence	PG 16:0_18:2	1.57	587	PG		52927246	HMDB0010575			4.06126	6.00063	20.6527	28.7957	1.32791	1.50257	1.30807	1.35642	0.866323	1.48408	1.10474	1.36624	0.944588	1.21343	0.864722	1.16082	1.31383	1.28477	0.749856	1.29313	0.70999	1.32924	0.708503	1.45796	0.802826	1.33765	1.25018	1.10955	0.796697	1.15001	0.940305	1.48193	0.858805	1.17014	1.40308	1.22001
n|40932.0	4.49	761.498	Neg	High confidence	PG 16:0_18:2;O	1.4	588.2	PG						4.40237	8.29329	35.3291	34.3897	0.891661	1.19382	0.770652	0.968716	0.595176	1.0444	0.760954	1.30661	0.646222	0.931454	0.41349	1.00988	0.716083	1.07591	0.541635	0.940868	0.370601	1.06501	0.48674	1.0183	0.548251	0.91075	0.745439	0.702558	0.180306	0.609298	0.42975	0.853755	0.522901	1.0335	0.710902	0.879545
n|43870.0	5.83	743.487	Neg	High confidence	PG 16:0_18:3	1.48	540.4	PG		52927236	HMDB0010577			5.72033	9.57301	26.4748	41.6973	1.34224	1.85548	1.52471	1.56264	0.866723	1.80985	1.16471	1.49917	0.80815	1.30435	0.877499	1.48516	1.56339	1.4845	0.846286	1.53449	0.622152	1.50378	0.743319	1.79371	0.775821	1.54948	1.25085	1.22322	0.75213	1.4827	0.944802	1.6366	0.77008	1.24794	1.45881	1.17871
n|61319.0	3.99	715.456	Neg	High confidence	PG 16:1_16:2	1.07	540.6	PG						9.7119	12.673	41.6019	39.8983	0.886553	0.322622	0.827388	1.20154	1.26921	0.407299	0.846584	0.365168	1.14967	0.733042	1.46995	0.258514	0.762693	0.698617	0.960174	0.830717	0.628796	0.431726	0.659554	1.05784	0.99462	0.247936	0.995313	0.841293	1.37188	0.667798	1.46157	0.871108	1.00534	0.724146	0.418271	0.597523
n|61573.0	4.46	715.456	Neg	High confidence	PG 16:1_16:2	1.61	549.2	PG						7.3771	11.4848	51.362	73.5043	3.45818	0.833648	3.25292	2.53401	1.33436	0.778191	2.85176	0.856798	1.41923	1.03156	2.16208	0.724297	3.15538	2.01344	2.69895	2.30608	0.537641	1.12803	1.52643	1.42503	1.37018	0.48332	2.98482	1.56353	1.83779	1.73412	1.32315	1.50275	1.40415	1.2241	1.07799	1.90433
n|40348.0	4.2	713.44	Neg	High confidence	PG 16:1_16:3	1.54	578.3	PG						7.05296	12.6318	76.5198	142.804	3.00233	0.311015	2.17012	1.39504	2.21559	0.560957	1.84471	0.419442	2.38094	0.702071	2.78021	0.227793	1.78075	0.766652	3.66752	0.56035	3.06329	0.391045	2.04037	0.450961	2.017	0.198075	2.65512	0.61117	2.50972	0.721453	1.93643	0.597432	3.13154	0.442521	0.631294	0.725925
n|40751.0	4.37	713.441	Neg	High confidence	PG 16:1_16:3	1.98	539.2	PG						7.5347	8.67812	53.6474	37.3619	1.05677	0.112607	0.976216	1.16786	1.18307	0.329301	1.04326	0.405743	0.929369	0.720968	1.31299	0.0998186	0.889078	1.14328	1.05124	0.964313	1.59488	0.147212	1.07634	0.504984	0.891952	0.187735	0.839149	0.858479	1.29612	0.857089	1.14775	0.810273	1.42686	0.724179	0.115057	0.988591
n|61245.0	3.7	713.44	Neg	High confidence	PG 16:1_16:3	0.71	569.1	PG						18.2267	15.7026	59.6135	71.3363	0.895301	0.200428	0.60425	0.979955	0.89256	0.356076	0.71125	0.295324	1.36738	0.263307	2.1612	0.130552	0.64077	0.730586	0.901709	0.468986	1.37499	0.317505	0.484261	0.400249	0.985024	0.788974	1.03693	0.606222	1.49335	0.509559	1.34843	0.727178	0.87939	0.439439	0.119079	0.792328
n|46017.0	6.82	745.503	Neg	High confidence	PG 16:1_18:1	1.31	609.6	PG		52927167	HMDB0010589			6.84913	8.5587	27.102	35.9414	0.733726	1.58657	0.742149	0.979957	1.35552	1.25961	0.6697	1.46387	1.30713	1.17671	0.891286	1.50789	0.629638	1.37289	1.29693	1.3049	1.03551	1.48686	1.51004	1.29759	1.05182	1.28982	0.478616	0.918254	0.840573	1.04501	1.03638	1.11508	1.18644	1.37628	0.88587	1.37924
n|44514.0	6.09	743.487	Neg	High confidence	PG 16:1_18:2	1.36	622.6	PG		52927166	HMDB0010590			5.36248	7.93803	19.7359	34.0425	1.33431	1.53613	1.20421	1.47974	0.94815	1.62885	1.11496	1.18683	0.936031	1.27005	0.911005	1.26219	1.24666	1.39017	0.799514	1.63252	0.802248	1.39311	0.984743	1.48548	0.90401	1.44054	1.15934	1.18136	0.88253	1.18368	1.05184	1.41729	0.921861	1.41684	1.42739	1.44549
n|43102.0	5.53	741.472	Neg	High confidence	PG 16:1_18:3	1.13	622	PG		52926478	HMDB0010592			6.83924	8.24247	22.317	32.8541	1.41548	1.83361	1.54094	1.26251	1.03221	1.4838	1.15998	1.25682	0.877277	1.27293	1.10674	1.35227	1.37598	1.51917	0.898464	1.38254	0.676593	1.47657	0.723172	1.55174	0.747622	1.45604	1.08924	1.18615	0.732704	1.36199	0.97603	1.59197	0.826687	1.20807	1.40446	1.25309
n|48419.0	7.88	747.519	Neg	High confidence	PG 18:0_16:1	1.66	653.3	PG		52927152	HMDB0010601			5.28725	4.47787	16.4223	26.4685	1.28644	1.82093	1.39692	1.37079	1.00263	1.28745	1.12684	1.48111	0.986098	1.10049	1.00177	1.50366	1.13966	1.35125	1.13598	1.45635	0.974731	1.45558	1.24653	1.46423	1.03597	1.61892	1.02186	1.13418	0.877643	1.03222	1.06998	1.20334	0.919421	1.10818	1.35622	1.29174
n|81098.0	4.77	743.488	Neg	High confidence	PG 18:0_16:3	2.06	546.3	PG						4.36229	3.88851	52.0616	89.3472	4.9088	1.3971	4.32092	3.03632	0.984449	0.724713	3.82001	1.65889	0.51615	1.64363	2.44153	0.970727	3.50046	3.08269	2.42339	2.41384	1.54143	1.9168	0.528556	1.45388	1.19168	2.63012	3.70881	2.06887	1.34038	1.50122	1.184	1.91325	1.72055	1.67234	1.72976	3.72712
n|61772.0	4.91	765.472	Neg	High confidence	PG 18:3_18:3	2.01	526.5	PG		52927243	HMDB0010682			4.21916	5.65956	35.0533	50.3026	1.37691	2.46674	1.75749	1.57505	0.690864	1.91336	1.09452	1.62796	0.708144	1.45261	0.96281	1.82324	1.69526	1.63955	0.83125	1.6989	0.594873	1.87945	0.593999	1.93273	0.701575	1.88085	1.29054	1.46581	0.666869	1.89946	0.801574	2.09921	0.678909	1.24459	1.9266	1.42231
n|44579.0	6.03	737.498	Neg	Low confidence	PG 32:0;O	0.81		PG						7.83203	5.86534	22.2347	25.9676	1.1758	1.53925	1.38843	1.18147	0.937103	1.20012	1.12611	1.29025	0.94149	1.01642	0.959068	1.44905	1.18752	1.40084	1.09322	1.37031	0.737204	1.36981	1.13586	1.37032	0.751229	1.35491	0.858781	0.918827	0.699965	0.915913	0.751408	1.14908	0.594625	0.796592	0.988963	1.04187
n|44997.0	6.23	719.487	Neg	Low confidence	PG 32:1	0.43		PG	LMGP04010119	52926384			PA 34:1	5.76603	4.60549	23.6751	28.5395	1.24748	1.42179	1.41006	1.07153	0.918171	1.42307	1.28461	1.5851	1.15975	1.18861	0.890122	1.77439	1.13385	1.23907	0.810132	1.41565	0.687868	1.54198	1.09236	1.28512	0.803108	1.48001	0.968373	1.09569	0.893198	1.05654	0.870508	1.27736	0.855241	1.22735	1.35182	1.21612
n|40256.0	4.21	717.472	Neg	Low confidence	PG 32:2	0.6		PG					PA 34:2	5.29363	5.80651	41.3976	45.8013	0.967564	0.19645	0.865863	1.29832	1.07132	0.393264	0.6285	0.434168	0.811819	0.870129	1.20642	0.700296	0.903657	1.32041	0.920451	0.988681	1.14875	0.534472	0.310183	0.728702	0.77072	0.33981	0.834492	1.03943	1.11878	0.985049	1.37896	0.442501	0.610462	0.906926	0.163269	0.934902
n|71340.0	4.72	717.472	Neg	Low confidence	PG 32:2	0.94		PG	LMGP04010060	52926325			PA 34:2	8.06819	8.89929	46.6245	74.1952	3.51488	1.01773	3.32201	2.4934	1.46602	0.731984	3.14461	1.00202	1.38905	1.11058	2.56802	0.928875	3.2211	2.42535	2.69731	2.2907	1.8217	1.22659	1.34194	1.48288	1.31218	0.56172	3.27577	1.92712	1.42719	1.5077	1.29263	1.92939	1.49066	1.42124	1.50484	2.12828
n|40207.0	4.08	733.467	Neg	Low confidence	PG 32:2;O	0.7		PG					PA 34:2;O	8.7696	12.9807	43.1298	72.6418	3.44857	0.875272	3.16935	2.40813	2.07054	0.58639	3.14993	0.894019	1.57419	1.51832	2.93476	0.830413	3.11509	2.30404	2.39929	1.93318	2.0888	1.01476	1.49867	1.14093	1.71799	0.478666	2.68978	1.98126	1.89808	1.53193	1.77909	1.88305	2.21775	1.51311	1.66902	2.17341
n|73111.0	3.79	731.451	Neg	Low confidence	PG 32:3;O	0.4		PG					PA 34:3;O	7.65899	8.78243	47.3	91.8299	2.68484	0.636921	2.62006	2.12415	1.9468	0.507851	2.50487	0.707607	1.47708	1.0636	2.66846	0.571761	2.61281	1.6908	2.96773	1.79059	2.32136	0.859415	1.82567	1.01567	1.57343	0.35544	2.39904	1.68233	2.20963	1.51242	2.0975	1.32869	2.01036	1.09245	1.0287	1.75058
59188	3.45	715.455	Pos	Low confidence	PG 32:4	0.05		PG	LMGP04010427	52926692				6.33161	6.39813	91.9987	105.333	0.595096	0.0712182	0.789701	0.356914	1.94666	0.0563866	0.780574	0.0688674	1.2775	0.483871	2.49747	0.0791443	0.402146	0.615295	1.52495	0.339562	2.15028	0.217614	1.90826	0.259608	1.09725	0.510743	0.392031	0.508276	0.961358	0.325661	1.80417	0.306734	1.63086	0.392146	0.222015	0.467461
n|39067.0	3.5	729.435	Neg	Low confidence	PG 32:4;O	0.54		PG						11.1072	14.0768	82.7808	147.909	2.26178	0.418923	1.81134	0.349485	2.29952	0.315841	1.97581	0.47657	1.86122	0.835842	2.678	0.362089	1.03214	1.31499	2.37024	0.837377	2.07544	0.566634	1.97411	0.118859	1.90273	0.397688	1.84394	0.0816581	2.29485	0.859395	2.17058	0.0982563	2.3721	0.141869	0.161802	0.117364
n|39485.0	3.7	711.424	Neg	Low confidence	PG 32:5	0.18		PG					PA 34:5	11.6378	13.6513	77.7289	135.809	0.515045	0.0611828	0.435031	0.538797	1.05353	0.0596399	0.439809	0.057779	0.798822	0.0475211	1.02374	0.0542347	0.54764	0.479232	0.745224	0.225852	1.37634	0.055043	0.657296	0.0629385	0.671731	0.0701948	0.494247	0.0432397	1.041	0.342741	0.886108	0.364352	1.25432	0.278378	0.535868	0.389963
n|40864.0	4.46	777.493	Neg	Low confidence	PG 33:2	0.85		PG						6.89918	8.49519	36.9718	83.5284	2.8151	2.34523	2.81369	1.7353	0.918884	1.99003	2.37878	2.71709	1.40752	1.29943	0.940628	1.84354	2.42802	1.77667	1.58132	1.80643	0.73983	2.6989	1.14788	1.94732	1.01315	2.00091	2.67247	1.44685	0.858032	0.930088	0.628633	1.33379	1.11445	1.74127	2.53896	1.62269
n|45209.0	6.35	731.488	Neg	Low confidence	PG 33:2	1.09		PG					PA 35:2	5.65085	5.05105	22.2318	25.9634	1.39642	1.46053	1.45295	1.22748	0.949026	1.57671	1.30099	1.28542	0.930201	1.19509	0.846845	1.65511	1.16092	1.54771	0.814314	1.72996	0.834571	1.67618	1.2374	1.58571	0.854472	1.55312	0.951619	1.0773	0.711523	0.98553	0.829499	1.07232	0.821756	1.15762	1.25035	1.40929
n|76900.0	3.79	793.488	Neg	Low confidence	PG 33:2;O	0.43		PG						36.7675	44.9783	96.0874	142.104	3.73285	2.10893	3.54789	2.30445	1.91258	1.92478	3.95619	2.02826	1.99233	1.21793	0.681639	1.63123	0.524152	1.33332	2.62071	0.166711	0.371845	0.186375	2.10463	1.46091	0.403361	0.237678	0.37881	0.146409	1.5672	0.133189	0.478628	0.176168	0.413728	0.16457	0.42529	1.47088
n|80954.0	3.87	793.488	Neg	Low confidence	PG 33:2;O	0.59		PG						16.6756	7.35859	35.4653	62.5467	2.50394	2.56768	1.80612	1.19203	1.1466	1.50367	1.81281	2.18767	1.09688	1.23394	0.871509	1.9668	2.09676	1.72276	1.8224	1.59696	0.809953	1.70264	1.21973	1.2025	1.01253	1.28683	2.3065	0.964194	0.962864	0.79888	0.785707	1.29954	1.50367	1.50643	3.07579	1.59118
n|39502.0	3.68	775.477	Neg	Low confidence	PG 33:3	0.12		PG						14.0276	16.4519	48.0257	48.7583	1.25168	1.25929	1.20706	1.26382	0.764815	1.58913	1.33828	1.43795	0.922248	0.864755	0.278653	0.780896	0.951345	1.15315	0.746172	0.641245	0.399437	1.06729	0.659558	0.34734	0.144431	1.44303	0.13564	0.991072	0.759645	0.619514	0.711659	1.15625	0.724575	1.30434	0.943621	1.33403
n|40316.0	4.23	775.477	Neg	Low confidence	PG 33:3	0.73		PG						8.50521	8.39327	51.9986	106.673	3.27001	2.61768	2.86343	2.03016	0.981698	2.32584	2.24904	2.87686	1.30331	0.160927	0.999576	1.909	2.72865	1.92008	2.55657	2.47925	1.01689	3.12216	1.40949	0.18841	1.17348	2.20421	2.48729	1.4086	0.680427	0.997484	0.134847	1.47915	1.02136	2.45841	2.57924	0.208835
n|41054.0	4.55	729.472	Neg	Low confidence	PG 33:3	1.35		PG					PA 35:3	6.93665	7.30301	46.8854	48.2183	1.36209	0.832974	1.17705	2.02235	1.12332	0.45717	1.22959	0.626687	1.48979	1.06285	1.82942	0.543963	2.0322	1.60931	0.965941	2.03108	1.29346	0.646111	0.701482	1.15538	0.666458	0.467362	1.45055	1.69238	1.2436	2.26922	1.28362	2.0268	0.612256	0.638226	0.317031	1.41643
103737	4.58	764.507	Pos	Low confidence	PG 33:3;O	0.09		PG					PS 33:1;O	6.40951	7.20594	54.1244	87.6813	2.0593	2.69116	4.34552	1.00224	1.19783	1.23665	3.04817	2.4668	1.08319	1.32711	1.24261	3.27809	2.03099	1.83115	1.26665	1.68402	0.347055	2.57574	1.87624	2.07904	0.925678	2.38305	1.08322	0.280523	0.566458	0.752664	0.344007	1.16865	1.1347	1.87321	3.63715	1.23047
n|39828.0	3.94	773.461	Neg	Low confidence	PG 33:4	0.47		PG						11.7	8.97454	39.1338	32.1824	2.89224	1.17254	2.36403	1.8799	1.04672	1.43384	2.28119	1.31159	1.36677	1.07529	1.16197	0.929041	2.35661	1.25435	2.23896	1.23063	1.30048	1.22213	1.63366	1.15505	1.24967	0.93217	2.11937	1.01069	0.735628	1.00784	0.865589	0.84535	1.17501	1.2474	1.54291	0.293948
n|40601.0	4.3	727.456	Neg	Low confidence	PG 33:4	0.74		PG	LMGP04010176	52926441			PA 35:4	5.2375	3.70597	29.4858	25.2886	1.61604	0.991495	1.56109	1.21044	1.55415	0.673716	1.18175	1.17842	1.45859	1.06965	2.52182	1.05683	1.50649	1.07134	1.39406	0.818702	1.23524	1.00501	0.884348	0.827186	1.11087	0.855876	1.55665	0.825334	1.35832	1.12005	0.95468	1.1182	1.03438	0.581565	1.01062	0.923145
n|46830.0	7.23	747.519	Neg	Low confidence	PG 34:1	0.74		PG	LMGP04010102	52926367			PA 36:1	5.57554	6.45459	19.5883	26.6603	1.21282	1.66173	1.16054	1.11961	1.08813	1.07188	1.118	1.2881	0.91818	1.16501	0.87173	1.28781	1.04654	1.21434	1.04073	1.1609	0.801751	1.53562	0.901763	1.362	0.824967	1.26487	0.998497	0.923191	0.730136	1.00252	0.879849	1.09299	1.14516	1.42121	1.4324	1.45295
n|41073.0	4.54	791.509	Neg	Low confidence	PG 34:2	1.28		PG	LMGP04010756	52927021				6.95093	8.46801	54.6396	95.0295	1.46845	3.66101	1.52646	2.52163	0.737368	1.97194	1.80731	1.89237	0.619846	1.8371	0.793095	2.59894	2.47235	2.5441	0.741178	4.22879	0.577383	2.28347	0.589905	2.75596	0.411471	2.36133	1.67443	3.07998	0.754853	4.17931	0.902525	3.79287	0.645153	1.58257	1.26016	1.97841
n|41773.0	4.85	745.504	Neg	Low confidence	PG 34:2	1.62		PG					PA 36:2	22.7968	11.2104	71.6812	72.8783	0.762302	0.344275	1.58957	1.20871	0.273627	0.111864	0.696477	0.108374	1.38311	0.472644	0.179935	0.101726	0.810557	0.974243	0.945835	0.5469	0.835283	0.135064	0.477987	0.463314	0.52586	0.172243	2.13539	0.686231	2.30676	0.703164	1.04092	0.906333	1.3801	0.525158	0.471072	0.646943
n|42838.0	5.31	745.504	Neg	Low confidence	PG 34:2	1.36		PG					PA 36:2	38.3745	16.4136	82.4288	103.172	6.54458	0.165324	7.27357	3.22226	2.46384	0.161155	6.08496	0.156126	2.34035	1.27289	4.99169	0.146549	6.85871	2.9781	5.86378	2.79181	2.33535	0.473266	2.34577	1.62346	2.4448	0.603542	5.84361	2.07625	2.43311	1.64646	1.98261	2.22587	2.39717	1.7283	0.821386	2.80557
n|2500.0	4.85	761.499	Neg	Low confidence	PG 34:2;O	1.46		PG					PA 36:2;O	12.8097	15.7643	69.7691	64.8859	1.61058	0.763543	3.57998	1.22222	0.873531	0.301929	1.1187	0.549557	1.36657	0.613625	2.19705	0.454537	1.51399	1.08359	2.5355	0.736672	1.15967	0.826641	0.835772	0.66695	0.768209	0.292528	3.39316	0.9639	2.87037	0.592943	2.03102	0.835474	2.4089	0.67214	1.0171	0.930679
n|40645.0	4.31	789.493	Neg	Low confidence	PG 34:3	1.01		PG	LMGP04010257	52926522				5.96982	8.37073	50.1458	85.0025	1.584	3.09433	1.61266	2.38761	0.761988	1.9695	1.53746	1.96053	0.675583	1.68979	0.939174	2.18727	2.49567	2.22874	0.716075	3.60389	0.538973	1.91638	0.528474	2.38683	0.462189	2.1131	1.87377	2.44144	0.629643	3.27009	0.718214	3.12235	0.552546	1.59844	1.02636	1.78657
n|2648.0	5.05	759.483	Neg	Low confidence	PG 34:3;O	1.25		PG						7.61068	12.0837	64.4093	84.2719	1.94509	4.3907	1.51745	2.13017	0.933738	4.45625	1.02403	1.56733	0.584832	3.31925	1.38686	2.05295	3.67912	2.35482	0.458304	1.83516	1.1911	1.23984	0.421139	2.6482	0.472287	1.94188	2.01783	1.40399	0.731097	4.06387	1.49776	4.29432	0.462902	0.753782	1.20548	0.960026
n|61646.0	4.52	759.483	Neg	Low confidence	PG 34:3;O	0.98		PG						6.06701	9.26469	16.2807	12.9138	1.02301	1.18605	0.989239	0.945446	0.985167	0.91825	1.04501	1.20136	0.894348	0.999842	0.717781	1.22883	0.940198	1.02065	1.00211	0.98356	0.680342	1.23909	0.811366	0.918524	0.748354	0.867537	1.15998	1.03245	0.670731	0.650541	0.702634	0.940134	0.964714	1.01777	1.19462	0.95677
n|40089.0	4.05	787.477	Neg	Low confidence	PG 34:4	0.2		PG						10.7315	9.7076	52.8522	85.7872	2.01273	2.50288	1.5201	2.39291	0.806059	2.0529	1.57306	2.10973	0.800772	1.64783	1.12663	1.48649	2.96032	1.58708	0.757057	2.3444	0.443422	1.4138	0.433259	2.11625	0.417876	1.65793	2.05968	1.55349	0.591258	2.66731	0.643625	2.73899	0.624878	0.803424	0.540276	0.895522
n|39929.0	3.98	757.466	Neg	Low confidence	PG 34:4;O	0.12		PG					PA 36:4;O	7.82729	12.9615	24.5192	27.1431	1.17099	1.50504	1.30864	1.41989	0.82695	1.0703	1.28833	1.31222	0.779142	1.24329	0.62895	1.48489	1.16924	1.39756	0.796195	1.34297	0.632929	1.58917	0.922123	1.36888	0.614707	1.11463	0.944715	1.38075	0.656757	1.16992	0.678608	1.15646	0.841496	0.787885	1.41078	1.06425
n|89494.0	4.07	739.456	Neg	Low confidence	PG 34:5	0.48		PG					PA 36:5	38.0591	24.7908	71.0978	89.4576	5.22232	1.42872	4.67661	4.17089	0.998929	0.92259	4.10931	0.902341	1.1109	1.47726	3.42067	0.809596	5.89818	1.84731	2.10308	2.16146	1.95049	1.03588	1.17607	1.4539	1.29404	3.03981	4.35723	2.07473	2.48579	3.24116	2.12749	2.22218	0.321604	1.17112	1.15107	1.5222
3604	5.76	779.542	Pos	Low confidence	PG 35:1;O	1.89		PG						6.64851	8.60259	56.4972	85.5511	1.70242	2.84654	3.14079	0.879472	0.356799	1.59226	2.136	2.48	0.365537	1.21113	1.35308	3.11978	2.16823	2.05348	1.61865	3.24606	0.221743	2.14094	0.399593	2.94622	0.561343	2.41918	1.32679	1.49414	0.106296	2.68476	0.219796	1.95885	0.5248	1.42537	2.08989	1.38627
n|77136.0	4.85	805.525	Neg	Low confidence	PG 35:2	1.37		PG	LMGP04010215	52926480				13.4253	11.0163	120.03	230.291	7.46055	0.770015	17.2602	1.8182	2.64679	0.662879	7.06074	0.376265	1.31551	0.814078	3.59954	0.564041	9.75377	1.57804	7.59578	1.79368	4.88316	0.761241	2.729	1.06611	1.83108	0.453559	25.0371	1.40665	10.1082	1.7923	8.81985	1.85309	8.04679	0.760517	3.49683	1.3225
n|77283.0	5.09	819.54	Neg	Low confidence	PG 36:2	1.12		PG	LMGP04010728	52926993				8.09633	11.6959	84.4331	158.542	6.17589	0.910602	7.72874	1.97845	3.09305	1.11467	6.74454	0.508577	0.831614	1.06906	2.93418	0.608618	9.01101	2.14532	6.21421	2.24898	5.11656	0.943001	2.51957	1.49954	1.53291	0.560323	8.80033	2.00366	5.03792	2.31648	6.81129	1.80809	3.87693	1.07059	3.2463	1.81262
62287	4.66	790.559	Pos	Low confidence	PG 36:3	0.16		PG					PS 36:1	29.1512	12.2723	66.914	78.3599	0.384824	2.66186	2.23762	0.876382	0.520708	1.05846	1.32446	1.65462	0.410664	0.903744	0.405839	2.80237	1.15008	2.00073	0.534396	1.1801	0.251284	1.97022	0.608037	2.04011	0.329851	2.22316	0.145223	1.05055	0.0833685	0.813651	0.441892	0.558114	0.629188	1.76341	2.76308	1.42053
63799	5.17	790.56	Pos	Low confidence	PG 36:3	0.81		PG					PS 36:1	6.40027	7.94943	63.1349	126.271	3.4064	3.47151	6.19826	1.63615	0.721969	1.39035	3.45365	2.87488	0.679067	1.0422	0.883383	3.56349	3.17976	2.91223	1.36932	3.35555	0.43737	4.11287	0.814008	2.64142	0.658768	2.53523	1.64556	1.84236	0.393746	1.09767	0.557267	1.51544	0.756568	2.49602	4.52285	2.45764
4271	6.78	771.518	Neg	Low confidence	PG 36:3	0.11		PG					PA 38:3	10.751	9.20289	48.3148	30.5444	0.958631	2.01215	1.1149	1.41919	0.914771	1.59891	1.00953	1.68792	1.35997	1.01371	0.971066	1.32362	1.18401	1.08933	1.19736	0.875338	0.276433	1.17975	0.374916	1.69872	0.933191	1.41195	0.281611	0.782051	0.973187	1.74019	1.06745	1.80282	0.237724	0.946728	1.1193	0.261067
n|23519.0	4.86	817.525	Neg	Low confidence	PG 36:3	1.55		PG						8.74726	8.81011	95.3351	455.762	0.961186	1.14348	0.988889	0.865405	0.988268	1.11465	0.95025	1.07987	1.09905	4.75212	1.12806	5.08827	7.00355	5.96142	6.90188	0.920199	6.23994	1.02873	7.91623	4.45539	5.45102	1.31192	16.409	0.808135	17.5766	2.20549	6.1881	0.972399	8.21852	0.908381	4.58709	0.751476
91854	4.54	806.555	Pos	Low confidence	PG 36:3;O	0.71		PG					PS 36:1;O	6.47537	11.1828	72.5187	109.949	2.58433	3.11312	4.61196	1.01402	0.249487	1.22502	2.88797	2.57364	0.766791	0.964979	0.315376	3.21316	2.08736	1.77	0.201244	2.40437	0.194225	3.15591	1.05001	1.98824	0.624494	2.25951	0.692455	1.00032	0.406665	0.694735	0.192519	1.10668	1.22209	2.02523	5.58963	1.68787
62995	4.89	788.544	Pos	Low confidence	PG 36:4	1.01		PG					PS 36:2	8.53538	9.60615	71.4483	97.8277	3.1746	2.40793	6.88541	1.76825	0.565023	1.25854	3.19586	2.31292	0.5694	0.841142	0.808122	2.36748	3.67477	1.78945	1.39361	3.24713	0.483286	2.55094	1.03381	2.25435	0.657534	1.6848	2.01496	1.73628	0.329046	1.4995	0.571101	0.991564	0.459556	1.53474	2.86123	1.32181
110148	4.4	788.544	Pos	Low confidence	PG 36:4	0.84		PG					PS 36:2	6.18208	5.28656	76.869	113.216	1.54243	2.81465	0.142689	1.79318	0.184226	1.82842	1.69927	2.15251	0.566214	0.647189	0.23288	2.64682	0.988988	1.90475	0.190776	3.95489	0.184123	3.52967	0.331799	3.78511	0.155369	2.75636	0.393051	1.31755	0.0882622	1.06205	0.182505	1.41472	0.327629	1.87082	2.96686	1.91135
n|91769.0	4.72	763.456	Neg	Low confidence	PG 36:7	0.6		PG	LMGP04010410	52926675			PA 38:7	37.8046	15.0274	62.419	123.567	1.40704	2.76471	1.91497	1.48498	0.205986	2.0553	0.198062	1.58827	0.687229	1.38874	1.0936	2.13347	1.8761	2.27317	0.972304	0.440291	0.118038	0.492222	0.480274	2.37167	0.509294	2.20607	1.20201	1.16001	0.620409	2.0562	0.151936	2.90541	0.388036	0.450466	2.08266	0.372657
n|111339.0	6.13	817.561	Neg	Low confidence	PG 38:2;O	0.67		PG						6.60822	8.9275	79.6677	180.914	6.89083	0.85425	8.00388	2.1343	3.96494	0.82337	7.06119	1.25926	8.02303	1.40788	3.64478	0.669497	9.39751	2.26998	9.75944	2.29311	6.02606	0.433847	3.17136	1.48824	7.43566	0.553273	9.54384	2.14954	4.11999	2.30104	10.1239	2.22508	5.26903	1.22745	3.00069	1.93405
n|3158.0	5.93	815.545	Neg	Low confidence	PG 38:3;O	1.27		PG					PA 40:3;O	10.754	7.45064	48.3973	35.5996	0.715507	0.166242	0.767956	1.36113	0.908889	0.16205	0.728036	0.156994	0.852213	1.00016	1.02799	0.44209	0.775728	1.37461	0.8565	1.17617	0.902324	0.534345	0.871341	0.793393	0.719844	1.76928	0.687494	1.29282	0.895582	1.36333	1.09801	1.37991	0.666999	0.986596	0.376193	1.40787
103863	5.59	816.575	Pos	Low confidence	PG 38:4	0.42		PG					PS 38:2	14.0279	16.6403	68.9937	84.9651	4.39287	3.32677	8.73266	2.14487	1.78804	1.65733	3.77459	3.27084	1.83182	0.9636	2.26025	2.88052	4.97393	2.26346	1.72291	4.21057	0.386669	3.08439	0.696798	3.26014	0.326284	2.13803	1.75916	1.83927	0.185356	1.69174	0.383273	1.30275	4.53195	1.58388	3.87595	1.60425
n|91751.0	4.74	843.54	Neg	Low confidence	PG 38:4	0.6		PG	LMGP04010335	52926600	HMDB0010639			27.7475	12.3011	96.5672	351.508	10.7457	0.899882	12.6115	2.52128	8.9409	0.930151	11.3516	0.505319	12.708	1.30165	4.4011	0.91339	18.6192	0.917397	10.2935	2.403	7.62411	0.960367	3.66653	1.4745	2.53649	0.566514	17.3473	1.89711	4.77529	3.31242	12.1168	3.02056	6.82534	1.02647	6.77049	1.89799
5060	7.87	814.56	Pos	Low confidence	PG 38:5	0.38		PG	LMGP04010445	52926710				8.59815	13.3751	57.5462	54.0162	1.67957	1.49217	3.68571	0.97516	1.657	0.958572	1.90854	1.54827	2.78391	1.43336	3.26074	1.76425	1.06096	1.30078	1.80986	0.876343	1.05277	1.23361	3.14651	1.18268	1.72763	1.70033	0.62219	0.821167	0.846832	0.183387	1.33467	0.304762	0.943639	0.301437	1.62927	0.216545
3809	6.08	846.622	Pos	Low confidence	PG 40:3	0.54		PG	LMGP04010522	52926787				16.1384	22.9205	24.6458	27.0742	0.938079	1.00917	1.07809	0.658656	1.31141	0.763717	0.977643	0.831029	1.08149	0.77978	1.37314	0.967554	0.814763	0.849024	1.15391	1.05394	1.17672	0.834082	1.79076	0.787973	0.960935	0.850259	0.649388	0.691861	0.697889	0.590779	1.26584	0.852076	1.23187	0.89448	0.862562	1.01112
4394	6.99	846.622	Pos	Low confidence	PG 40:3	0.32		PG	LMGP04010578	52926843				39.7196	18.4118	100.933	195.665	3.14303	0.145987	3.73984	0.864023	3.51821	0.115584	2.94694	0.465344	2.23289	0.11535	6.81547	0.162234	2.79616	1.28307	5.32284	0.119321	3.11186	0.131703	3.51336	0.150721	2.38144	0.192379	2.4737	1.28275	1.97707	0.638616	3.18172	0.124488	2.10583	0.215838	1.04558	1.25696
n|42259.0	5.08	803.472	Neg	High confidence	PI 16:0_16:3	1.61	606.4	PI					PI 14:1_18:2 | PI 14:0_18:3 | PI 16:1_16:2	8.04492	12.1527	20.1747	22.7496	1.13931	1.31741	1.08698	1.34198	0.897678	1.43282	0.982667	1.21057	0.889513	1.26695	0.927967	1.00967	1.14208	1.428	0.859305	1.10533	0.794853	1.04381	0.844022	1.32059	0.857336	1.06627	1.23825	1.21008	0.865791	1.38665	0.929951	1.45879	0.671428	1.25179	1.01504	1.10316
n|61489.0	4.4	849.514	Neg	High confidence	PI 16:0_18:2;O	1.5	603.4	PI						7.47347	13.403	18.5907	27.8722	0.807505	1.04881	0.702641	0.804115	0.876927	0.846693	0.696692	1.12754	0.704928	0.862036	0.73245	0.85615	0.824591	0.944409	0.832031	0.798503	0.741973	0.844144	0.665072	0.851095	0.710832	0.76597	0.814542	0.626213	0.465073	0.626688	0.459501	0.767667	0.709042	1.02515	0.707956	0.795311
n|39573.0	3.71	865.508	Neg	High confidence	PI 16:0_18:2;O2	0.72	497.4	PI						14.2544	8.18775	18.7371	24.8804	1.05741	0.951256	0.852742	0.734678	1.10938	0.723206	0.869434	1.08756	0.860077	0.86924	1.03862	0.684975	0.939894	0.930723	1.10446	0.788381	1.1321	0.85707	0.94654	0.707097	1.00583	0.581655	1.01125	0.648481	0.67905	0.64906	0.638084	0.747633	1.37523	0.933889	0.924758	0.899538
n|39759.0	3.86	865.509	Neg	High confidence	PI 16:0_18:2;O2	0.92	490.7	PI						21.1641	13.9819	27.5391	25.788	1.17097	0.974142	0.958703	0.724749	1.51334	0.84998	1.04659	0.891535	1.33125	0.9742	1.49071	0.820539	1.06361	0.95246	1.47847	0.679391	1.13375	0.195482	1.03996	0.890121	1.1638	0.81978	1.37639	0.665001	1.27734	0.672323	1.49691	0.985623	1.52124	1.10536	1.42571	0.850644
n|40813.0	4.44	847.499	Neg	High confidence	PI 16:0_18:3;O	1.6	495.7	PI						4.82411	6.26484	20.8623	39.6074	0.693464	0.877946	0.62697	0.544451	1.14841	0.653529	0.561916	0.902821	0.768477	0.800496	1.06695	0.810485	0.755661	0.769976	1.14494	0.637244	0.83135	0.714549	0.81799	0.615809	0.741515	0.620018	0.781728	0.752007	0.599955	0.568973	0.672443	0.800877	0.946203	0.788809	0.665668	0.68493
n|41018.0	4.56	847.499	Neg	High confidence	PI 16:0_18:3;O	1.88	501.8	PI						9.3781	10.96	32.26	23.7351	0.976479	0.369045	0.753855	0.290473	1.3337	1.06551	0.749772	1.18194	0.821163	0.307849	1.11831	1.07192	0.748977	1.06784	0.890451	0.221842	0.994787	0.959456	1.00692	0.85041	0.857344	0.284734	1.03368	0.810066	0.705772	0.801748	0.959606	0.927788	0.909676	0.323031	0.896014	0.957222
n|66689.0	4.13	847.498	Neg	High confidence	PI 16:0_18:3;O	1.3	490.5	PI						11.1207	9.07005	21.9398	35.7934	0.97034	0.967489	0.743136	0.901332	0.671965	0.946257	0.63141	0.997977	0.774152	0.895325	0.667548	0.759861	0.834198	0.80857	0.793212	0.882552	0.667828	0.835327	0.596694	0.88193	0.671686	0.77626	0.966206	0.666833	0.478927	0.820606	0.423468	0.754868	0.522672	0.901041	0.540077	0.672144
n|102037.0	3.22	805.487	Neg	High confidence	PI 16:1_16:1	0.81	541	PI		52928391	HMDB0009798			16.5296	6.57878	91.4732	202.307	0.978973	2.95847	0.891538	4.66523	0.163024	2.22758	0.823222	2.98343	0.16532	2.45977	0.5725	3.18942	1.73495	4.72435	0.18181	0.612259	0.550105	3.05071	0.199066	4.28801	0.163634	2.3575	1.57048	0.551273	0.458301	6.53459	0.548667	5.17591	0.13479	4.2457	0.150095	4.58616
n|47096.0	7.33	861.551	Neg	High confidence	PI 18:0_18:2	1.48	662.9	PI		52928409	HMDB0009809		PI 18:1_18:1 | PI 16:0_20:2 | PI 16:1_20:1 | PI 20:0_16:2 | PI 14:0_22:2 | PI 14:1_22:1	3.51264	4.46938	16.1275	16.3072	1.30509	1.24951	1.24596	1.1723	1.10491	0.953063	1.01334	1.28847	1.05159	1.18387	1.29881	1.02646	1.10374	1.07061	1.02032	0.958102	0.904514	1.17665	0.612929	1.11805	1.02523	1.03611	1.03582	0.88399	0.715822	0.90005	0.76968	1.26096	0.836063	1.1061	1.26497	1.12293
n|45264.0	6.39	859.535	Neg	High confidence	PI 18:0_18:3	1.46	602	PI		52927737	HMDB0009811		PI 18:1_18:2 | PI 16:1_20:2 | PI 20:1_16:2 | PI 20:0_16:3 | PI 14:1_22:2	8.83436	6.09257	25.0384	27.0617	1.47489	1.26552	1.29949	0.805267	1.3068	0.719667	0.762643	1.23852	1.07481	1.20139	1.20921	0.885992	1.22526	1.03955	0.922658	0.64652	0.918078	1.09636	0.488493	0.965891	1.19822	0.941858	1.18863	0.688168	0.514075	0.814068	1.01528	0.913082	1.022	1.07527	1.31376	1.12883
n|45667.0	6.61	859.535	Neg	High confidence	PI 18:0_18:3	1.59	679.1	PI		52927737	HMDB0009811		PI 18:1_18:2 | PI 16:1_20:2 | PI 20:1_16:2 | PI 20:0_16:3 | PI 14:1_22:2	5.4139	7.1108	19.0024	27.4091	1.43681	1.57518	1.39937	1.62287	1.07145	1.40253	1.14925	1.41689	1.06574	1.38162	1.21464	1.29473	1.40222	1.28878	0.977413	1.23558	1.13592	1.47377	0.714839	1.59528	1.04934	1.28307	1.21548	1.01737	0.752	1.49272	0.941536	1.36642	0.730684	1.14322	1.25473	1.19908
n|89774.0	4.97	893.541	Neg	High confidence	PI 18:1_18:1;O2	2.22	533.7	PI						23.2515	10.3223	87.2369	110.113	9.11992	3.02273	9.00416	1.37292	4.39329	1.20685	5.22742	2.61864	4.19533	1.13726	1.61426	1.89486	1.35863	1.48414	8.81349	1.24011	0.706442	2.35497	2.76997	1.50458	4.43234	1.57264	0.865754	1.0145	0.634882	0.671973	0.848289	0.973683	1.64092	1.55245	7.60403	1.71428
n|95888.0	4.54	893.541	Neg	High confidence	PI 18:1_18:1;O2	2.24	557.5	PI					PI 18:0_18:2;O2	6.59009	8.82585	34.494	18.7916	0.882912	1.32926	0.807872	0.702494	1.36976	0.286319	0.895504	0.284289	1.02694	1.08313	1.16291	0.252278	0.935543	1.12378	1.1712	0.231434	0.652475	1.09449	0.603256	0.887179	0.934476	1.01364	0.65632	0.78011	0.779966	0.229979	0.933354	1.03744	1.31279	1.13433	1.47759	1.10587
n|43683.0	5.7	857.519	Neg	High confidence	PI 18:1_18:3	0.77	612.9	PI		52928303	HMDB0009840		PI 18:2_18:2 | PI 16:2_20:2 | PI 20:1_16:3 | PI 14:1_22:3	5.35348	7.49594	20.5919	17.8392	1.27806	0.995239	1.07193	0.913396	1.07601	0.827558	1.03689	0.996282	1.15016	1.07916	1.18363	0.755248	1.0844	0.90404	1.00178	0.618964	0.969413	0.828164	0.54972	0.862393	1.07954	0.66638	1.26617	0.805134	0.732298	0.961188	0.746509	1.31126	1.08836	0.969233	1.22374	0.894371
n|61599.0	4.54	873.515	Neg	High confidence	PI 18:1_18:3;O	2.18	507.4	PI						6.31958	8.3646	20.7596	27.214	0.943476	1.32189	0.866014	1.15655	1.03343	0.805211	0.933596	1.12698	0.764776	1.17285	0.823082	1.31382	0.849548	1.4577	0.85427	1.25083	0.84941	1.26139	0.979202	1.29969	0.828207	1.16587	0.811945	1.15995	0.606715	1.19927	0.841239	1.19786	0.897039	1.55071	1.22508	1.09685
n|42547.0	5.21	855.504	Neg	High confidence	PI 18:2_18:3	1.73	587.7	PI		52927773			PI 20:2_16:3	7.25179	7.6305	16.9351	18.9719	1.14375	1.28031	1.34738	1.1373	1.08194	1.17451	0.941705	1.30426	0.961562	1.08696	0.975834	1.04148	1.36413	1.11539	0.86187	1.19839	1.04744	1.08272	0.665482	1.10936	1.0716	1.01712	1.52319	0.895983	0.717252	1.34326	0.967492	1.33022	0.871293	1.07665	1.29544	0.935281
n|41615.0	4.79	853.488	Neg	High confidence	PI 18:3_18:3	1.83	572.2	PI		52928407				6.61538	8.09637	20.907	20.4586	1.15752	1.58616	1.25169	1.06834	0.984302	1.4967	0.926505	1.19148	0.937895	1.34242	1.08708	1.19562	1.53326	1.28152	0.924709	1.12527	1.09423	1.17337	0.819366	1.44797	1.09703	1.30241	1.19767	1.2924	0.761858	1.55445	1.13432	1.5738	0.662366	1.05968	1.20424	1.07442
n|3277.0	6.15	807.503	Neg	Low confidence	PI 32:1	0.71		PI					PG 34:2;O	32.858	12.2714	84.2082	268.407	0.279134	4.78748	0.266626	1.09543	0.284241	4.01822	1.08478	4.08049	1.08461	1.16096	0.332728	5.30359	0.280039	4.24666	0.265304	4.31664	0.222252	4.40248	1.23676	4.04008	0.9099	4.67177	0.272373	3.41276	1.0025	3.82879	0.266878	4.51598	0.995374	3.93517	1.36685	0.898165
n|22855.0	3.47	807.503	Neg	Low confidence	PI 32:1	0.18		PI						9.82021	10.1184	110.028	35.355	0.887244	1.18425	0.847487	5.02372	0.903477	1.13972	0.809099	3.39492	0.916202	0.987877	1.0576	4.16544	0.89012	6.25937	0.843286	10.0812	0.706442	4.1642	0.923322	5.5598	0.758981	9.47945	0.865754	8.44035	0.634882	9.40149	0.848289	6.37775	0.747007	1.18076	0.831826	5.08343
n|99101.0	3.52	823.498	Neg	Low confidence	PI 32:1;O	0.46		PI						9.82021	10.1184	112.246	2953.71	0.887244	45.9257	0.847487	45.3291	0.903477	31.2825	0.809099	33.6653	0.916202	23.9476	1.0576	17.1124	16.6544	25.0516	0.843286	93.8791	0.706442	44.0835	2.76997	25.514	0.758981	33.4217	0.865754	68.6508	0.634882	67.729	0.848289	50.6582	0.747007	40.1169	0.831826	42.8654
n|101964.0	2.92	803.472	Neg	Low confidence	PI 32:3	0.52		PI	LMGP06010251	52927704				13.7418	7.32266	74.0177	119.376	1.11693	2.25563	0.915869	3.29223	0.498407	1.94218	0.885297	2.13269	0.346569	2.14459	0.711905	1.85452	1.82285	2.95679	0.433214	4.56502	0.564681	2.32384	0.329567	2.89941	0.446969	1.49282	1.59836	2.89035	0.421619	4.24251	0.399404	3.40828	0.12667	1.95394	0.423157	1.99311
n|80704.0	2.98	819.467	Neg	Low confidence	PI 32:3;O	0.35		PI						14.1148	12.97	59.7019	148.739	2.53224	3.18423	2.78306	4.66729	1.08504	3.15274	2.65261	3.28277	0.735136	2.76587	1.4163	2.85846	5.50066	4.33496	1.23961	6.98508	0.85098	3.81224	0.810801	4.35025	0.641767	2.57556	4.21828	4.21211	0.737075	5.06737	0.778075	4.44078	0.552744	2.59946	1.18578	2.90757
n|61538.0	4.38	865.509	Neg	Low confidence	PI 33:2	1.18		PI	LMGP06010052	52927505				6.312	7.13509	36.9779	66.1661	2.60921	2.63448	2.40527	0.437742	1.29439	1.48051	1.91014	2.21222	1.30678	1.07463	1.52877	1.83007	2.38782	1.45861	2.27764	1.53202	1.0576	2.26312	1.27239	1.41242	1.21524	1.61155	2.2371	1.00652	0.74298	0.781188	0.551812	1.02667	1.18492	1.56588	2.09299	1.59712
n|38722.0	3.36	863.493	Neg	Low confidence	PI 33:3	0.22		PI	LMGP06010115	52927568				11.7169	7.37615	31.6409	32.3018	1.1307	0.857106	1.01749	0.701258	0.988102	0.972474	0.90153	0.846821	0.715368	0.771309	1.17963	0.619652	1.13847	0.753511	1.01	0.693978	1.20294	0.765989	1.04947	0.743	1.06829	0.69408	1.21798	0.622457	0.953199	0.824424	0.786884	1.04918	0.648534	0.884576	0.996346	0.197069
n|80994.0	4.29	863.493	Neg	Low confidence	PI 33:3	0.85		PI	LMGP06010053	52927506				7.07546	10.3343	19.1142	32.6038	0.689999	0.956488	0.619994	0.750161	1.04018	0.737509	0.672953	0.907476	0.691392	0.765835	0.749093	0.838117	0.633736	0.935223	0.802238	0.699005	0.600436	0.81676	0.648278	0.630059	0.734757	0.724589	0.711826	0.569485	0.557225	0.61957	0.603407	0.713731	1.1539	1.1502	0.883819	0.807494
n|86521.0	4.11	863.494	Neg	Low confidence	PI 33:3	0.92		PI						9.52128	10.8176	57.8797	57.9282	0.286255	2.00896	0.273428	1.42797	0.874478	1.45553	1.39352	1.7463	1.1566	0.970099	0.341217	1.55673	1.96853	1.20074	1.60308	1.36667	0.851563	1.51006	0.210834	1.43857	0.173308	1.54726	1.93837	0.913925	0.676478	0.831286	0.581103	0.869508	0.170574	1.31914	0.189942	1.10877
n|89506.0	4.1	863.494	Neg	Low confidence	PI 33:3	1.22		PI						9.82021	10.1184	88.809	28.9521	6.52833	1.18425	5.80187	0.932117	0.903477	1.13972	0.809099	1.13164	0.916202	0.987877	1.0576	1.00422	0.89012	0.996256	0.843286	0.958671	0.706442	7.0952	2.86048	1.22499	2.89908	1.23045	0.865754	0.863179	0.634882	0.952644	0.848289	1.13284	2.24102	1.18076	3.63632	0.808488
n|84031.0	3.27	879.488	Neg	Low confidence	PI 33:3;O	0.79		PI						9.89144	14.0714	37.5952	40.5094	1.41586	1.65217	1.4897	1.19108	1.56528	0.868274	1.29334	1.2748	1.15041	1.18631	1.20967	1.593	1.42165	1.74916	1.80483	1.3594	1.29662	1.61863	1.99862	1.07344	1.28179	1.51629	3.86306	1.3563	0.89382	0.978491	1.1506	1.14808	2.02405	2.12383	3.33232	1.66277
67794	7.05	854.576	Pos	Low confidence	PI 34:1	0.86		PI	LMGP06010070	52927523				5.94091	7.37376	19.87	19.6425	1.26286	1.458	1.40685	0.838106	1.38167	0.767392	1.21585	0.949419	0.957886	1.08007	1.1257	1.28171	0.945621	1.14753	0.91407	0.918671	0.841006	1.10172	0.869002	1.02233	0.944316	0.867573	1.09629	0.739865	0.714405	0.86602	1.14917	0.531645	1.04133	0.906057	1.29987	1.25899
n|40947.0	4.46	879.525	Neg	Low confidence	PI 34:2	0.59		PI	LMGP06010096	52927549				8.53251	10.4788	54.7756	74.9376	0.885835	3.02342	0.868585	1.48592	0.878681	1.72062	1.02625	1.57178	0.548759	1.66118	0.911263	2.0816	1.70762	2.16455	0.613129	2.2315	0.770802	1.57132	0.570803	2.04131	0.441104	1.84854	1.20145	2.11233	0.669299	3.61829	0.853521	3.375	0.640931	1.4183	0.802528	1.38541
65003	5.69	850.544	Pos	Low confidence	PI 34:3	0.04		PI						6.9682	6.99273	18.4928	20.8737	1.07645	1.16692	1.32944	0.779723	0.968522	1.00779	1.12241	0.981622	1.06359	0.903566	1.06553	1.11366	0.964414	0.944371	0.953228	1.12498	0.988974	1.15099	1.4261	1.24481	1.03169	1.20217	0.861927	0.793858	0.635262	0.75948	1.14185	0.734897	0.833568	0.926773	1.09676	0.790075
n|40424.0	4.18	877.509	Neg	Low confidence	PI 34:3	0.6		PI	LMGP06010072	52927525				8.17418	8.93089	49.7204	58.0845	1.07351	2.34088	0.889363	1.58631	0.730211	1.93907	0.961103	1.42106	0.609506	1.11628	0.936939	1.50598	1.8805	1.45258	0.611613	2.11519	0.593028	1.3826	0.445165	2.06531	0.428599	1.80617	1.67611	1.37058	0.632894	2.57767	0.670382	2.23819	0.332218	1.14271	0.550651	0.986005
n|2698.0	5.12	829.488	Neg	Low confidence	PI 34:4	0.94		PI	LMGP06010371	52927824			PG 36:5;O	6.37726	8.70845	21.8414	20.9644	1.08709	1.42279	1.16733	1.22753	0.980822	1.10638	0.96714	1.11461	0.873296	1.31584	0.919202	1.12356	1.39762	1.18208	0.770947	1.05629	0.903661	1.32413	0.607568	1.32822	0.687857	1.16214	1.16587	1.15176	0.662442	1.336	0.999703	1.40154	0.744146	1.13125	1.25517	1.02727
n|40233.0	4.13	845.483	Neg	Low confidence	PI 34:4;O	1.14		PI						7.47295	10.5818	23.4198	26.506	0.976797	0.871953	0.957628	0.71145	1.41895	0.68839	0.725206	0.9176	1.06954	0.815666	1.38914	0.903639	1.02738	0.779252	1.29115	0.800658	0.974071	0.842868	0.965207	0.675783	0.981744	0.707225	1.39529	0.98124	0.770982	0.7664	0.966294	0.895612	0.94355	0.785199	0.71756	0.630573
n|42367.0	5.11	849.55	Neg	Low confidence	PI 35:1	0.55		PI						8.93382	12.6449	78.2806	159.357	4.14921	0.398488	3.47725	1.63661	5.77781	0.341461	3.81678	0.619418	5.28741	1.4162	6.64818	0.606896	2.68095	1.84494	4.34676	1.46068	5.63607	0.650434	6.84189	0.819519	5.32862	0.391395	2.39922	1.71369	4.89305	1.19007	4.4639	1.06938	3.30029	1.65289	2.09121	1.79821
n|77234.0	4.99	849.551	Neg	Low confidence	PI 35:1	1.26		PI	LMGP06010057	52927510				23.0014	12.4722	101.63	176.103	1.21363	0.281037	3.47776	1.95306	5.47775	0.27047	4.00472	0.268552	1.25325	1.8102	6.57674	0.238313	1.21757	2.62073	3.8516	1.84002	5.73636	0.245232	6.73741	0.290705	5.74908	0.292001	6.2677	0.204843	4.55988	1.64528	4.54366	1.39371	3.3572	0.280208	0.831826	0.191864
n|87298.0	6.13	845.519	Neg	Low confidence	PI 35:3	0.43		PI						6.95397	6.50992	33.7981	21.6714	1.06417	0.433733	1.19572	0.341388	0.854838	1.73068	0.980424	1.24339	0.947821	1.37111	0.966339	1.36061	1.09763	1.22406	0.986961	1.47851	1.0502	1.63068	1.04969	1.41878	0.975945	1.5164	1.19441	1.40099	0.767854	1.38709	1.02048	1.38476	0.690926	1.36055	1.05161	1.26836
n|89651.0	4.72	891.525	Neg	Low confidence	PI 35:3	1		PI	LMGP06010297	52927750				12.0076	16.7649	39.1474	55.1267	2.86274	2.41666	2.6715	1.45836	1.34115	1.23431	1.82094	2.15728	1.33853	0.973952	1.69518	1.41246	2.39981	1.03127	2.7494	1.10123	1.03215	2.03801	0.942955	1.63889	1.24658	1.6135	2.0366	0.811141	0.799005	0.568435	0.583877	0.598586	1.02613	1.25109	1.69227	0.974361
n|49522.0	8.32	911.585	Neg	Low confidence	PI 36:0	1.53		PI	LMGP06010427	52927880				8.20634	8.11097	41.3502	43.9357	0.731998	0.744635	0.175619	0.841504	0.664108	0.642033	0.787479	0.873871	0.943522	0.161721	0.852949	0.761427	0.96853	1.10883	0.805455	0.867719	0.678248	0.639591	0.887512	1.14638	0.627519	0.162966	0.802413	0.131562	0.459872	0.742667	0.745567	0.742794	0.564501	1.48321	0.166956	0.738235
126553	4.61	900.619	Pos	Low confidence	PI 36:0;O	2.32		PI						4.12744	4.74995	72.5448	128.901	3.67206	0.61217	5.38467	1.22081	1.10622	0.488787	4.17648	1.60115	1.14289	0.457008	1.36109	1.69439	0.961839	1.57022	4.58382	3.94081	1.02445	2.36332	6.28435	2.26181	0.974194	2.57899	4.59233	3.193	0.632903	1.52025	1.18734	0.809279	1.27674	2.63305	3.97096	2.30573
n|13712.0	5.37	863.567	Neg	Low confidence	PI 36:1	1.25		PI	LMGP06010232	52927685			PG 38:2;O	26.4333	13.1141	82.5543	174.204	3.566	1.18425	2.54246	0.932117	5.22718	1.13972	0.809099	1.13164	5.60195	0.987877	6.87182	1.00422	0.89012	0.996256	3.6481	0.958671	5.32839	1.03337	5.60009	1.22499	4.60969	1.23045	5.25455	5.05067	3.92338	0.952644	3.51212	1.13284	0.747007	1.18076	0.831826	0.808488
6678	9.61	953.575	Pos	Low confidence	PI 42:7;O	0.3		PI						15.4418	19.2764	42.1915	63.6456	1.75805	0.879073	1.90091	0.724747	1.78502	0.581456	1.89385	0.721891	1.3322	0.814963	1.14342	0.993312	1.86499	0.928811	2.23335	1.07805	1.46494	0.908478	2.03164	1.01688	1.37506	0.72426	1.45798	0.630685	1.01778	0.714654	1.35094	0.656408	1.94265	0.940474	1.94735	0.850193
n|23091.0	7.44	1031.55	Neg	Low confidence	PIP 38:2;O	1.39		PIP						9.82021	10.1184	105.282	7797.83	0.887244	97.314	0.847487	73.3634	0.903477	77.0157	0.809099	88.1989	0.916202	104.308	1.0576	91.9837	0.89012	106.95	0.843286	111.431	0.706442	87.6542	0.923322	72.6093	0.758981	133.149	0.865754	71.6183	0.634882	60.621	0.848289	84.6389	2.24102	158.719	0.831826	104.731
n|3870.0	7.56	987.5	Neg	Low confidence	PIP 40:7	0.86		PIP						25.3511	16.9001	68.4349	103.014	0.909663	1.50998	0.14047	1.50967	0.149751	1.33703	0.695446	1.33893	0.15186	1.39945	0.175296	1.35151	1.3499	1.90228	0.948685	0.15389	0.760332	0.165882	0.298517	0.196641	0.736152	1.14128	0.279904	1.28748	0.670327	0.152923	0.274258	0.181849	0.577631	0.400742	1.19383	1.56056
n|44026.0	5.87	997.482	Neg	Low confidence	PIP2 34:0	0.16		PIP						12.5762	19.733	33.3333	35.4608	0.760309	1.09065	0.636356	0.993303	0.784301	0.984892	0.692206	1.28011	0.680934	0.892914	0.435285	1.13466	0.693093	1.27914	0.883031	1.34505	0.352776	1.28417	0.860539	0.959486	0.626037	1.00518	0.627406	0.764376	0.354582	0.609945	0.368308	0.956374	0.624661	1.59809	0.948216	1.19354
n|77631.0	6.31	997.482	Neg	Low confidence	PIP2 34:0	0.2		PIP						9.92715	11.5662	78.813	295.606	4.46952	0.758216	4.22106	0.608378	3.53363	0.55446	5.04098	0.689824	4.17192	0.556511	5.16534	0.581351	4.26135	1.1623	4.79916	1.08893	2.63285	0.873858	7.88378	1.04425	3.60938	0.71579	3.97843	0.717302	2.96835	0.687729	2.54487	0.770379	2.86722	1.33382	5.92078	0.934988
n|13829.0	6.8	1041.47	Neg	Low confidence	PIP2 34:1	0.53		PIP						23.5705	13.8306	54.7654	43.1142	0.887244	1.85855	0.847487	1.21343	0.903477	1.48313	0.809099	2.01401	0.916202	1.5988	1.0576	1.67449	3.18556	2.14772	0.843286	0.35341	0.706442	1.26447	0.923322	1.35476	0.758981	2.12095	0.865754	1.0982	0.634882	0.351188	0.848289	2.02725	0.747007	2.05053	0.831826	0.27141
n|3729.0	7.28	1025.48	Neg	Low confidence	PIP2 35:1;O	1.17		PIP						37.4076	21.1462	61.4762	72.9156	0.193705	1.5529	0.835652	1.49886	0.197249	1.49271	0.854701	1.9735	0.200027	1.64063	0.230897	1.53731	0.194333	2.38041	0.184108	1.31215	0.154232	1.5499	0.201582	1.66892	0.497107	1.37525	1.09155	1.24023	0.138609	1.79049	0.1852	2.2953	0.789396	2.58135	1.10549	1.98477
56518	1.98	356.28	Pos	Low confidence	NoAbbrev: 6-(13-hydroxytetradecyl)benzene-1,2,4-triol	0.11		PK	LMPK15020006	11724721				18.2051	12.2605	68.5848	88.1377	0.440127	0.284808	0.292882	0.441623	1.17905	0.689084	0.397188	0.268785	0.665902	0.9483	1.76101	0.171904	0.662221	0.444556	0.755525	0.419987	1.42998	0.531163	0.290018	0.402357	0.467971	0.252048	0.49831	0.761062	2.05315	0.566785	1.07103	0.805914	0.684831	0.291807	0.0877085	0.466684
98803	9.49	687.201	Pos	Low confidence	NoAbbrev: Delphinidin 3-glucoside-5-(6-acetylglucoside)	0.82		PK	LMPK12010343	101940276				12.5353	9.29767	25.4392	69.0615	0.415254	0.539358	0.464254	0.571589	0.490434	0.970609	0.506403	0.649259	0.747297	0.528063	0.438404	0.54327	0.439575	0.402902	0.49695	0.548877	0.534704	0.619446	0.548	0.895204	0.585219	0.797519	0.500658	0.451874	1.00436	0.416748	0.607818	0.744539	0.798706	0.535251	0.482887	0.458785
n|51602.0	9.65	471.384	Neg	Low confidence	NoAbbrev: (+)-16-Gammaceren-3beta-ol	0.06		PR	LMPR0106220003	14447659			NoAbbrev: thalianol	8.97475	13.907	43.225	61.3108	0.929077	1.28984	1.15574	2.4115	0.902847	1.56713	0.885305	1.55535	0.9724	2.13346	1.00513	2.77672	0.825245	1.11665	0.800613	1.03564	1.00027	1.20224	1.79876	2.57363	0.943814	1.68442	0.60844	1.46974	2.38603	2.36277	1.35791	1.06852	1.22407	2.12355	1.14688	1.87007
109222	8.66	219.174	Pos	Low confidence	NoAbbrev: (+)-8-hydroxycalamenene	0.48		PR	LMPR0103330006	442519		C09938	NoAbbrev: Rotundone | NoAbbrev: (-)-Solavetivone | NoAbbrev: (+)-3,7(11)-Acoradiene | NoAbbrev: Laurencenone C | NoAbbrev: (+)-4-Isocedren-15-al | NoAbbrev: albaflavenone | NoAbbrev: Pentalen-13-al | NoAbbrev: (+)-Arnicenone | NoAbbrev: 3-Gymnomitren-15-al	10.5972	7.52403	97.9976	99.091	0.271532	0.125714	0.0860354	0.10462	0.123245	1.75877	0.553549	0.11492	0.160372	1.17084	0.329376	0.111672	0.367768	0.0956708	0.750357	1.46642	1.53933	1.03292	3.3922	0.223081	0.992597	0.733658	0.889482	0.182973	0.9876	0.634787	1.51723	0.237242	0.37064	1.30837	0.948677	1.99713
62514	4.71	613.425	Pos	Low confidence	NoAbbrev: (9'Z)-5',6'-Epoxy-3'-hydroxy-3-methoxy-4,5-didehydro-5',6'-dihydro-4,6-cyclo-5,6-seco-beta,beta-caroten-5-one	0.58		PR	LMPR01070885	15515566			NoAbbrev: 5',8'-Epoxy-3'-hydroxy-3-methoxy-4,5-didehydro-5',8'-dihydro-4,6-cyclo-5,6-seco-beta,beta-caroten-5-one	30.0196	53.1937	67.0946	91.7423	0.114334	1.15909	0.111423	0.984997	0.159612	1.36121	0.127778	1.05005	0.207695	1.17897	0.14219	1.2677	1.04749	1.11485	1.45125	1.15591	0.173726	1.16601	0.184138	1.33047	1.3005	1.39377	1.15672	0.31583	0.270547	0.236229	0.164139	1.22851	0.326429	1.10988	1.22883	0.262581
77774	13.44	553.441	Pos	Low confidence	NoAbbrev: 1-Hydroxy-3,4-didehydrolycopene	1.12		PR	LMPR01070115	16061249		C15874	NoAbbrev: 1-OH-3',4'-Didehydrolycopene | NoAbbrev: beta-Carotene 5,6-epoxide | NoAbbrev: Lycopene 1,2-epoxide | NoAbbrev: Lycopene 5,6-epoxide | NoAbbrev: 1'-Hydroxytorulene | NoAbbrev: 2'-Hydroxy-1',2'-dihydrotorulene | NoAbbrev: 4'-Hydroxy-gamma-carotene | NoAbbrev: delta Carotene 1',2'-epoxide | NoAbbrev: (2S)-2-Hydroxy-beta-carotene | NoAbbrev: (2R)-2-Hydroxy-beta-carotene	15.9896	26.5096	77.1254	311.331	0.159345	0.100239	0.1732	0.0834197	0.289658	0.113212	0.10354	0.0916325	0.201127	0.101706	0.178876	0.0890426	0.188597	0.0762838	0.495107	0.0993027	0.216593	0.0972139	0.384236	0.113134	0.183987	0.124023	0.404087	0.0927934	0.637515	0.069406	0.298232	0.120315	0.617961	0.0956717	0.123978	0.0796294
78313	13.82	553.441	Pos	Low confidence	NoAbbrev: 1-Hydroxy-3,4-didehydrolycopene	1.11		PR	LMPR01070115	16061249		C15874	NoAbbrev: 1-OH-3',4'-Didehydrolycopene | NoAbbrev: beta-Carotene 5,6-epoxide | NoAbbrev: Lycopene 1,2-epoxide | NoAbbrev: Lycopene 5,6-epoxide | NoAbbrev: 1'-Hydroxytorulene | NoAbbrev: 2'-Hydroxy-1',2'-dihydrotorulene | NoAbbrev: 4'-Hydroxy-gamma-carotene | NoAbbrev: delta Carotene 1',2'-epoxide | NoAbbrev: (2S)-2-Hydroxy-beta-carotene | NoAbbrev: (2R)-2-Hydroxy-beta-carotene	21.9737	32.1106	92.4048	533.15	0.102801	0.0982169	0.264581	0.0817371	0.0980729	0.110929	0.139471	0.0897843	0.264315	0.0996542	0.129451	0.0872466	0.196828	0.0747451	0.280549	0.0972998	0.0781205	0.0952531	0.0828028	0.110852	0.0740127	0.121521	0.546649	0.0909217	0.807127	0.068006	0.221429	0.117888	0.568469	0.093742	0.0728057	0.0780233
82457	8.66	265.18	Pos	Low confidence	NoAbbrev: 12-methoxyherbertene-1,2-diol	0.15		PR	LMPR0103160004	15545710				9.83785	12.2487	72.3429	62.1629	0.327226	0.597557	0.351503	0.243803	0.428713	1.66849	0.589256	0.639567	0.233113	1.10105	0.344926	0.620794	0.385217	0.360487	0.815755	1.41174	1.59417	1.04263	3.42339	0.616687	0.954354	0.721414	0.200845	0.854846	1.20171	0.60219	1.57179	0.413018	0.525904	1.33256	0.958378	1.80615
60685	4	311.237	Pos	Low confidence	NoAbbrev: 14'-apo-beta-carotenal	0.82		PR	LMPR01070297	5280992		C06734	NoAbbrev: (11Z)-8,18-ethanoretinal	29.6816	38.5478	30.0341	40.0736	0.703171	0.74126	0.628055	0.727404	0.758336	0.667399	0.891346	0.763212	0.713748	0.769846	0.837981	0.642935	0.825003	0.549365	1.10368	0.739178	0.732798	0.639156	0.742101	0.792864	0.713994	0.821935	1.02136	0.596483	1.16572	0.564818	0.460778	0.820277	1.29944	0.709134	0.639973	0.593461
71042	8.99	567.42	Pos	Low confidence	NoAbbrev: 2-Hydroxy-1',2'-dihydrotorulene 1',2'-oxide	1.05		PR	LMPR01070556	87443090			NoAbbrev: (3R)-3-Hydroxy-4-keto-gamma-carotene | NoAbbrev: 1',2'-Dihydro-2'-hydroxy-3',4'-dehydro-4-keto-gamma-carotene | NoAbbrev: (3R)-3-Hydroxyechinenone | NoAbbrev: 2-Hydroxyechinenone | NoAbbrev: (2S)-2-Hydroxy-beta-echinenone | NoAbbrev: 4'-Hydroxyechinenone | NoAbbrev: 2-Keto-2'-hydroxy-beta-carotene | NoAbbrev: (2'S)-2-Keto-2'-hydroxy-beta-carotene | NoAbbrev: Cryptocapsone	11.4131	15.3636	46.0469	59.9966	0.763141	0.259177	0.94775	0.454735	0.869804	0.282404	0.821851	0.46812	1.29474	0.640717	0.787523	0.495485	0.421456	0.551652	0.360598	0.648096	0.788787	0.69028	1.02703	0.463648	0.90533	0.396882	0.45581	0.492599	1.58188	0.222215	0.667862	0.180537	1.32777	0.658668	0.69777	0.69135
5139	7.95	567.42	Pos	Low confidence	NoAbbrev: 2-Hydroxyechinenone	0.47		PR	LMPR01070776	14402399			NoAbbrev: (2S)-2-Hydroxy-beta-echinenone | NoAbbrev: 4'-Hydroxyechinenone | NoAbbrev: 2-Keto-2'-hydroxy-beta-carotene | NoAbbrev: (2'S)-2-Keto-2'-hydroxy-beta-carotene | NoAbbrev: Cryptocapsone	7.57021	7.47772	47.1758	64.3761	0.401832	0.859767	0.350975	0.925798	0.666175	0.752458	0.313109	0.802231	0.724377	0.889781	0.352731	0.851955	0.349488	1.01454	0.489851	1.06377	0.574419	0.935602	0.632718	0.286593	0.605008	0.942533	0.473181	0.793092	1.08688	0.175821	0.398664	0.304785	0.930044	1.16521	0.364819	1.17806
73653	11.67	535.43	Pos	Low confidence	NoAbbrev: 3,4-Didehydro-beta-carotene	0.92		PR	LMPR01070021	16061191				7.43639	8.78243	127.094	92.0247	0.809463	0.165736	0.685011	0.232789	2.08383	0.137988	0.760727	0.278202	2.6635	0.350192	1.29266	0.213431	0.454578	0.312533	1.79543	0.242911	2.88713	0.227757	2.77559	0.2275	2.79957	0.161682	0.697745	0.238713	5.19653	0.127187	1.21392	0.13199	6.16144	0.294345	0.971017	0.353868
5764	8.74	567.42	Pos	Low confidence	NoAbbrev: 3'-Dehydrolutein	0.47		PR	LMPR01070198	11250009	HMDB03448		NoAbbrev: Ketohydroxylycopene | NoAbbrev: 2-Hydroxy-1',2'-dihydrotorulene 1',2'-oxide | NoAbbrev: (3R)-3-Hydroxy-4-keto-gamma-carotene | NoAbbrev: 1',2'-Dihydro-2'-hydroxy-3',4'-dehydro-4-keto-gamma-carotene | NoAbbrev: (3R)-3-Hydroxyechinenone | NoAbbrev: 2-Hydroxyechinenone | NoAbbrev: (2S)-2-Hydroxy-beta-echinenone | NoAbbrev: 4'-Hydroxyechinenone | NoAbbrev: 2-Keto-2'-hydroxy-beta-carotene | …	10.2975	12.3312	77.4815	121.554	0.636467	0.196712	0.670602	0.573604	0.790606	0.222171	0.697891	0.179823	1.18226	0.19959	0.784068	0.17474	0.470129	0.590146	0.194509	0.194875	0.194018	0.190776	0.205647	0.222017	0.798649	0.243387	0.419058	0.182101	1.39821	0.136204	0.183311	0.23611	1.55821	0.187749	0.666632	0.156267
19061	7.6	567.42	Pos	Low confidence	NoAbbrev: 3'-Dehydrolutein	1.11		PR	LMPR01070198	11250009	HMDB03448		NoAbbrev: Ketohydroxylycopene | NoAbbrev: 2-Hydroxy-1',2'-dihydrotorulene 1',2'-oxide | NoAbbrev: (3R)-3-Hydroxy-4-keto-gamma-carotene | NoAbbrev: 1',2'-Dihydro-2'-hydroxy-3',4'-dehydro-4-keto-gamma-carotene | NoAbbrev: (3R)-3-Hydroxyechinenone	6.87193	6.86474	60.7929	160.154	0.600269	2.09237	0.616887	2.60043	1.08298	2.34687	0.65961	2.45374	1.28555	3.0511	0.567207	2.8391	0.529176	1.48463	0.819945	4.02113	0.832651	3.12106	1.04814	2.8228	1.08901	2.73443	0.662063	2.80852	1.58645	1.79271	0.736971	1.53222	1.62317	3.29931	0.595688	3.83442
2358	4.35	419.295	Pos	Low confidence	NoAbbrev: 9'-Hydroxy-9'-apo-epsilon,psi-caroten-3-one	0.97		PR	LMPR01070607	171119166				11.7676	16.371	24.3374	29.196	0.592186	0.693157	0.620759	0.755812	0.810924	0.695669	0.619593	0.621062	0.750503	0.909161	0.484923	0.762082	0.641061	0.689538	0.815944	0.908681	0.805749	0.746977	0.757903	0.753003	0.796787	0.790502	0.678172	0.791692	1.22326	0.791478	0.710666	0.772511	1.54492	0.624998	0.615752	0.654725
89455	7.43	595.448	Pos	Low confidence	NoAbbrev: 9',10'-Dihydro-beta-zeacarotene-3,17'-diol	1.7		PR	LMPR01070529	87443365				12.4766	16.834	30.9609	30.4353	0.889906	1.10335	0.868573	0.949352	1.38461	1.32448	1.22358	0.978039	1.70613	1.2281	0.777125	1.15667	0.979603	1.14076	1.39022	1.43955	0.341931	1.15493	1.46261	1.27081	1.43677	1.71992	0.235129	1.04816	1.89745	0.864247	0.969187	1.30135	2.25167	1.27733	1.05362	1.35205
9109	13.37	543.493	Pos	Low confidence	NoAbbrev: all-trans-phytofluene	0.57		PR	LMPR01070299	6436722	HMDB0002272	C05414	NoAbbrev: 1,2-Dihydro-zeta-carotene | NoAbbrev: Phytofluene | NoAbbrev: (9Z,15Z)-Phytofluene	7.59518	10.6849	26.2087	22.5892	0.643565	0.846029	0.722995	0.777616	0.996856	0.928893	0.758634	0.643627	0.812468	0.810556	0.713737	0.649983	0.878018	0.769107	0.896453	0.75942	0.929456	0.684656	0.770567	0.738099	0.842202	0.549943	0.78776	0.637657	1.67232	0.464878	0.890019	0.614438	1.47517	0.736455	0.819256	0.812115
n|53039.0	10.45	395.389	Neg	Low confidence	NoAbbrev: C25 Monocyclic highly branched isoprenoid	0.01		PR	LMPR0105020004	42608275				29.5636	20.9641	39.2351	45.0726	1.20267	1.32086	1.50712	0.86888	1.35431	1.14818	1.17494	1.35796	1.97329	1.07221	0.741049	1.44186	0.984843	0.606122	0.732973	0.524467	0.645532	1.14472	0.862125	1.00583	1.05096	1.68254	0.717919	0.551829	1.01706	0.176276	0.799513	0.30796	1.16835	0.663662	1.15885	0.607506
13996	7.86	601.426	Pos	Low confidence	NoAbbrev: Capsorubin	0.87		PR	LMPR01070048	5281229	HMDB0036924	C08585	NoAbbrev: Capsanthin 3,6-epoxide	31.7725	41.6577	29.8815	52.3944	0.890935	1.07903	1.05453	1.39234	1.51676	1.27627	1.37462	0.783554	2.26551	1.70865	0.687735	1.11912	0.895433	1.42954	1.26388	1.63889	1.01093	1.11197	1.85934	0.99112	1.56845	1.64707	0.930197	1.40326	1.81998	1.26745	0.932643	1.08385	1.64662	1.76086	1.05903	1.68681
21450	6.93	601.425	Pos	Low confidence	NoAbbrev: Capsorubin	0.36		PR	LMPR01070048	5281229	HMDB0036924	C08585	NoAbbrev: Capsanthin 3,6-epoxide	6.50257	7.69363	57.3435	20.2688	2.27495	0.990994	0.593851	0.947267	0.850687	1.04579	2.51187	0.821509	3.81142	1.25389	0.757828	0.826469	0.600094	0.927868	0.92825	1.09471	0.925907	0.979128	0.981403	0.902905	3.18482	1.20477	2.51353	1.04278	1.44193	0.784954	0.874812	0.99416	1.73977	1.11387	2.77881	1.18628
79048	14.85	545.508	Pos	Low confidence	NoAbbrev: cis-Phytoene	0.53		PR	LMPR01070255	9963391		C05421	NoAbbrev: 1,2-Dihydrophytofluene	16.835	21.272	26.4175	23.9941	0.990676	1.16178	1.17236	0.754179	1.36748	1.03231	0.91071	0.847793	1.17043	0.945476	0.841349	1.04899	1.00511	0.901269	1.18363	0.946151	1.03153	0.930314	1.00903	1.27241	0.925111	0.964531	0.866508	0.927738	1.9728	0.87128	1.30351	0.753877	2.07976	0.884135	1.20282	1.0167
n|51918.0	9.8	471.384	Neg	Low confidence	NoAbbrev: Lupeol	0.18		PR	LMPR0106130001	259846		C08628	NoAbbrev: beta-Amyrin | NoAbbrev: (+)-Taraxerol | NoAbbrev: (-)-Multiflorenol | NoAbbrev: Glutinol | NoAbbrev: alpha-Amyrin | NoAbbrev: (+)-20-Taraxasten-3beta-ol | NoAbbrev: (-)-Ilexol | NoAbbrev: (-)-7-Fernen-3beta-ol | NoAbbrev: (+)-12-Neophoen-3beta-ol | NoAbbrev: (-)-Simiarenol | NoAbbrev: (+)-Filicenal | NoAbbrev: Arborinol | NoAbbrev: Isoarborinol | NoAbbrev: Adriaticol | NoAbbrev: (+)-16-…	9.54235	12.3568	38.4567	34.6023	0.788358	1.00476	1.04338	2.04398	0.843329	1.36575	0.850068	1.0784	0.924846	1.70793	1.00628	1.856	0.744051	0.998978	0.910354	0.906133	1.10716	1.1929	2.18016	2.2565	1.19302	1.64947	0.615316	1.02637	2.19879	1.99479	1.22445	0.823108	1.11191	1.75295	0.959843	1.62674
104050	7.98	569.435	Pos	Low confidence	NoAbbrev: Lutein B	0.25		PR	LMPR01070030	10210008	HMDB0003415	C08601	NoAbbrev: (9Z)-Lutein | NoAbbrev: Anhydromicromonol | NoAbbrev: Semi-alpha-carotenone	7.01835	8.14164	85.3692	552.464	0.609368	7.80471	1.78155	0.997764	0.850687	8.3188	0.681017	3.28799	1.10695	1.21648	0.757828	7.22879	0.600094	6.81886	0.92825	10.63	0.925907	7.60707	0.981403	9.12292	0.87722	9.58793	0.6367	4.44186	1.44193	7.29809	0.874812	9.55838	1.73977	8.82208	0.668454	8.61861
86185	10.82	551.425	Pos	Low confidence	NoAbbrev: Lycopenal	0.93		PR	LMPR01070474	171120480			NoAbbrev: Lycopen-19-al | NoAbbrev: 16'-Hydroxytorulene | NoAbbrev: 18'-Hydroxytorulene	7.03355	5.27927	68.6892	74.0141	1.04685	0.231763	1.05564	0.416936	1.29871	0.284344	1.0431	0.248482	1.51537	0.44795	0.783909	0.278227	1.16599	0.494614	1.18977	0.552975	1.62941	0.380667	1.18524	0.385373	1.2573	0.2652	1.3378	0.453875	2.67677	0.335314	1.23419	0.289161	2.49055	0.501795	0.932429	0.495812
69539	7.9	595.447	Pos	Low confidence	NoAbbrev: OH-Demethylspheroidene	2.06		PR	LMPR01070213	16061308			NoAbbrev: 9',10'-Dihydro-beta-zeacarotene-3,17'-diol	20.091	30.4517	26.1129	32.322	0.89019	1.00626	0.8548	0.869615	1.31929	1.10795	1.16089	1.00253	1.51311	1.18308	0.589233	1.07702	1.04355	1.1162	1.56272	1.27097	0.80617	1.20713	1.28814	0.992264	1.25418	1.48364	0.75139	1.03406	1.53714	0.686685	0.778469	0.996108	2.1069	1.30503	1.07107	1.27116
9385	13.94	545.509	Pos	Low confidence	NoAbbrev: Phytoene	0.86		PR	LMPR01070254	5280784	HMDB0002181	C05413		12.8534	17.2501	38.5591	29.5503	0.848854	0.645613	0.798144	0.8958	1.28123	1.04465	0.598605	0.576876	1.27009	1.11885	0.959524	0.451852	1.1646	0.720437	0.638917	0.995789	1.07497	0.747425	0.968462	1.10642	1.51069	0.67928	1.0631	1.05285	2.84083	0.955356	1.4007	0.908983	0.890596	0.789964	0.623597	0.884078
78915	14.51	545.509	Pos	Low confidence	NoAbbrev: Phytoene	0.83		PR	LMPR01070254	5280784	HMDB0002181	C05413	NoAbbrev: cis-Phytoene | NoAbbrev: 1,2-Dihydrophytofluene	15.4244	20.2166	28.8429	21.356	0.809873	0.906173	1.13132	0.736179	1.36683	0.88074	0.874443	0.760355	1.15679	0.974765	0.910998	0.959797	0.936994	0.967658	1.08207	0.877532	0.953497	0.776915	1.02298	1.06256	0.977267	0.872457	0.797155	0.84068	2.0582	0.770244	1.20048	0.684738	2.02242	0.867466	1.01718	1.08395
76992	13.54	766.649	Pos	Low confidence	NoAbbrev: Plastochromenol-8	0.32		PR	LMPR02020067	23628792				7.72305	5.87981	31.9231	22.6365	0.979638	0.988214	0.986423	0.732911	1.27094	1.01702	1.03617	0.74367	1.3554	0.903794	0.891144	0.857696	1.05679	0.781693	1.3137	0.983894	1.28967	0.902154	1.42896	0.992162	1.14301	0.925573	1.11083	0.788965	1.91879	0.653006	1.1809	0.906457	2.56627	0.744612	1.10859	0.823286
89766	13.2	749.623	Pos	Low confidence	NoAbbrev: Plastochromenol-8	0.43		PR	LMPR02020067	23628792				7.99164	10.4787	56.6834	39.3052	0.91388	0.446277	1.01398	0.614079	1.54921	0.391779	0.733657	0.612483	1.97437	0.765842	1.15495	0.646029	0.578156	0.888713	1.03069	1.03026	1.65152	0.823077	2.06357	0.646564	1.76337	0.467721	0.668279	0.620992	2.80145	0.366559	1.04032	0.291685	2.29863	0.958819	0.88454	1.12136
93920	12.73	749.623	Pos	Low confidence	NoAbbrev: Plastochromenol-8	0.07		PR	LMPR02020067	23628792				12.9309	14.4265	30.0645	32.6194	1.28174	1.11044	1.15251	0.831907	1.31254	1.14209	1.29095	0.768799	1.35018	1.00675	0.879416	1.04925	1.39968	0.987949	1.46278	1.15688	1.3545	1.13449	1.57839	1.13188	1.25002	0.967579	1.3127	0.895389	2.2156	0.859655	1.55984	0.854241	2.55479	0.927286	1.24818	0.790562
n|45305.0	6.39	758.499	Neg	High confidence	PS 16:0_18:2	1.77	617.2	PS		46891802	HMDB0012358			5.35429	6.44018	23.7049	37.6157	1.67203	1.47111	2.35027	1.29495	1.23627	1.41859	1.61541	1.80169	1.92216	1.49499	2.15963	1.86758	1.35799	1.45473	1.30787	1.50438	0.98639	1.74981	1.45797	1.48527	1.43899	1.88894	1.14029	1.23416	1.22695	1.05371	1.24564	1.29653	0.909021	0.95382	1.50705	1.16286
n|43856.0	5.79	756.483	Neg	High confidence	PS 16:0_18:3	1.59	613.3	PS		52926076	HMDB0012359			5.50662	7.51408	25.4317	50.2531	1.75987	1.716	2.39609	1.41194	1.15677	1.69629	1.66396	1.77466	2.08575	1.52876	1.82741	1.97115	1.38725	1.32934	1.22583	1.87915	1.01188	1.89646	2.00071	2.03925	1.52662	2.17785	1.0436	1.4837	1.31618	1.10677	1.34866	1.21356	0.762999	1.05059	1.55375	1.21557
n|92058.0	7.47	786.53	Neg	High confidence	PS 18:0_18:2	2.47	654.7	PS		9547091	HMDB0012380		PS 18:1_18:1 | PS 16:0_20:2 | PS 16:1_20:1 | PS 20:0_16:2 | PS 14:0_22:2 | PS 14:1_22:1	8.74726	8.81011	78.4924	247.7	4.59783	1.14348	8.00458	0.865405	3.46773	1.11465	3.97125	4.554	4.77165	0.888153	5.62813	5.10001	3.95769	0.947975	0.99005	0.920199	0.779436	1.02873	1.05712	1.1763	3.83237	1.31192	2.38211	0.808135	2.52696	0.735162	3.09541	0.972399	0.881678	0.908381	4.30479	0.751476
n|51100.0	9.2	840.577	Neg	High confidence	PS 22:0_18:3	1.57	590.3	PS		52925822	HMDB0112717		PS 24:0_16:3	10.2059	8.91264	32.7	58.9877	2.30119	2.04557	4.05474	1.70367	1.59149	1.88572	1.91751	2.05755	2.42093	2.04856	2.59478	2.21876	1.70376	1.59912	1.31608	1.70662	1.18167	2.15803	1.82141	2.10038	1.62336	2.68439	1.52395	1.86052	1.59209	1.31622	1.89726	1.5693	0.868324	0.980542	1.93451	1.24987
n|53366.0	10.69	868.609	Neg	High confidence	PS 24:0_18:3	2.18	626.2	PS					PS 18:1_24:2 | PS 24:1_18:2 | PS 20:0_22:3 | PS 20:1_22:2 | PS 22:1_20:2	14.7344	19.6807	33.2386	68.1121	2.8151	2.93045	4.29509	1.91694	1.6904	3.08074	1.97327	2.49986	2.62302	2.71733	2.61372	2.91001	1.66769	1.98664	1.27391	2.33397	1.43833	2.68857	2.21421	2.44954	1.69398	3.20273	1.7145	2.25451	1.81289	1.68837	2.53582	1.74151	0.97042	1.09885	2.25508	1.59429
n|52411.0	10.09	868.608	Neg	High confidence	PS 24:1_18:2	1.72	622.3	PS						32.4004	25.022	67.7947	238.042	2.16891	6.55359	3.32301	4.85752	1.42553	6.26741	1.69087	6.68598	2.15836	5.75378	2.26382	9.00239	1.67272	5.65122	1.38404	5.64635	0.338263	7.78903	1.57593	6.43819	1.1008	9.43833	0.3446	5.26439	1.20775	4.51321	1.36086	5.05866	1.01313	1.86788	1.90148	4.63571
n|90503.0	9.15	866.593	Neg	High confidence	PS 24:1_18:3	1.94	624.5	PS					PS 18:2_24:2 | PS 20:1_22:3 | PS 20:2_22:2	9.17156	8.47652	58.1106	93.6857	2.31929	2.12557	3.69178	0.536221	2.18891	2.17672	2.10325	0.669107	2.23908	1.73882	2.50025	2.73266	1.66962	0.587383	1.22446	0.472277	1.12215	2.55014	1.49401	2.64715	1.19036	3.379	1.16415	0.414762	1.33313	1.52196	1.76107	1.4972	1.02201	0.173266	2.04397	0.143338
125001	4.07	730.465	Pos	Low confidence	PS 32:3	0.21		PS	LMGP03010121	52925231	HMDB0012347		PG 32:5	6.85451	6.31216	115.693	126.549	0.787106	0.128641	0.746474	0.268613	2.66653	0.101851	0.598019	0.124395	1.59626	0.304934	2.61283	0.142958	0.611946	0.360992	1.60146	0.105144	3.18619	0.116055	2.11817	0.132813	1.54948	0.169522	0.455305	0.300465	1.20766	0.206154	1.509	0.109697	2.0456	0.107542	0.17526	0.276034
n|42693.0	5.27	746.499	Neg	Low confidence	PS 33:1	1.31		PS	LMGP03010125	52925235			PE 33:2	6.19036	7.67394	55.2291	108.284	4.29375	4.37072	5.61049	2.82542	0.631281	2.27877	3.91895	4.31315	0.926966	1.40546	0.759721	3.50804	4.33195	2.93935	1.08686	3.62907	0.553509	3.64106	0.685344	3.49127	0.604159	2.69076	2.4691	2.50381	0.634282	2.05658	0.186361	2.28777	0.750749	2.50941	4.09739	2.5825
n|116397.0	4.75	762.494	Neg	Low confidence	PS 33:1;O	1.36		PS						8.74726	8.81011	74.8024	353.868	2.88356	12.0092	5.14078	4.38682	0.988268	5.3899	3.34107	9.38713	1.09905	3.39235	1.12806	5.36031	0.867428	5.22087	0.99005	5.93027	0.779436	10.5119	1.05712	8.75697	0.845498	9.92319	0.794037	4.75521	0.784656	3.28434	1.00327	4.05883	0.867229	6.13589	8.0725	4.67179
n|77247.0	4.99	744.483	Neg	Low confidence	PS 33:2	1.39		PS	LMGP03010195	52925305			PE 33:3	7.69845	9.07395	63.1212	104.231	4.85725	4.11647	6.87486	3.21624	0.577141	2.24008	3.89193	3.64701	0.704709	1.39742	5.16034	3.00844	5.78405	2.21259	1.2831	4.17433	0.129896	3.87445	0.707434	4.13147	0.140906	2.44832	3.04004	2.64469	0.130766	2.53733	0.501595	1.65491	0.532966	2.18147	4.07498	2.24528
3110	5.14	758.497	Pos	Low confidence	PS 34:3	0.54		PS	LMGP03010346	52925456	HMDB0012399		PG 34:5	12.5508	17.0809	54.0697	54.2647	0.915598	0.659342	1.38405	0.580832	1.66932	0.413209	1.18635	0.668831	1.16153	0.646128	1.23231	0.844071	0.749456	0.91614	1.73439	0.899256	1.52856	0.87365	2.92848	0.817287	1.28207	1.31519	0.479778	0.797912	0.782026	0.527319	1.78194	0.461826	1.67918	0.810512	1.17091	0.374983
87767	4.89	756.482	Pos	Low confidence	PS 34:4	0.97		PS	LMGP03010212	52925322	HMDB0112358		PG 34:6	37.6123	22.2969	82.7886	90.3253	1.38128	0.15693	1.94722	0.531281	2.12	0.124248	1.72634	0.15175	1.72335	0.123997	1.85031	0.174395	0.88829	1.16313	2.57119	1.04502	1.97324	0.754555	4.16778	0.186159	0.508022	0.712839	0.643835	0.71822	0.288598	0.0925224	2.26154	0.501292	2.25297	0.919583	1.56045	0.673231
2447	4.45	786.528	Pos	Low confidence	PS 36:3	0.61		PS					PG 36:5	30.1156	24.5754	53.6503	64.8398	2.38976	1.74967	4.06752	0.936406	1.15683	0.765463	2.28125	1.4939	0.921927	1.37881	1.063	1.99271	1.62287	1.42699	1.05116	1.56648	0.763626	2.06946	1.72132	1.45006	0.808255	1.67376	0.899406	0.705346	0.42276	0.582781	0.765929	0.591083	1.08676	1.48409	3.0836	0.941796
103773	4.83	786.529	Pos	Low confidence	PS 36:3	0.88		PS	LMGP03010377	52925487	HMDB0112448		PG 36:5	9.77482	10.5256	68.016	74.9715	1.54509	1.84748	4.96539	1.01585	0.718617	0.787535	1.95758	1.82609	2.68532	0.85755	0.706175	2.25733	1.39633	1.38785	0.192834	1.6427	0.186109	2.24599	0.335378	1.47761	0.586989	1.58612	0.822004	0.797045	0.427086	0.550486	0.184474	0.599869	0.803611	1.33847	2.14464	0.881372
4418	7.06	884.565	Neg	Low confidence	PS 40:4	1.08		PS	LMGP03010713	52925823	HMDB0112718			8.74726	8.81011	120.979	156.752	0.961186	1.14348	0.988889	0.865405	18.3944	1.11465	0.95025	1.07987	1.09905	0.888153	1.12806	1.01363	4.71814	0.947975	2.97015	0.920199	9.18286	1.02873	7.08837	1.1763	6.80472	1.31192	4.21329	0.808135	4.20773	0.735162	9.01394	0.972399	0.895069	0.908381	0.920082	0.751476
n|61990.0	5.4	832.513	Neg	Low confidence	PS 40:7	1.06		PS	LMGP03010423	52925533	HMDB0112480			20.0706	9.75652	34.7537	43.3515	0.660836	1.22938	0.562634	0.822671	0.645474	1.36417	0.823992	1.01943	1.21212	0.85123	0.38874	0.909767	0.628175	1.04618	0.87063	0.878418	0.414055	0.844478	1.09489	1.06836	0.65493	1.67894	0.534072	0.692524	0.368763	0.555373	0.485664	0.796513	0.659039	1.11838	0.643976	0.744696
n|90373.0	8.4	918.645	Neg	Low confidence	PS 42:1	1.29		PS	LMGP03010553	52925663	HMDB0112558			23.5346	8.16927	83.2159	119.659	12.1745	3.68219	15.1123	2.96839	0.988268	2.12418	10.8198	3.15783	3.29714	2.01321	1.12806	4.55423	13.3344	2.80018	4.33344	3.59934	1.10412	4.07789	4.6429	3.61396	3.5931	3.27416	8.27987	2.19473	1.11151	2.36209	1.42119	2.01889	12.4902	2.53375	14.921	2.7356
n|78326.0	8.36	944.661	Neg	Low confidence	PS 44:2	0.86		PS	LMGP03010723	52925833	HMDB0112729			37.8712	12.0659	80.9825	79.9842	11.2122	3.68703	14.69	2.70068	3.76742	2.71415	11.5052	2.94982	2.86605	1.76832	3.45127	4.12936	14.4418	2.73168	3.41896	3.8787	2.36361	4.15016	4.03728	3.77192	2.66827	3.31221	8.71756	2.35471	2.94012	2.42979	3.41183	1.8835	4.58351	2.60588	16.2792	2.73314
5746	8.68	938.615	Neg	Low confidence	PS 44:5	1.83		PS	LMGP03010754	52925864				5.69942	8.95772	16.0332	37.0732	1.52093	1.56994	1.47978	1.6984	1.61804	2.00909	1.39574	1.58979	1.64007	1.55269	1.48572	1.48488	1.19673	1.58606	1.50255	1.62879	1.60594	1.3673	1.746	1.47653	1.49312	1.65308	1.16953	1.61326	1.51939	1.23025	1.76141	1.76153	1.29667	1.08764	1.3389	1.1641
4978	7.76	962.614	Neg	Low confidence	PS 46:7	1.72		PS						4.52408	3.34869	29.9968	37.0301	1.50363	1.71579	1.18101	1.85338	0.791792	2.0596	1.04916	1.27924	0.966671	1.58091	0.960962	1.01228	1.58077	1.48227	0.55559	1.30014	0.941391	1.31161	0.593413	1.44669	0.827562	1.40361	1.72759	1.28023	1.04877	1.68005	1.13591	2.10878	0.758107	1.30986	1.21529	1.34712
507	1.9	316.285	Pos	Low confidence	SPB 18:1;O3	0.14		SPB	LMSP01030002	14757418				8.34671	9.89861	47.9702	43.1287	0.625136	0.72486	0.542109	0.629802	2.48727	0.725669	0.507689	0.840117	1.37948	0.763602	2.22674	0.749659	0.535417	0.697123	1.25507	0.629847	1.05544	0.639634	1.02783	0.587087	1.35948	0.841924	0.726884	0.828146	0.847007	0.604284	1.38014	0.88629	1.69279	0.766175	0.685678	1.09297
n|45787.0	6.67	793.515	Neg	High confidence	SQDG 16:0_16:0	1.38	606.7	SQDG		481096			SQDG 14:0_18:0	7.46107	11.3993	17.5735	18.6762	1.00065	1.26616	0.907826	1.06038	1.16379	1.2256	0.936706	1.01416	1.27825	1.11856	0.82064	1.15719	0.92677	1.00674	0.999224	1.11532	1.08759	1.1514	1.08892	1.20195	1.06609	1.32278	0.772416	0.977748	1.58526	0.667494	1.06864	0.974799	1.26871	0.889384	0.848291	0.846905
n|67309.0	6.8	819.53	Neg	High confidence	SQDG 16:0_18:1	1.25	524.9	SQDG						8.69568	9.19557	43.2889	46.2492	0.464134	1.09872	0.459725	0.584787	1.34552	0.987221	0.425544	1.02188	1.64559	0.798576	0.809216	0.810222	0.391979	0.617469	1.2023	0.631373	1.09816	0.918616	1.37676	0.882463	1.20076	0.997936	0.357443	0.603194	1.55823	0.626813	1.11078	0.696721	1.8945	0.794355	0.546506	0.559683
n|44451.0	6.05	817.515	Neg	High confidence	SQDG 16:0_18:2	1.43	634.1	SQDG					SQDG 16:1_18:1 | SQDG 18:0_16:2 | SQDG 14:0_20:2 | SQDG 14:1_20:1	7.80898	9.26186	19.9625	21.4882	1.07126	0.984224	0.823949	1.13586	0.893321	1.3541	0.702939	0.810188	1.18123	1.03641	0.730948	0.518236	1.08513	0.812041	1.01844	0.818919	1.07496	0.898669	0.620877	0.914829	0.975019	0.868908	1.08306	0.737989	1.39007	0.829581	1.09931	1.11458	1.08696	0.905213	0.843678	0.782617
n|43073.0	5.51	815.499	Neg	High confidence	SQDG 16:0_18:3	0.85	641.2	SQDG					SQDG 16:1_18:2 | SQDG 18:1_16:2 | SQDG 18:0_16:3 | SQDG 14:1_20:2	7.17339	10.1829	31.5689	31.6083	1.00239	1.4781	0.780809	1.10568	1.16507	1.91296	0.820397	0.909559	1.01881	1.49334	1.135	0.753059	1.23861	0.940429	0.719311	0.756582	1.59926	0.681266	0.765761	1.34449	0.945091	1.08496	1.12656	0.88014	1.46493	1.26862	1.40825	1.60977	0.814247	0.657033	0.666008	0.558142
n|93657.0	4.99	813.484	Neg	High confidence	SQDG 16:1_18:3	2.04	569.7	SQDG						9.08374	9.62269	41.5295	46.8256	1.08458	2.02248	0.861404	1.37074	1.30239	2.69269	0.768207	0.869407	1.13021	1.89499	1.51449	0.848489	2.10494	1.13572	1.22645	0.892787	2.2371	0.710748	0.524383	1.3385	0.849678	1.08452	1.54624	0.975554	1.32337	1.74418	1.58875	2.18382	0.83231	0.697789	0.812543	0.561025
n|73462.0	7.05	845.546	Neg	High confidence	SQDG 18:0_18:2	1.59	572.2	SQDG						7.52215	7.79078	41.903	34.3864	0.976239	1.15095	0.161186	1.36143	0.181376	1.35724	0.644147	0.951323	0.242538	1.36985	0.176077	0.5486	1.02779	0.883689	0.608091	0.854341	1.35065	1.04339	1.38922	0.950552	1.15815	0.923981	1.22046	0.182823	1.68528	0.15598	1.2374	1.38436	1.38639	1.09047	0.983077	1.09175
n|62339.0	6.39	843.531	Neg	High confidence	SQDG 18:0_18:3	1.64	568.7	SQDG					SQDG 18:1_18:2 | SQDG 16:1_20:2 | SQDG 20:1_16:2 | SQDG 20:0_16:3 | SQDG 14:1_22:2	8.12513	8.9275	30.8372	39.9609	0.931621	1.57785	0.862134	1.30368	0.977603	2.18901	0.741108	0.938553	1.02486	1.40134	1.01212	0.754376	1.40348	0.930398	0.814205	0.847071	1.87095	0.929678	0.87631	1.40812	1.0585	1.25378	1.31508	0.848488	1.40234	1.1178	1.43448	1.55934	0.858219	0.788289	0.795946	0.698146
n|43269.0	5.61	841.514	Neg	High confidence	SQDG 18:1_18:3	1	516.7	SQDG						8.60652	7.39592	28.3649	24.8429	0.942351	1.45081	0.757864	1.0696	0.957266	2.08415	0.792637	1.09532	0.940472	1.40446	0.794315	0.841323	1.09092	1.02971	0.757998	0.990576	1.43853	0.815592	0.75467	1.39429	0.876394	1.07392	0.952481	0.778565	1.11129	1.03366	1.23941	1.46256	0.928893	0.882721	0.799695	0.69627
n|42320.0	5.09	839.499	Neg	High confidence	SQDG 18:2_18:3	1.51	501.5	SQDG						9.19875	11.358	23.961	23.2944	1.10344	1.5555	0.981936	1.14014	1.16962	1.91259	0.69741	0.950036	1.06961	1.40291	1.05727	0.791223	1.45077	0.947273	0.789844	1.00986	1.73979	0.885861	0.945775	1.19757	1.33998	1.08832	1.1686	0.955209	1.50562	1.20954	1.49137	1.60905	1.11221	0.913668	1.05771	0.856071
n|41387.0	4.69	837.483	Neg	High confidence	SQDG 18:3_18:3	1.3	550.2	SQDG						9.22514	5.56095	36.2841	33.454	0.871394	1.73237	0.74263	1.03304	1.19114	2.43823	0.762573	0.905732	1.15038	1.42583	1.26493	0.881492	1.49529	1.06773	0.85089	0.861071	1.93742	0.693254	0.961281	1.48738	1.01507	1.07625	1.15065	0.782532	1.27473	1.40323	1.42337	1.82219	0.828298	0.680024	0.73988	0.579945
n|61355.0	3.97	847.488	Neg	Low confidence	SQDG 33:3	0.19		SQDG						14.2497	13.0165	61.6642	61.5179	0.256695	1.25092	1.83518	0.243326	1.03701	1.97201	0.265724	1.55196	0.376885	0.273695	0.273609	0.872727	1.81303	0.797773	2.19177	0.992618	1.25783	1.30545	0.338153	1.09845	1.3202	0.345099	1.83786	0.204848	1.21332	0.524315	0.305564	0.691011	1.16675	0.749462	0.932864	0.671677
n|105171.0	5.17	801.484	Neg	Low confidence	SQDG 33:3	0.9		SQDG						8.81046	5.14998	27.8617	37.1858	1.07302	1.32966	0.851859	1.12634	1.2813	2.13864	0.728267	0.962064	1.05796	1.4687	0.921836	0.764179	1.43308	0.963027	0.852181	1.18564	1.94591	0.834501	1.13459	1.38958	1.36495	0.978584	1.50904	0.866126	1.47587	1.36665	1.46187	1.61922	1.01712	0.87728	0.839279	0.698985
n|40102.0	4.08	861.504	Neg	Low confidence	SQDG 34:3	0.41		SQDG						11.9867	10.8327	40.0993	58.9621	1.50089	1.68309	1.12239	1.54276	0.880779	1.94445	1.17972	1.40721	1.05302	1.26109	1.04637	1.14974	2.0456	0.958785	0.741457	1.65028	0.72339	1.1238	0.454394	1.60153	0.518602	1.40484	1.55129	1.03241	1.2227	1.39507	0.701588	1.33861	0.493325	0.596701	0.422471	0.628991
n|41184.0	4.57	889.536	Neg	Low confidence	SQDG 36:3	0.99		SQDG						10.9374	6.60614	44.0153	47.119	1.93624	1.46823	1.72745	0.734968	1.31779	1.18099	1.79374	1.27633	1.41288	0.818283	1.50971	1.11013	2.46689	0.596413	1.19769	0.730129	0.809163	0.960117	0.544692	1.32207	0.742194	1.1786	1.64469	0.438083	1.17224	0.440683	0.887671	0.490494	0.724624	0.425023	0.557099	0.501925
n|93583.0	4.45	915.552	Neg	Low confidence	SQDG 38:4	0.73		SQDG						10.8817	12.703	62.8707	60.9622	0.771919	0.866678	0.44775	0.14122	2.14133	1.67248	1.21051	0.181769	1.30403	1.28766	0.714068	0.168836	0.736667	0.140522	0.543863	0.157785	1.49125	0.181961	0.857335	0.213702	1.29551	0.232982	0.525655	0.719024	1.21979	0.117991	1.49703	0.768558	1.04011	1.0362	0.648903	0.223638
78686	14.18	848.77	Pos	High confidence	TG 16:0_16:1_18:1	0.65	591.3	TG					TG 16:0_16:0_18:2 | TG 14:0_18:0_18:2 | TG 14:1_18:0_18:1 | TG 16:0_16:2_18:0 | TG 14:0_16:0_20:2	28.077	14.8486	144.03	100.25	2.12968	0.134457	0.505731	0.269183	0.898036	0.303373	1.72327	0.20602	0.295146	0.151181	1.01327	0.4057	0.380585	0.158869	0.789903	0.240891	0.737837	0.196953	1.04409	0.159949	0.957074	0.145642	1.04284	0.369776	0.375493	6.66712	1.26082	0.674646	0.372216	0.540459	0.821866	0.226772
77190	13.02	840.708	Pos	High confidence	TG 16:0_16:3_18:3	0.44	569.3	TG						8.30054	13.261	133.112	61.2515	0.240657	0.4781	0.525111	0.26968	0.932483	0.361588	1.09003	0.607062	0.156139	0.260046	2.03785	1.84407	0.527332	0.251425	1.76458	0.70091	0.960504	0.33979	0.968971	0.229213	0.684252	0.226736	1.44073	0.9831	0.720239	8.40005	1.10334	1.48127	0.296194	0.968404	0.470693	0.680289
78702	14.18	874.786	Pos	High confidence	TG 16:0_18:1_18:2	0.61	596	TG					TG 16:1_18:0_18:2 | TG 16:0_18:0_18:3	13.8067	11.0829	236.92	93.3216	1.19203	0.180234	0.358905	0.291237	0.91944	0.928583	1.59307	0.261772	0.249136	0.241397	1.2161	0.983193	0.260241	0.178334	0.91707	0.150888	0.45888	0.261238	0.411076	0.160434	0.571015	0.185993	1.54443	0.779374	0.422041	17.8794	1.56833	2.30141	0.36489	1.03746	0.624078	0.375437
78455	13.91	956.864	Pos	High confidence	TG 16:1_18:2_24:1	0.1	566	TG					TG 16:0_18:3_24:1 | TG 16:3_18:0_24:1 | TG 14:1_20:2_24:1	12.3018	14.4057	201.65	61.6302	0.540101	0.483824	0.447457	0.580236	0.927492	0.601174	2.20314	0.605579	0.268529	0.505033	0.897999	1.00256	0.296467	0.469983	0.627227	0.574717	0.611332	0.514054	0.706404	0.365227	0.77222	0.428717	1.35042	0.501904	0.334162	14.9079	0.961812	1.25436	0.36348	1.35263	0.692264	0.76358
77619	13.36	952.833	Pos	High confidence	TG 16:1_18:2_24:3	0.06	567.2	TG					TG 16:0_18:3_24:3 | TG 16:3_18:0_24:3 | TG 14:1_20:2_24:3	11.3127	14.5737	73.0052	44.5654	0.347057	0.729627	0.627685	0.622001	0.811329	0.784493	1.74441	0.874296	0.252371	0.499461	0.896974	0.923697	0.488193	0.598998	0.673853	1.29395	0.934568	0.897982	1.63214	0.744031	0.839973	0.630127	0.821866	1.27394	0.325352	4.68897	0.839494	0.670129	0.302378	1.54179	0.679694	0.958422
78715	14.2	900.802	Pos	High confidence	TG 18:0_18:1_18:3	0.44	585.7	TG					TG 18:1_18:1_18:2	14.8701	15.3823	96.4531	65.9021	4.54169	0.315902	0.591984	0.798101	1.31525	0.507466	0.987887	0.358432	0.497971	0.380443	1.36694	0.545268	1.0593	0.312957	1.1362	0.516471	0.73292	0.358776	0.754382	0.331469	0.975268	0.3068	0.670603	0.686322	0.486504	4.37492	1.13065	2.39483	0.605006	1.29263	0.956944	0.442232
77603	13.34	978.849	Pos	High confidence	TG 18:0_18:2_24:5	0.31	569.4	TG					TG 18:1_18:3_24:3 | TG 18:2_18:3_24:2 | TG 18:1_18:1_24:5 | TG 18:2_20:2_22:3 | TG 16:0_20:2_24:5 | TG 18:3_20:1_22:3 | TG 18:3_20:2_22:2 | TG 16:1_20:1_24:5 | TG 16:2_20:0_24:5 | TG 16:2_20:2_24:3 | TG 16:2_22:2_22:3 | TG 16:3_20:1_24:3 | TG 16:3_20:2_24:2 | TG 16:3_22:1_22:3 | TG 18:2_18:2_24:3 | TG 18:3_18:3_24:1 | TG 16:1_22:3_22:3 | TG 16:3_22:2_22:2 | TG 14:0_22:2_24:5 | TG 14:1_22:1_24:5 |…	8.90821	12.1728	37.5014	36.7321	0.112035	0.735307	0.686929	0.634268	0.894129	0.965941	1.16868	1.06567	0.335979	0.675642	1.42189	0.904323	0.0969141	0.742665	1.11732	0.696523	1.07308	0.798304	1.32659	0.644931	1.28997	0.72555	0.897134	1.39268	0.440128	1.3765	0.767968	0.886254	0.524902	1.64011	0.883568	1.32741
77207	13.05	976.833	Pos	High confidence	TG 18:2_18:3_24:3	0.04	555.6	TG					TG 16:3_20:2_24:3	9.8403	14.7028	34.8219	25.6147	0.63005	0.850201	0.690848	0.707428	0.783283	0.959472	0.968532	1.29797	0.34438	0.643181	0.944274	1.08911	0.724384	0.888579	1.15345	1.05919	1.32976	1.07504	1.02452	1.26222	1.17468	0.999717	0.96297	1.46793	0.488884	2.22879	0.824322	1.07801	0.408721	1.78207	0.858886	1.39284
76573	12.79	832.702	Pos	Low confidence	TG 48:4;O	0.06		TG						6.61962	8.22922	18.9576	27.5897	1.31537	1.2097	1.50707	0.953022	1.26939	1.10184	1.15635	1.14479	1.16821	0.935248	1.33071	1.0457	1.27565	1.00007	1.33368	1.08744	1.22984	1.02041	1.87818	1.24795	1.37717	1.27694	1.03817	1.02788	0.952016	0.890492	1.4292	1.2816	0.964216	0.950622	1.25182	0.932324
78408	13.91	846.755	Pos	Low confidence	TG 50:3	0.13		TG	LMGL03010040	9544008				16.393	7.94704	164.978	67.4578	0.429775	0.373038	0.441444	0.554785	0.916498	0.722538	3.30087	0.444933	0.247617	0.307673	1.17176	0.747176	0.405684	0.3893	0.478467	0.837586	0.884851	0.574326	1.16937	0.49499	0.994355	0.352137	1.27939	0.758863	0.322562	11.0376	1.12042	0.848936	0.27048	1.03441	0.643417	0.616713
83534	13.58	844.739	Pos	Low confidence	TG 50:4	0.15		TG	LMGL03010065	9544033				15.7213	7.88806	194.571	67.2781	0.561774	0.296692	0.543335	0.375916	0.899602	0.708301	2.91316	0.525753	0.777359	0.319473	1.15092	0.931029	0.40975	0.274468	0.611564	0.376626	0.842662	0.359091	1.15402	0.244013	0.883751	0.633633	3.00015	0.673362	0.523053	15.2838	2.55695	0.77563	0.390037	0.653941	0.831711	0.355316
99101	13.28	842.723	Pos	Low confidence	TG 50:5	0.01		TG	LMGL03012781	56936577				7.24683	10.5462	204.155	78.7514	0.467281	0.13728	0.504257	0.112169	0.6832	0.135762	2.47225	0.633691	0.155702	0.386959	2.22317	1.07721	0.134739	0.107441	1.02212	0.118652	0.881012	0.131675	1.32304	0.147704	1.06814	0.168818	1.82241	0.947546	0.61913	14.3435	1.22706	1.48264	0.398239	0.954199	0.143666	0.670769
9102	13.34	922.769	Pos	Low confidence	TG 52:3;O3	1.58		TG						9.63103	12.8587	40.9949	41.2054	1.35199	0.913188	1.14769	0.769263	1.49219	0.921986	1.64204	1.11136	1.46447	0.66855	1.66192	0.760412	0.969531	0.682496	1.90513	0.69931	1.97356	0.784335	0.495628	0.619088	1.94304	1.00028	0.338186	1.19654	0.893691	2.43965	0.431376	0.930647	1.09131	1.49077	1.41867	1.01575
78086	13.63	870.755	Pos	Low confidence	TG 52:5	0.2		TG						5.99713	6.74454	63.3545	44.2408	0.662054	0.564709	0.893796	0.589136	1.11197	0.650306	1.28765	0.684452	0.436234	0.510768	1.07777	0.715028	0.575265	0.563142	0.771514	0.760925	1.02402	0.622799	1.60976	0.510714	1.23136	0.578208	0.996355	0.861227	0.543348	4.01825	1.09691	0.643512	0.606503	1.25773	1.01282	0.879525
126428	12.26	902.745	Pos	Low confidence	TG 52:5;O2	0.35		TG						12.801	20.3823	94.1463	307.668	7.09775	0.881779	11.3159	1.47222	4.18996	0.290678	4.98878	1.37519	6.45321	0.25344	3.6807	0.882953	7.06487	1.12708	4.35164	0.20367	7.3165	1.81451	9.20443	0.253538	6.26478	0.869347	10.3067	2.52291	3.99956	0.970765	4.1786	0.307307	4.58074	2.00877	10.2626	1.49212
77489	13.35	868.739	Pos	Low confidence	TG 52:6	0.25		TG	LMGL03010192	9544157				5.15784	7.82731	55.452	39.9922	0.537352	0.627678	0.875385	0.619576	1.00107	0.694864	1.92662	0.718704	0.362952	0.467253	1.0631	0.812909	0.650679	0.574182	0.79086	1.09907	1.13101	0.778068	1.75942	0.653177	1.04702	0.531821	1.08921	1.0671	0.447274	3.33795	1.0003	0.579794	0.409117	1.27017	0.884166	0.923358
90728	12.42	884.734	Pos	Low confidence	TG 52:6;O	0.07		TG						9.34982	11.3575	80.7862	68.0337	0.353114	0.710347	0.466874	0.473807	1.30099	0.359199	0.388243	1.19718	0.301275	0.351163	3.7724	0.606507	0.882252	0.424453	2.08488	0.730589	1.93562	0.378441	0.886954	0.102491	0.790588	0.117142	1.67639	1.93553	0.553111	0.395302	1.03459	0.372679	0.558616	0.461605	0.984144	0.559051
77068	13.02	866.723	Pos	Low confidence	TG 52:7	0.33		TG	LMGL03012952	56936744				7.01273	8.25902	46.2668	25.1644	0.712256	0.776023	0.869241	0.842289	0.948015	0.944297	1.26932	0.932627	0.49472	0.721691	1.07302	0.997591	0.765093	0.852132	1.00598	0.954147	1.24657	0.904758	1.11716	0.761633	1.16973	0.852004	1.48757	1.36125	0.797134	3.90048	1.07462	1.36845	0.723705	1.35493	1.30229	1.21783
76435	12.71	864.707	Pos	Low confidence	TG 52:8	0.28		TG	LMGL03013014	56936806				8.45528	9.70334	55.0005	47.0224	0.462268	0.513266	0.794704	0.518297	0.847692	0.506664	1.11108	0.706936	0.306324	0.475741	1.75443	2.48546	0.586324	0.479549	2.10813	0.540337	1.13396	0.738258	0.660094	0.425301	1.36398	0.485239	1.58923	1.22068	1.15104	2.44224	0.927029	1.41614	0.657471	0.971811	0.886995	0.829761
75860	12.42	862.692	Pos	Low confidence	TG 52:9	0.24		TG	LMGL03014816	56938605				8.01473	13.9093	87.2151	52.2831	0.299488	0.585471	0.824477	0.309573	0.757837	0.289735	0.955342	0.467739	0.228299	0.322543	1.71278	4.38906	0.722856	0.312045	3.1833	0.693695	1.60917	0.800151	0.779493	0.267408	1.23492	0.304171	2.01036	1.04258	1.66514	1.38275	1.16642	0.975101	0.646695	0.581059	0.676961	0.998443
119530	13.8	884.771	Pos	Low confidence	TG 53:5	0.6		TG	LMGL03010218	9544183				10.2758	5.26186	108.053	60.9406	0.192891	0.514032	0.66358	0.520896	1.05253	0.632028	1.47288	0.556502	0.192819	0.518613	1.09312	0.577848	0.500574	0.389309	1.21861	0.642856	1.0866	0.528054	1.49296	0.197444	0.927677	0.22567	0.916639	0.827801	0.488184	6.73088	1.40377	0.239317	0.507579	1.1245	0.778237	1.12006
119361	13.19	880.739	Pos	Low confidence	TG 53:7	0.05		TG	LMGL03010316	9544280				8.11168	9.61357	53.9635	40.2857	0.615389	0.703848	0.673772	0.66312	0.951183	0.74654	1.12533	0.777694	0.432363	0.592807	0.927447	0.759823	0.689264	0.669107	2.62548	1.02708	1.49343	0.779711	1.25033	0.535149	1.00511	0.655141	1.09038	1.14525	0.493818	3.27687	1.80945	0.788667	0.497615	1.21908	0.885164	1.64945
77683	13.34	894.755	Pos	Low confidence	TG 54:7	0.28		TG	LMGL03010405	9544368				5.19683	6.44407	43.7554	37.6684	0.782928	0.623133	0.85988	0.605423	1.05728	0.757475	1.19297	0.841735	0.473315	0.605049	1.2235	0.742184	0.748349	0.713666	1.2531	0.641139	1.28432	0.655115	0.854441	0.558613	1.44355	0.619732	1.13862	1.11245	0.620817	3.03012	0.940499	0.743622	0.678778	1.37918	1.1162	1.1327
77124	13.05	892.739	Pos	Low confidence	TG 54:8	0.22		TG	LMGL03010502	9544465				8.4664	6.63414	27.4269	25.9151	0.79996	0.726313	0.87627	0.602782	0.992927	0.727401	1.03248	0.934152	0.498877	0.534714	1.06655	0.825512	0.881083	0.762272	1.24276	0.858118	1.43225	0.846922	1.1927	0.691509	1.32346	0.731252	1.13495	1.12593	0.667704	1.58207	0.987565	0.766959	0.555233	1.30317	1.05734	1.09477
76506	12.76	890.723	Pos	Low confidence	TG 54:9	0.05		TG	LMGL03012861	56936655				5.96807	6.6756	28.1881	31.6605	0.730812	0.844638	1.13443	0.706892	1.22425	0.978418	1.52555	1.08533	0.605898	0.704786	1.29256	1.26289	1.14291	0.763563	1.53799	1.11159	1.80957	1.04715	1.62134	0.825499	1.68835	0.943793	1.58718	1.24115	0.757664	1.28162	1.28275	0.812228	0.63809	1.32039	1.09226	0.999983
106940	13.91	914.817	Pos	Low confidence	TG 55:4	0.15		TG	LMGL03010385	9544348				8.76371	8.76393	133.73	53.3818	0.885812	0.140363	0.726322	0.114688	1.16844	0.836593	2.62642	0.13815	1.0127	0.121029	1.20097	0.795887	0.432339	0.109854	0.817588	0.124244	0.870132	0.413644	0.915265	0.154666	1.05898	0.176776	1.89635	0.773643	0.500266	8.70946	1.23971	1.05157	0.571342	1.0519	0.951399	0.637859
97575	13.36	910.786	Pos	Low confidence	TG 55:6	0.14		TG	LMGL03010489	9544452				8.33173	7.58831	51.2911	40.9079	1.15304	0.708183	1.05667	0.642692	1.24791	0.792224	2.61828	0.885316	0.461742	0.477982	1.25079	0.90695	0.87336	0.630627	0.994429	1.26428	1.4582	0.939822	2.47879	0.753991	1.42606	0.605345	1.34116	1.17596	0.552477	2.91542	1.28041	0.670933	0.561493	1.39818	1.25902	0.996293
99391	13.9	930.848	Pos	Low confidence	TG 56:3	0.11		TG	LMGL03010479	9544442	HMDB05442			21.3096	10.2143	164.71	85.6832	0.289535	0.304068	0.285141	0.427308	0.800574	0.579215	2.85061	0.367476	0.582686	0.277258	0.862581	0.570357	0.299961	0.324833	0.381428	0.585852	0.611951	0.417792	0.971797	0.38593	0.807431	0.277516	1.0015	0.630644	0.1936	9.02269	0.833059	0.677562	0.197972	0.950693	0.422727	0.419653
20621	14.57	928.833	Pos	Low confidence	TG 56:4	0.2		TG	LMGL03010537	9544499				14.0759	17.5117	55.5176	47.2506	2.09258	0.278715	1.23017	0.970057	0.873668	0.275634	0.820618	0.822964	0.953757	0.240324	0.837583	0.812237	0.729663	0.772851	0.955417	0.181681	1.30756	0.201622	1.34555	0.226166	1.39497	0.258497	0.878654	0.953917	0.682604	1.82069	1.15542	0.274129	0.952787	1.11027	1.75985	1.43906
9545	14.31	926.817	Pos	Low confidence	TG 56:5	0.1		TG	LMGL03010596	25240380	HMDB0050589			15.6605	16.4297	46.8826	34.4001	0.953148	0.436022	1.18288	1.03887	1.00291	0.85343	0.8731	0.81987	0.563591	0.575174	0.864446	0.519973	0.831285	0.425634	0.968971	1.03255	1.43831	0.76457	1.8325	0.848423	1.52506	0.846861	1.06096	0.530893	0.743074	1.42046	1.22508	0.824583	0.753816	0.795373	1.71112	0.895879
111854	13.66	922.786	Pos	Low confidence	TG 56:7	0.39		TG	LMGL03010728	9544689				8.87671	12.3562	36.3466	36.0067	0.877573	0.97449	1.10531	0.907611	1.11019	0.856149	0.800337	0.85672	0.538279	0.938003	0.764345	0.99246	0.724892	1.04111	1.03089	0.922537	1.24944	0.994188	0.900051	0.832748	1.30224	0.954614	0.993746	1.42986	0.644171	2.66462	0.860002	1.57947	0.884639	1.60045	1.54824	1.97395
116814	13.11	918.755	Pos	Low confidence	TG 56:9	0.47		TG	LMGL03010876	9544837				4.67912	7.55603	55.4943	43.5597	0.281643	0.361077	0.266093	0.295031	0.258482	1.19497	0.907016	1.06616	0.281538	0.972732	0.296613	1.17032	0.862622	1.27798	1.27706	0.239553	1.44029	1.57382	1.32999	0.298207	0.341747	1.28265	1.67543	1.76638	0.249006	2.72667	1.08174	1.08435	0.724743	1.85185	1.16277	1.74353
106933	13.91	942.849	Pos	Low confidence	TG 57:4	0.17		TG	LMGL03010659	9544621				6.17015	8.5612	196.227	56.75	0.514571	0.487435	0.449544	0.499727	0.854435	0.952897	2.25092	0.618578	0.286214	0.486836	0.831523	1.00245	0.30726	0.429483	0.666872	0.555117	0.610901	0.532656	0.676396	0.895202	0.82237	0.499032	1.28548	0.857339	0.358364	15.1747	1.04238	1.33251	0.384414	1.41519	0.670963	0.754714
78194	13.63	940.833	Pos	Low confidence	TG 57:5	0.28		TG	LMGL03010729	9544690				8.79249	12.6512	76.3602	30.5815	0.114431	0.852185	0.108113	0.706903	1.04367	0.820398	1.22036	0.858382	0.343165	0.59957	0.884944	0.903941	0.0989871	0.656808	0.682659	1.00708	0.912573	0.813503	1.42712	1.0831	1.12759	0.775507	0.882711	1.16037	0.429634	5.00935	0.952151	0.788472	0.489955	1.68747	0.898041	0.973065
77644	13.35	938.818	Pos	Low confidence	TG 57:6	0.42		TG	LMGL03010797	9544758				9.61715	9.49738	72.3866	34.681	0.0905695	0.850588	0.701113	0.713301	0.874467	0.81904	1.97206	0.871154	0.271607	0.496572	0.976057	1.03208	0.0783459	0.585169	0.914967	1.39288	0.970354	0.903636	1.73689	0.703297	0.872348	0.615386	0.934424	1.26942	0.343208	4.73984	0.851783	0.681193	0.907917	1.63111	0.708974	0.892386
119504	13.63	938.817	Pos	Low confidence	TG 57:6	0.03		TG		52929774				5.97756	10.4982	87.7999	51.6447	1.32899	0.226569	0.920538	0.599719	1.49189	0.224064	1.99988	0.222997	1.33515	0.19536	1.41365	0.817261	0.790608	0.177322	1.50911	0.195824	1.43525	0.217318	1.83014	0.243772	1.62253	0.27862	1.56996	0.778283	0.65505	6.36492	1.16239	1.01284	0.878642	1.5223	1.38352	0.954022
86874	13.05	934.786	Pos	Low confidence	TG 57:8	0.01		TG	LMGL03010950	9544911				11.0325	10.727	80.8325	104.641	0.219172	0.183424	0.207071	0.643289	1.1506	0.896082	1.42484	1.21052	0.65727	0.158159	1.41965	0.156001	0.189591	0.143555	1.60982	0.158535	1.63775	0.175935	1.41469	0.197352	1.59562	0.225564	1.14257	1.26686	0.800973	0.128898	1.13988	0.881317	0.187996	0.156798	0.20346	1.00002
113177	14.19	958.88	Pos	Low confidence	TG 58:3	0.12		TG						11.9696	12.1711	272.166	93.1266	0.804338	0.102306	0.25331	0.397517	0.808187	1.18985	1.27126	0.100693	0.268013	0.0882139	1.00321	1.40027	0.231927	0.0800687	0.70275	0.0884234	0.366453	0.0981287	0.408943	0.110074	0.458479	0.125809	1.28629	0.994633	0.336425	21.7143	1.28661	3.20908	0.288015	1.45815	0.417934	0.474022
78185	13.63	954.848	Pos	Low confidence	TG 58:5	0.09		TG	LMGL03010932	9544893				8.6194	12.5224	76.8746	39.2562	0.480475	0.658052	0.605072	0.668356	0.957758	0.797083	1.13013	0.827051	0.328784	0.598217	0.825226	0.87615	0.418521	0.605054	0.630112	0.928823	0.804568	0.694846	1.30819	0.604649	0.973214	0.732771	0.794626	1.06954	0.392741	5.03495	0.913382	0.725489	0.440717	1.55528	0.822712	0.952456
9556	14.42	952.833	Pos	Low confidence	TG 58:6	0.13		TG	LMGL03011008	9544969				12.7835	17.5706	63.4353	51.3671	0.738015	0.183912	1.31905	0.959023	0.822424	0.181879	0.825144	0.181013	0.928485	0.710907	0.692482	0.156415	0.843391	0.143937	0.924316	0.836498	0.633935	0.924384	2.45853	0.887231	0.217408	0.338021	0.595958	0.957085	0.598316	0.970206	0.229388	0.358462	1.20227	0.971207	1.24903	0.267202
119480	13.63	966.848	Pos	Low confidence	TG 59:6	0.4		TG	LMGL03011280	9545241				10.7659	18.1557	178.999	87.1237	0.258463	0.766321	0.244193	0.601519	1.14821	0.864169	1.68038	0.241524	0.258367	0.780323	0.89049	0.966568	0.22358	0.192054	1.15381	0.244929	0.914631	0.815438	0.294862	0.3049	1.24176	0.348487	1.02804	1.13067	0.177226	12.9755	0.76991	1.49213	0.221699	1.67367	0.239936	1.18389
77245	13.05	962.817	Pos	Low confidence	TG 59:8	0.09		TG	LMGL03011431	9545392				11.6395	14.0379	31.6058	25.1361	0.860494	0.885656	0.64201	0.710152	0.772687	1.03359	1.00272	1.30952	0.416879	0.583294	0.925791	1.12147	0.76712	0.844367	1.19247	1.07787	1.41822	1.10904	0.964908	1.29292	1.1816	0.966616	0.955113	1.45112	0.535291	2.16447	0.902067	1.0298	0.863534	1.76748	0.929793	1.28915
119581	13.89	982.88	Pos	Low confidence	TG 60:5	0.2		TG		118702237	HMDB0056989			11.5123	16.6717	173.903	292.043	1.16498	3.21242	1.10066	3.45998	1.06918	4.53583	0.999718	1.05393	1.16454	3.10492	1.2269	5.16685	1.00775	0.838057	5.78897	0.925503	1.43135	1.02709	1.78522	1.15211	4.41793	1.31681	5.22783	4.69623	1.07301	48.9181	4.93821	12.281	0.999268	7.38386	1.08147	5.43651
111923	14.61	980.864	Pos	Low confidence	TG 60:6	0.11		TG	LMGL03011390	9545351	HMDB0053485			13.7299	18.0944	45.9638	34.042	0.903818	0.95584	1.38753	1.07623	0.959113	1.10179	0.707499	0.863178	0.618311	0.544333	0.798731	0.806486	0.821038	1.01378	0.777407	1.39245	1.01345	0.951587	1.4826	1.02387	1.35617	1.266	0.81761	1.65723	0.555819	1.1979	1.17185	1.05239	1.08636	1.58929	2.12652	1.91801
119476	13.63	980.864	Pos	Low confidence	TG 60:6	0.01		TG		118702254				8.84651	12.7	145.516	25.9153	0.946986	0.927961	0.589025	0.76009	1.0968	0.920415	1.50357	0.925216	0.370954	0.814245	0.900301	1.0498	0.509496	0.788427	1.06835	0.544872	1.04541	0.992473	0.540079	0.668128	1.05417	0.752096	0.951112	1.07581	0.425505	12.0664	0.889123	1.43019	0.557979	1.50853	0.922038	1.3869
111895	14.38	978.849	Pos	Low confidence	TG 60:7	0.16		TG	LMGL03011471	9545432				10.8203	8.43108	44.5401	43.3132	0.712623	0.868686	1.21508	1.10498	0.950061	1.02384	0.719183	0.840301	0.524208	0.556006	0.696788	0.792101	0.75818	0.972886	0.664689	1.78194	1.15805	1.18769	1.72582	1.07637	1.36626	1.26987	0.853093	2.04419	0.504787	1.28607	1.1017	0.844462	0.741472	1.51816	1.73869	1.80856
9717	14.81	1066.96	Pos	Low confidence	TG 62:1;O3	0.33		TG		118701886	HMDB0111513			12.0557	12.2719	20.8702	26.8597	1.18488	1.08519	1.3661	0.732919	1.00796	1.10341	1.19278	0.983529	1.06523	0.936874	1.05315	1.13033	1.09631	0.852992	0.981447	0.809178	0.821549	1.01791	1.15579	1.09871	0.981559	1.2633	0.894248	0.754749	0.611973	0.726149	1.06321	1.13154	0.814807	0.855719	1.25821	0.60639
75616	12.34	668.655	Pos	Low confidence	WD 42:0	0.48		WE	LMFA07020001	5388883		C13822		30.451	48.3779	34.0845	42.4685	1.61423	1.14369	1.35468	0.729101	1.32516	1.16646	1.16821	1.29565	2.35908	0.830675	1.56408	1.3576	1.00013	0.854994	1.58669	0.918113	1.66786	0.9967	2.08336	1.40812	1.09659	1.139	1.11112	1.13353	1.71236	0.72094	2.29128	0.909456	1.26845	0.670005	1.08905	0.614154
[truncated: 24 more columns]

## Sheet: Table 2 (unknowns)
Supplementary File S2 (Table 2). List of unidentified species and normalized peak intensities.						KO-Dark	KO-Light	KO-Dark	KO-Light	KO-Dark	KO-Light	KO-Dark	KO-Light	KO-Dark	KO-Light	KO-Dark	KO-Light	KO-Dark	KO-Light	OE-Dark	OE-Light	OE-Dark	OE-Light	OE-Dark	OE-Light	OE-Dark	OE-Light	OE-Dark	OE-Light	OE-Dark	OE-Light	OE-Dark	OE-Light	WT-Dark	WT-Light	WT-Dark	WT-Light	WT-Dark	WT-Light	WT-Dark	WT-Light	WT-Dark	WT-Light	WT-Dark	WT-Light	WT-Dark	WT-Light	QC	QC
Peak No.	Retention time (min)	m/z	Polarity	RSD for QCs (%)	RSD for Samples (%)	KO1	KO1_2	KO2	KO2_2	KO3	KO3_2	KO4	KO4_2	KO5	KO5_2	KO6	KO6_2	KO7	KO7_2	OE1	OE1_2	OE2	OE2_2	OE3	OE3_2	OE4	OE4_2	OE5	OE5_2	OE6	OE6_2	OE7	OE7_2	WT1	WT1_2	WT2	WT2_2	WT3	WT3_2	WT4	WT4_2	WT5	WT5_2	WT6	WT6_2	WT7	WT7_2	QC_1-2	QC_1
67	1.03	236.094	Pos	10.0044	18.1779	0.982187	1.12608	0.968187	1.29738	0.988297	1.13471	0.911506	1.1827	1.06229	1.22789	0.928534	1.21955	0.973989	1.10359	0.808021	0.838761	0.784562	1.19808	0.547669	1.11895	0.920944	1.12955	0.83022	1.08237	0.947974	1.23269	0.649933	1.42368	0.988452	1.09001	0.95222	1.03474	0.912709	1.11364	0.851671	1.18568	1.04217	1.0632	0.711144	1.04833	0.830038	1.38092	0.998553	1.03821
79	1.06	393.285	Pos	9.67748	155.984	0.00864191	0.00914895	0.00864191	0.00850744	1.19297	0.0361573	0.00864191	0.00963003	1.40263	0.00844797	1.09747	0.00937976	0.00807304	0.0080215	1.18491	0.00863806	1.14147	0.0093075	1.18831	0.0102044	1.23533	0.0343566	1.06853	0.00876321	1.08671	0.0087079	0.984089	0.0101657	1.11114	0.0085207	0.00799445	0.00714076	0.00826996	0.00900988	0.00769976	0.00847406	0.00872317	0.00986289	1.00627	0.00803069	0.00839832	0.00891645	1.05523	0.954715
98	1.11	434.244	Pos	8.36487	74.1538	0.282978	0.28906	0.282978	0.268792	1.09859	0.305538	0.282978	0.30426	1.31042	0.266913	1.16342	0.296353	0.26435	0.253438	1.10716	0.272919	1.10381	0.294069	1.18292	0.322407	1.12277	0.361831	1.02707	0.276873	1.07056	0.275125	1.15658	0.321183	1.15319	0.269211	0.261777	0.225612	0.270798	0.284666	0.252127	0.267737	0.285639	0.311617	0.960647	0.253729	0.275002	0.281714	0.995518	1.00399
102	1.12	847.444	Pos	3.75784	143.736	0.122269	0.0282074	0.0407562	0.0262295	1.33924	0.0298153	0.128993	0.0296906	1.70368	0.0260462	1.37171	0.028919	0.0380733	0.0247313	1.41428	0.0266322	1.38457	0.0286962	1.65601	0.0314614	1.45924	0.0353086	1.29484	0.0270181	1.30253	0.0268475	1.33017	0.031342	1.42783	0.0262704	0.112309	0.0220159	0.108892	0.0277786	0.0868476	0.0261266	0.105597	0.0304085	1.17609	0.0247596	0.103181	0.0274905	1.03185	0.938793
134	1.21	1018.59	Pos	7.02309	58.3477	0.886899	0.21163	0.716169	0.782949	0.738672	0.768455	0.841726	0.858018	0.79361	0.195415	0.655539	0.216968	0.826584	0.18555	0.911757	0.199812	0.737684	0.215297	1.015	0.236043	0.87207	0.264907	0.855511	0.202707	1.07969	0.201427	0.655491	0.794318	0.904501	1.06724	1.27386	1.20363	0.269561	0.208412	1.21396	0.196018	0.96982	0.228144	0.226446	0.185762	0.821235	0.206251	1.06334	0.995743
139	1.22	768.452	Pos	9.99557	31.7363	1.61315	1.50025	1.24717	1.65338	0.736866	1.0844	1.23394	2.12011	0.638948	1.80026	0.849771	1.43297	1.45134	1.27609	0.464084	1.21942	0.845676	1.28666	0.630773	1.34704	0.657494	1.22812	1.64313	1.41537	0.817474	1.4494	0.672894	1.46263	0.760552	1.479	0.976162	1.26777	1.08884	1.64901	1.80236	1.75312	1.09576	1.49019	0.818663	1.65275	1.46456	1.83309	1.26257	0.968977
152	1.23	972.552	Pos	5.97734	21.4159	1.21204	0.953724	0.972043	1.32796	0.909978	1.14342	1.13333	1.09689	0.790565	1.23775	0.85177	0.923835	1.26673	1.04973	0.576837	1.00223	0.764346	0.999289	0.609238	0.894374	0.785878	0.998411	1.67843	1.16696	1.12475	1.34569	0.869465	1.19639	0.828139	1.00231	0.957432	0.914291	0.92964	0.829127	1.13408	1.0562	0.76453	0.810547	0.672116	1.04066	1.23441	1.0932	1.02949	0.899114
153	1.22	973.556	Pos	6.73076	40.2929	1.20964	0.95932	0.981223	1.27282	0.246079	1.16112	1.15848	1.17762	0.853903	1.19967	0.28715	1.03023	1.29882	1.08373	0.271613	1.14369	0.76707	0.926255	0.271613	0.891421	0.27118	1.1412	1.71447	1.15259	1.19326	1.25363	0.946233	1.26566	0.250549	0.878549	0.237188	0.927556	0.98196	0.954118	1.1329	1.24773	0.776424	0.784877	0.206117	1.09959	1.31041	1.21148	1.08659	0.962763
159	1.23	627.281	Pos	8.02972	65.1966	0.857524	0.118534	0.633459	1.24758	1.06551	0.125291	0.761316	0.124766	1.14685	0.916622	0.858588	0.121524	0.766146	0.869463	0.946474	0.111914	1.53366	0.120588	0.85813	0.132208	0.920492	0.148374	0.740388	0.944793	1.4266	0.112819	0.970988	0.990986	1.40409	1.11495	0.195398	0.0925155	0.685319	0.116732	0.188195	0.907721	0.639627	0.38335	0.901152	0.941586	0.82325	0.115521	1.04947	0.960533
172	1.25	871.479	Pos	6.67106	31.0933	0.889893	0.934959	0.853671	1.12952	0.419539	0.730921	1.12657	1.07177	0.598017	0.824678	0.703602	0.962562	1.08778	1.09251	0.714454	1.58937	0.501902	1.12388	0.464358	1.31687	0.529147	0.71878	0.962174	0.790964	0.7232	0.787025	0.43941	1.07314	0.439064	0.726618	0.787784	0.695187	0.686848	1.00368	0.843393	0.614286	0.62586	0.748467	0.49794	0.717364	0.719939	0.99977	1.12681	0.943134
176	1.23	980.522	Pos	13.3854	39.6522	1.41053	1.11865	2.43795	1.53398	0.734859	0.548685	1.33148	1.91981	1.10387	1.3293	1.19142	1.6903	1.88257	1.7205	0.622663	1.44411	0.593103	1.48753	0.668115	1.47974	0.904065	1.54641	0.635917	2.1331	1.10319	1.32907	0.448119	1.8428	0.662668	1.65122	1.62623	1.93143	1.02759	2.06274	1.2758	2.11827	1.1429	1.59369	0.516707	1.1955	1.07761	2.47958	0.931911	1.16357
178	1.25	998.568	Pos	8.64704	19.7113	0.734152	0.82976	0.702638	0.763931	0.612512	0.848601	0.758764	0.887163	0.531561	0.789536	0.483548	0.837242	0.595113	0.892143	0.542005	0.784705	0.551123	1.00621	0.649946	0.967583	0.616711	1.04072	0.664565	0.847567	0.649185	0.748922	0.533643	0.749709	0.87788	1.0007	0.918546	0.971288	0.854555	1.11786	0.881492	0.981178	0.763342	0.868761	0.682499	0.865867	0.744102	0.917217	1.16522	0.944262
179	1.25	999.571	Pos	5.97842	58.7928	0.819014	0.824569	0.701719	0.207977	0.167954	0.752801	0.627874	0.978869	0.582806	0.206524	0.195985	0.229302	0.166911	0.196098	0.178672	0.21117	0.168198	0.91229	0.178672	0.249462	0.703157	1.12489	0.706982	0.21423	0.176066	0.212878	0.178672	0.248515	0.941436	1.12122	0.900328	1.11778	0.828795	0.993929	0.885435	0.964212	0.778994	0.893545	0.798057	0.757321	0.941032	0.999086	0.997938	0.920232
196	1.25	1057.55	Pos	5.68869	31.1929	0.700954	0.954138	0.695079	1.05057	0.472942	0.7223	0.743402	1.22222	0.526378	0.973862	0.693088	1.43383	1.07752	1.31224	1.01608	1.23024	0.650601	0.920689	0.756726	1.29286	0.560014	1.32729	0.901888	1.07333	0.780746	1.56494	0.574278	1.24994	0.689666	1.00009	0.588334	1.26884	0.506564	1.09546	0.690992	0.85981	0.50259	0.89901	0.78925	0.977488	0.779525	1.25493	1.03155	0.997015
201	1.27	664.442	Pos	7.23531	86.4039	0.229847	0.144386	0.826984	0.134262	1.06956	0.152617	0.229847	0.151978	0.749732	0.133323	0.919142	0.148029	0.214717	0.126593	1.34293	0.136323	1.12092	0.146888	0.903505	0.161043	1.5986	0.180735	1.04056	0.138298	1.10404	0.137425	0.834301	0.160431	1.43592	0.134471	0.699411	0.112693	0.863272	0.142191	0.851311	0.133735	0.960068	0.46696	1.24516	0.126738	0.93278	0.140717	1.00187	0.869368
245	1.36	811.502	Pos	12.5375	25.117	1.64797	1.07137	1.54686	1.42713	0.756396	0.929439	1.47006	1.3209	0.810003	1.26086	0.928367	1.28286	1.72017	1.24762	0.620375	1.27211	0.81281	1.1814	0.674001	1.05278	0.822719	1.00865	1.69751	1.28472	1.10208	1.24002	0.777114	1.01103	0.78209	0.984048	1.09068	1.10975	1.12337	1.08486	1.61147	1.02922	0.944275	1.03589	0.848749	1.05275	1.50294	1.32369	1.06782	0.897418
287	1.42	778.473	Pos	7.74101	33.7487	1.79061	1.32974	2.07695	1.81423	0.21694	1.28125	2.02964	1.31728	0.25093	1.31369	0.759442	1.6347	1.8072	1.67927	0.747002	1.92228	1.12234	1.71567	0.996308	1.35278	0.735291	1.23764	1.27168	1.4338	1.06338	1.61662	0.773473	1.08384	1.21653	1.34666	1.17609	1.19818	1.16607	1.24248	1.5416	1.28162	0.981886	1.04608	0.814488	0.752354	1.65864	1.18598	1.13119	0.853723
300	1.42	291.195	Pos	10.2639	107.218	0.124952	0.119384	0.124952	0.111013	1.45469	0.126189	0.43182	0.125661	0.13586	0.520035	1.75289	0.122395	0.116727	0.104672	1.02561	0.112717	1.59681	0.121452	1.03633	0.133156	0.950082	0.149439	0.666832	0.11435	1.03179	0.509124	1.16569	0.537586	1.24109	0.111186	0.115591	0.093179	0.119574	0.117569	0.11133	0.110577	0.378382	0.1287	1.13458	0.674646	0.12143	0.11635	1.07732	0.776997
316	1.42	323.221	Pos	9.80759	86.5393	0.513898	0.112363	0.423368	0.104484	1.37624	0.118768	0.401223	0.118271	0.819224	0.668811	1.69071	0.115198	0.591963	0.098516	1.01521	0.106088	1.43857	0.11431	0.662559	0.125325	0.739997	0.14065	0.596922	0.829436	0.949021	0.106946	1.16927	0.573546	1.09807	0.104647	0.0944998	0.53302	0.0977565	0.110655	0.446064	0.104074	0.309341	0.121131	1.14098	0.848087	0.600852	0.109507	1.0284	0.915392
398	1.67	792.467	Pos	6.87317	23.9721	1.28534	1.29045	1.11385	0.948868	0.713937	0.894076	1.23401	1.34766	0.932532	0.874866	0.73766	1.12329	1.11659	1.42963	0.745625	1.03656	0.856634	1.00269	0.840449	0.713961	0.804579	1.42271	0.641468	0.71121	1.07923	0.905434	0.641439	1.16034	0.719329	0.989108	1.02347	1.07983	1.02498	0.786062	1.05003	0.426077	0.82564	1.21475	0.747738	0.765101	1.08823	1.1833	0.950871	1.10104
411	1.7	1759.04	Pos	38.915	53.7224	1.20863	1.51829	1.56175	1.78938	0.378708	0.905294	1.36275	1.51715	0.438043	1.19017	0.441915	2.06568	1.16112	1.83125	0.278616	1.76363	0.262283	2.019	0.278616	1.40526	0.278172	1.4079	0.25089	1.7012	0.274552	1.652	0.278616	1.95101	0.32717	1.67349	1.30865	1.60321	1.2027	1.71341	1.37711	1.52349	0.337955	1.22217	0.26915	1.06908	0.976108	1.4794	1.15543	1.01471
445	1.78	641.441	Pos	39.049	66.2128	0.304079	1.90756	1.03446	1.78733	0.285838	1.33512	0.304079	1.81652	0.330623	1.80236	0.333545	2.04538	0.284063	1.81368	0.304079	1.62508	0.286253	2.25389	1.01213	1.85446	0.303595	2.02728	0.27382	0.51709	0.299644	1.74066	0.304079	0.599844	0.297144	1.93031	1.08871	0.451898	0.290992	2.03196	0.989252	1.69616	0.920817	1.8725	0.860628	1.5285	1.02026	0.564271	1.55144	0.45328
551	1.96	865.542	Pos	32.143	104.362	0.265828	5.0622	0.265828	5.09659	0.249882	4.65055	0.265828	5.47494	0.289033	3.73071	0.291587	4.60313	0.24833	3.34054	0.265828	4.99854	0.250245	3.54964	0.265828	4.82581	0.265405	4.65808	0.239375	3.93217	0.261951	5.24177	0.265828	5.09781	0.259766	0.91193	0.245912	0.764242	0.254387	4.23321	0.236848	0.906938	0.268328	3.53036	0.213699	0.859486	0.258336	5.75305	1	1.01052
565	1.97	646.432	Pos	8.21435	92.7833	0.228635	0.205846	0.228635	0.191412	1.18902	0.777522	0.228635	0.21667	0.248593	0.190074	0.25079	0.211039	0.213585	0.180479	0.943596	0.194351	1.0784	0.209413	0.743789	0.229592	0.928694	0.257667	1.2939	0.197167	0.819026	0.195922	0.957016	0.228721	1.75743	0.191711	0.211505	0.160663	0.218794	0.202717	0.203709	0.190661	0.692355	0.221909	0.183799	0.180685	0.222191	0.200615	1.09072	0.822479
566	1.98	671.272	Pos	6.84296	48.1478	1.18281	1.15347	1.15992	1.07436	1.21257	0.744828	1.17137	0.946827	1.00127	1.13221	0.997112	1.32734	1.31877	1.16365	1.02134	0.237359	0.979421	1.56683	0.220297	1.4189	0.83823	1.10203	0.198375	0.240798	0.786481	1.40456	0.66089	0.838003	1.07495	0.189929	1.28935	0.159169	0.990723	0.200832	0.951262	0.188889	0.73721	0.219846	1.03015	0.983541	0.887456	0.19875	1.16949	0.918737
593	1.98	617.42	Pos	25.753	20.4214	0.727435	0.85867	0.749105	0.740192	0.584198	0.812371	0.771806	0.880032	0.565363	0.73146	0.492034	0.993505	0.662657	0.656221	0.475141	0.570625	0.473017	0.792812	0.513207	0.577428	0.660986	0.979076	0.695443	0.582199	0.696109	0.576882	0.53354	0.609233	0.630242	0.679981	0.898357	0.552109	0.683096	0.86118	0.64464	0.690882	0.640028	0.753451	0.500869	0.475907	0.660236	0.915098	1.33881	0.418116
597	2.04	978.615	Pos	14.8393	64.796	0.445334	0.578381	0.148445	0.135495	0.763182	0.154018	0.148445	0.153374	0.613647	0.134548	0.572256	0.149388	0.138673	0.470397	0.897431	0.137575	0.429466	0.540344	0.517541	0.162522	0.631288	0.617376	0.508703	0.139568	0.579854	0.138688	0.541403	0.544339	1.2357	0.501307	0.886126	0.113728	0.725888	0.592849	0.137391	0.134963	0.466959	0.49182	0.786086	0.127902	0.149856	0.426027	0.94103	1.07011
635	2.08	1015.6	Pos	14.6466	67.8393	1.46288	1.24494	0.998512	1.47716	0.510616	1.28948	1.19787	1.33671	0.597803	1.30425	0.971527	1.13195	2.42209	0.985498	0.503694	1.18016	0.633579	0.837439	0.14084	0.306046	0.421848	1.30042	0.126825	0.262823	0.475668	2.19469	0.14084	1.42968	0.137628	0.227934	0.130288	0.573059	0.134778	0.917381	0.883172	0.226686	0.142165	1.28227	0.38921	1.61691	1.50445	1.48075	1.08603	0.923586
666	2.16	862.55	Pos	39.3717	91.4177	0.172574	2.93754	0.172574	2.28935	0.162222	2.56678	0.172574	2.97365	0.187638	2.00834	0.189296	3.13606	0.161214	2.21724	0.172574	2.48094	0.162457	3.09338	0.172574	3.12216	0.172299	3.2021	0.155401	2.35224	0.170057	1.99017	0.172574	2.62106	0.168638	2.53397	0.159645	1.97892	0.165146	3.15102	0.15376	2.60978	0.174197	2.86787	0.138732	2.10716	0.16771	2.58091	1.5	0.505262
667	2.14	922.55	Pos	16.0329	65.0828	0.542347	0.203331	0.727775	0.189074	0.489821	0.214922	0.699214	0.214023	0.589253	0.187752	0.549724	0.208461	0.507021	0.178274	0.41929	0.191977	0.615825	0.206855	0.690027	0.226788	0.61577	0.25452	0.125855	0.194758	0.656382	0.193529	0.139763	0.225927	0.136576	0.189369	0.74951	0.1587	0.133748	0.20024	0.124526	0.188332	0.825395	0.219198	0.64179	0.178478	0.135824	0.198164	0.961143	1.40103
691	2.16	890.598	Pos	36.4845	44.5384	0.257455	0.27221	0.257455	0.75937	0.798552	0.986703	1.15416	1.1218	0.948915	0.251354	0.847207	0.871351	1.01491	0.238665	0.920015	0.266266	0.960522	0.928027	1.01794	1.09834	0.974269	1.26202	0.954194	0.810373	1.00167	0.268419	0.928455	0.960201	0.897398	0.219336	1.04638	0.183815	1.07597	0.856045	0.960465	0.218136	1.34148	1.0772	0.67717	0.206723	1.00253	0.78806	0.9706	0.879062
726	2.28	595.372	Pos	21.5583	76.6646	0.20684	0.545356	0.20684	0.169039	2.30568	0.878312	0.932158	0.879702	0.224895	0.619595	0.736941	0.186371	0.193224	1.1577	1.32547	0.196049	0.96996	0.653803	1.0068	0.694795	1.65069	0.259919	1.17209	1.64507	0.678029	0.959488	0.862855	0.230719	0.666458	0.166005	0.191343	0.13912	0.197937	0.914047	1.06407	0.829206	0.208785	0.192155	0.961838	0.156459	0.20101	0.173716	1.31637	0.988832
729	2.28	672.467	Pos	35.4191	92.8205	0.0451249	1.75526	0.153861	1.49539	0.0424179	2.29541	0.0451249	1.57301	0.0490639	1.42653	0.0494975	1.65016	0.0421545	1.5748	0.050023	1.18494	0.178298	2.05561	0.050023	1.31317	0.156966	1.7657	0.16093	1.74911	0.158082	0.841538	0.150069	1.49116	0.204139	1.76485	0.0417441	1.13569	0.252237	1.3798	0.0402053	1.2194	0.136648	1.39733	0.0362758	1.15921	0.184094	1.16037	0.908821	1.96243
749	2.27	617.385	Pos	20.7322	62.9254	0.188707	0.49857	0.188707	0.154537	1.8988	0.814517	0.74111	0.174929	0.615538	0.747495	0.679861	0.170383	0.176285	1.36659	0.910125	0.867951	0.886516	0.569335	0.728036	0.604743	1.17459	0.226231	0.911012	1.59619	0.912419	0.918926	0.651605	0.200816	0.518483	0.201446	0.163611	0.53999	0.696763	0.896053	0.853958	0.93373	0.178524	0.699533	0.72151	0.189861	0.171876	0.841145	1.12517	0.988785
753	2.28	644.452	Pos	37.7935	80.0485	0.0869153	0.520897	0.305047	0.630777	0.400302	0.861287	0.0869153	0.11288	0.409773	0.0990242	0.286012	0.109946	0.0811939	0.0940252	0.466344	0.16802	0.691398	0.628968	0.526793	0.198487	0.573786	0.668275	0.495942	1.03203	0.502885	0.169379	0.712173	0.726038	0.690944	0.824809	0.0804035	0.0837015	0.0831744	0.105611	0.0774397	0.09933	0.630435	0.115609	0.069871	0.0941329	0.0844654	0.104516	1.43537	0.593834
773	2.32	1226.68	Pos	15.702	40.5093	0.856854	0.790877	1.81458	0.629014	1.20516	0.459025	1.01758	0.95602	1.40514	1.01847	1.48201	1.33654	0.927668	1.44351	1.19628	0.862012	0.136481	1.19595	0.434939	1.12437	1.20561	1.10274	0.130552	1.13264	1.00353	0.578723	0.14498	1.16681	1.27902	1.04144	2.10091	1.28006	0.831789	1.19814	0.653769	1.007	0.735647	1.23284	0.847194	0.754558	0.934427	1.30254	0.998171	1.01237
777	2.3	551.346	Pos	12.5513	83.8415	0.229981	0.177177	0.229981	0.164754	2.44234	0.724934	0.941811	0.673705	0.829902	0.163602	0.756799	0.181647	0.214842	1.03487	1.63713	0.167283	1.15195	0.180247	1.27919	0.197616	1.93355	0.221781	1.39337	1.37919	1.39266	0.7923	0.846395	0.196866	0.224736	0.16501	0.212751	0.138287	1.03784	0.68979	1.24121	0.943106	0.232144	0.191003	1.12701	0.521016	0.223499	0.172674	1.12254	0.940507
780	2.32	1040.63	Pos	20.8204	50.4399	0.566048	0.827879	0.186956	0.686755	2.26121	0.870984	0.78123	0.875481	0.609826	0.925568	0.205072	0.714561	0.174649	1.55013	1.26901	0.866982	0.880813	0.707249	1.05967	0.601619	1.3642	0.225062	1.13523	1.62536	0.543862	1.06424	0.736259	0.199779	0.633399	0.637408	0.413179	0.668374	0.870498	0.902788	0.992478	1.19016	0.317023	0.718741	0.987754	0.791503	0.756961	0.870211	1.55979	1.13263
781	2.32	1227.69	Pos	16.1248	38.5296	0.719771	0.871759	1.65176	0.651857	1.16273	0.574377	0.883278	1.03998	1.22812	1.02323	1.11452	1.30526	0.811345	1.56265	1.13697	0.902009	0.507744	1.19248	0.179788	1.10734	1.05091	1.13597	0.161897	1.09936	0.971728	0.608217	0.179788	1.14316	1.15589	1.01604	1.83731	1.39176	0.805341	1.21583	0.575549	1.04503	0.720483	1.43377	0.790102	0.898401	0.544563	1.39687	1.02258	1.18044
788	2.34	996.604	Pos	20.7809	65.8008	0.595174	0.457783	0.393655	0.668213	2.23687	0.878137	0.758501	0.71675	0.657883	0.140903	0.55164	0.69102	0.418465	0.13379	1.57154	0.807225	0.972341	0.531415	1.05577	0.121387	1.4301	0.136231	0.216307	0.104244	0.236708	1.0968	0.720633	0.36278	0.816187	0.513997	0.439541	0.611818	0.133159	0.983796	1.19255	0.722647	0.42137	0.634653	1.01718	0.681608	0.135226	0.89253	1.40374	1.18466
798	2.36	909.555	Pos	18.997	84.4714	0.1515	0.152219	0.1515	0.141546	2.34991	0.605832	0.654289	0.160223	0.164724	0.966948	0.49854	0.156059	0.141527	1.30721	1.55946	0.843308	0.882577	0.154857	1.21291	0.16978	1.60758	0.190541	1.62892	1.32968	1.36597	1.17419	0.696389	0.169135	0.705887	0.217325	0.140149	0.182129	0.144979	0.780777	1.2241	1.0944	0.152924	0.251558	0.992875	0.61448	0.147229	0.704881	1.25446	0.965513
821	2.36	864.526	Pos	25.0164	57.9001	0.545297	0.452151	0.521397	0.717721	2.40376	0.754	0.644786	0.59989	0.51598	1.11084	0.435223	0.565943	0.464749	1.33046	1.61954	0.857383	0.981826	0.151117	1.30468	0.577761	1.71482	0.185939	1.6547	1.50035	0.452037	1.48184	0.706144	0.495152	0.669765	0.514035	0.708246	0.497611	0.80941	0.837751	1.40487	1.14131	0.299113	0.590507	1.09819	0.618575	0.289238	0.764107	1.57284	1.0975
856	2.41	1011.61	Pos	8.93685	33.868	1.19399	1.33438	1.37447	1.49399	0.548067	0.754129	1.40762	1.13019	0.49817	0.999252	0.489026	1.72865	1.34367	1.5172	0.468818	1.59183	0.808433	1.75221	0.955878	1.1487	0.674521	1.08478	1.04056	1.54379	0.844008	1.47235	0.586615	0.959097	0.865861	2.06712	1.6226	1.61513	1.6724	1.48286	1.74903	1.52725	0.849916	1.04048	1.07336	1.10273	1.15216	1.27799	1.09702	0.953217
860	2.41	1101.69	Pos	7.66396	40.4375	0.485326	0.531643	0.581633	0.314304	0.922359	0.648509	0.574062	0.489936	0.694559	0.374116	0.53991	0.528341	0.375892	0.494495	0.740438	0.430497	0.608129	0.803911	0.702506	0.459825	0.909319	0.660271	0.426704	0.367262	0.704725	0.240465	0.601969	0.361422	1.49488	0.539981	1.23992	0.648618	0.875681	0.669624	0.633175	0.422012	0.652535	0.555678	1.18868	0.534871	0.47554	0.449287	1.10473	0.84964
869	2.43	793.493	Pos	5.39951	20.3015	1.21544	0.835672	1.03619	0.972166	0.984233	1.19494	1.10323	0.89498	0.889159	0.811898	0.832178	0.781736	1.08353	0.881182	0.765174	0.79341	0.8615	1.00099	0.511035	0.76897	0.298795	0.850875	1.24781	0.699189	1.0118	0.743255	0.8921	0.764405	0.968131	0.829985	1.01767	0.837919	1.01654	0.830909	1.23664	0.883905	0.822284	0.780955	0.83262	0.929023	1.16059	0.978822	1.05959	0.910604
880	2.46	327.232	Pos	23.4431	65.5543	0.167978	0.198117	0.167978	0.184225	0.157901	0.209411	0.167978	0.79932	0.182641	0.182938	0.184255	0.203115	0.156921	0.173703	0.74957	0.788795	0.513649	1.01917	0.503934	0.739758	0.16771	0.795759	0.151262	0.202971	0.165528	0.20169	0.167978	0.235454	0.829349	0.224111	0.885994	0.778448	0.715781	0.820207	0.71414	0.711574	0.558902	0.778241	0.747708	0.827996	0.801857	0.23452	0.973918	1.03688
911	2.48	861.548	Pos	13.8934	95.1256	0.241633	5.56907	0.241633	5.13896	0.227138	4.33417	0.241633	7.82047	0.262726	5.06172	0.265048	6.63366	0.225727	6.02628	0.241633	5.16843	0.227468	6.0287	0.241633	5.00958	0.241248	5.88611	0.217588	6.40478	0.238109	5.73158	0.241633	5.21593	0.236122	5.83491	0.22353	4.8797	0.231233	6.17101	0.21529	5.69796	0.243906	6.74697	0.194248	5.24075	0.234823	6.66242	1	1.01052
932	2.48	1030.65	Pos	9.45829	63.8766	0.219259	0.875779	0.821841	0.198247	0.206106	0.225349	0.219259	0.224406	0.238399	0.196861	0.240506	0.218574	0.204826	0.953042	1.02621	0.20129	0.239026	1.08467	1.04088	0.71337	0.934079	0.916575	0.228643	0.204207	0.750622	0.202918	0.788475	0.236887	1.43576	1.05551	1.63849	1.35974	1.34705	1.12484	0.936216	0.727119	0.806598	0.962705	1.38944	0.904501	1.39791	1.0544	1.20525	0.978337
944	2.55	633.415	Pos	5.77211	44.4847	1.17968	0.244986	1.14938	0.886507	0.9161	0.895455	1.25248	0.773605	1.36176	0.226216	0.356332	0.813335	0.30347	1.10658	0.229604	0.997368	0.216144	0.910908	1.31703	0.853864	1.07293	1.08256	0.943448	0.943595	0.226255	0.865542	0.688811	1.02598	0.246795	1.11884	1.01393	0.808194	0.83112	0.892227	0.833183	1.052	0.843133	0.316087	0.203028	0.772105	0.736309	0.285755	0.94432	1.00044
945	2.51	806.482	Pos	10.0967	43.2739	0.853895	1.17055	0.811543	1.09821	0.645368	0.976251	0.839938	1.33361	0.248828	1.19995	0.251027	1.28915	0.830117	1.48202	0.589291	1.21569	0.440164	1.31625	0.132632	0.979466	0.132421	0.969141	0.930948	0.990745	0.130698	1.00163	0.397896	0.845676	0.694671	1.04643	0.771246	1.12076	0.671472	1.18768	0.907115	1.05532	0.427046	1.05264	0.528874	1.5887	0.699799	1.20523	1.16678	0.984332
956	2.54	709.444	Pos	13.6764	72.8642	1.04855	0.213551	0.987537	0.198577	1.23272	0.225724	0.634663	0.937858	1.05896	0.197189	1.19636	0.838296	0.811908	0.187234	1.60083	0.201626	0.215479	0.217251	0.686693	0.238186	1.34841	0.267312	0.890013	0.204547	0.225559	0.203256	0.228898	0.237282	0.921115	0.198886	0.215604	0.166676	0.223034	0.849683	1.09037	0.197798	0.705772	0.230215	1.08527	0.187449	0.725481	0.756415	1.31509	1.01729
985	2.57	630.436	Pos	10.6865	47.9701	0.256543	0.826478	0.98841	0.802096	1.25999	1.41055	0.256543	1.11259	0.278937	0.254385	0.844207	0.282443	0.791781	0.241543	1.06534	0.900712	0.259756	1.33669	0.827795	0.740376	0.275492	0.978206	1.54262	1.28558	0.271907	0.642542	1.22281	1.25168	1.34741	0.819696	0.831527	0.838137	1.21504	0.703058	0.266958	0.724821	0.970087	0.788303	0.240867	0.95954	1.07855	0.848666	1.14061	0.954424
987	2.55	678.494	Pos	7.03124	42.4608	0.90852	0.716633	0.884169	0.624397	1.04235	0.764831	1.10051	0.785946	0.569764	0.505744	0.643346	0.757432	0.742106	0.713305	0.829157	0.464188	1.39136	0.880475	0.84444	0.498587	1.22734	0.692646	0.831049	0.565308	1.19583	0.320799	1.00618	0.38477	2.19734	0.880375	1.45962	0.772828	1.90871	0.753775	1.11017	0.685873	1.1208	0.676686	0.932595	0.660921	0.756742	0.586092	1.07137	0.937527
1026	2.58	973.608	Pos	9.43664	29.3203	0.714035	0.862757	0.87508	0.491624	1.03729	0.868241	0.814031	0.779939	0.796455	0.622164	0.754106	0.852266	0.567036	0.85686	1.21535	0.776502	0.699455	1.16497	0.956053	0.850928	0.995463	1.08288	0.655933	0.624278	0.758908	0.470011	0.853676	0.641921	1.50531	0.842938	1.67829	1.03714	1.20346	0.987058	0.88786	0.640556	0.933129	0.79563	1.31287	0.619462	0.683031	0.630589	1.10475	0.899655
1048	2.64	1101.69	Pos	8.69272	37.6067	0.452436	0.712828	0.745571	0.177747	0.783093	0.723261	0.582112	0.644132	0.53055	0.430541	0.532729	0.638876	0.395233	0.47783	1.0054	0.378301	0.442835	0.825623	0.619241	0.568259	0.73518	0.945741	0.397244	0.370257	0.386621	0.192299	0.542022	0.421971	1.11945	0.514215	1.14373	0.638921	0.821686	0.745818	0.59932	0.334408	0.760129	0.728161	0.846264	0.37665	0.491403	0.376584	1.01903	0.821322
1062	2.63	806.289	Pos	15.1244	36.6578	0.955683	0.954059	0.875545	1.3744	0.763967	1.03146	0.83259	0.956606	0.294555	1.05755	0.297158	0.746796	0.772885	1.12444	0.214935	1.0307	0.607003	0.942589	0.214935	0.931318	0.738153	0.898751	0.709826	1.0387	0.2118	1.09348	0.214935	0.797576	0.897834	1.16385	0.876406	1.34896	0.85188	0.975106	1.09044	1.2365	0.676992	0.965284	0.954617	1.01138	0.729528	1.49541	1.05804	0.951878
1067	2.65	1158.66	Pos	8.7393	20.1343	1.21941	0.954756	1.31427	0.694147	0.965663	0.960929	1.36568	0.905798	0.891053	0.831015	0.999362	0.983785	1.19519	0.898399	0.917611	1.02391	0.565691	0.936544	0.94278	0.909676	0.923713	1.08008	1.01648	0.829756	0.453831	0.84165	0.812764	0.921764	0.606945	0.89828	1.08672	0.782284	1.05266	0.789868	1.02865	0.840051	1.10658	0.754046	0.662649	0.6931	1.02902	0.883025	1.08961	0.743293
1073	2.7	512.416	Pos	20.7388	57.6622	1.00198	0.600145	0.382566	0.811168	1.3465	0.546428	0.67627	0.44435	0.668396	0.129936	0.606805	0.144267	0.267056	0.123376	0.95725	0.977469	0.73336	0.477383	0.495752	0.724953	0.739302	0.654369	0.69421	0.437687	0.699681	0.630484	0.457568	0.627435	0.540751	0.894634	0.973207	0.104597	0.430478	0.722043	0.278591	0.124128	0.503415	0.913018	1.80847	0.117633	0.590882	0.130608	1.27287	0.832913
1082	2.72	424.363	Pos	18.9537	65.5469	1.06893	0.642705	0.10823	0.683529	1.23637	0.884376	0.10823	0.560127	0.117677	0.163791	0.519728	0.181857	0.101105	0.155523	0.816541	0.720244	1.02761	0.141482	0.454982	0.155115	0.736935	0.522249	0.723724	0.433795	0.662711	0.132367	0.620938	0.469137	0.133317	0.820997	1.0879	0.156826	0.836236	0.840061	0.364665	0.186108	0.137712	0.804737	1.23623	0.17637	0.605013	0.587471	1.21927	0.743921
1092	2.72	959.592	Pos	7.25716	39.2547	1.45885	1.06077	0.86997	0.446489	2.07617	1.27134	1.09938	0.813578	1.05802	1.05657	1.51901	0.686331	1.50897	0.740965	0.733817	0.363068	1.27822	0.58619	1.12551	0.754305	1.52692	0.647038	1.29242	0.571257	1.2192	0.731525	1.29191	0.972116	0.935477	0.502771	0.275228	0.408144	1.32392	0.678532	0.938354	1.06937	0.717321	0.951499	0.769186	1.37854	1.56003	1.14585	1.1025	0.828699
1097	2.73	380.337	Pos	14.8499	78.9622	1.08746	0.626218	0.297063	0.105569	1.14115	0.932303	0.582321	0.551089	0.740736	0.104831	0.755627	0.116393	0.650635	0.0995386	0.640024	0.54365	1.43904	0.115496	0.213341	0.126626	0.213001	0.42633	0.584336	0.108743	0.634543	0.108056	0.761386	0.461048	0.13034	0.105733	1.09629	0.0886095	1.37225	0.719054	0.11884	0.105154	0.403909	0.543839	1.06927	0.0996526	0.410115	0.110644	1.30295	0.928143
1102	2.73	1266.56	Pos	6.50879	140.617	0.273064	0.0230286	0.242516	0.0214138	1.32816	0.073024	0.248098	0.0242395	1.75865	0.0212642	1.19524	0.0236095	0.274446	0.0201907	1.21553	0.0217426	1.47034	0.0234276	1.63577	0.0256852	1.58832	0.028826	0.230819	0.0220576	1.76095	0.0219184	1.33624	0.0255877	1.29997	0.0214472	0.219667	0.0179738	0.220564	0.0226785	0.236449	0.0213298	0.0775505	0.0248256	1.44003	0.0202138	0.0746625	0.0224434	1.05614	1.02607
1103	2.73	1267.56	Pos	7.1898	93.3988	0.301817	0.260144	0.301817	0.241903	1.25699	0.274974	0.301817	0.273823	1.91949	0.240212	1.18662	0.266707	0.281949	0.228086	1.21662	0.245617	1.45083	0.264652	1.73834	0.290155	1.61993	0.325636	1.42444	0.249176	1.91102	0.247603	1.40833	0.289053	1.36061	0.24228	0.279205	0.203043	0.288827	0.25619	0.268912	0.240954	0.304655	0.280445	1.50605	0.228347	0.29331	0.253533	1.0404	0.9697
1138	2.79	393.279	Pos	19.6544	25.5631	1.03728	0.734388	0.942994	0.667004	0.689133	0.699162	1.11006	0.672945	1.02434	0.488667	0.413897	0.678705	1.08598	0.774348	0.947527	0.526117	0.809236	0.667241	1.02509	0.470615	0.770503	0.842077	0.933314	0.458998	0.546723	0.602877	0.507446	0.763011	0.48012	0.814066	0.884424	0.547905	0.839392	0.682988	0.822273	0.742405	0.880208	0.553054	0.716056	0.561791	0.897789	0.545019	1.02752	0.792313
1170	2.84	293.211	Pos	39.0109	49.7046	0.926915	0.782426	0.72706	0.728882	2.04945	1.17685	0.811314	0.787587	0.989808	0.978421	1.28963	0.805072	1.00246	0.511716	1.1606	0.425887	0.909268	0.560633	0.864207	0.167704	1.10173	0.188211	1.17384	0.144019	1.02	0.14311	0.886386	0.167068	1.49858	0.692913	0.665173	0.642805	1.29775	0.879915	0.213551	0.61211	0.241936	0.933171	1.24145	1.20637	1.26836	0.761677	1.08626	0.820672
1176	2.82	1014.62	Pos	6.30452	78.7718	0.93365	0.556216	0.487862	0.167358	2.33468	0.190238	0.58777	0.659973	1.25018	0.995069	1.1938	0.184519	0.727687	0.473397	0.261131	0.100617	1.08228	0.383194	0.783392	0.461419	1.16755	0.133397	0.235145	0.102075	1.23922	0.101431	0.93357	0.590057	1.1737	0.0992502	0.162895	0.249529	0.77625	0.40132	0.645604	0.490453	0.53323	0.554744	0.84313	0.0935424	0.171124	0.10386	1.0941	0.944589
1189	2.86	1083.68	Pos	8.24383	42.0052	0.361045	0.48443	0.485521	0.237369	0.825747	0.502393	0.465569	0.423812	0.650743	0.360561	0.523786	0.576727	0.340236	0.452032	0.882056	0.362034	0.526361	0.676965	0.658348	0.416664	0.759806	0.577394	0.376859	0.352955	0.647361	0.205715	0.51632	0.293646	1.39557	0.424695	0.968237	0.463263	0.722807	0.570967	0.498683	0.335534	0.543167	0.478489	0.950132	0.431624	0.875589	0.351889	1.01912	0.81999
1200	2.88	1103.71	Pos	7.53092	40.1478	0.478807	0.493982	0.498398	0.296349	1.10258	0.635048	0.571741	0.509593	0.744139	0.469516	0.664229	0.492764	0.406119	0.439339	0.928817	0.323472	0.65128	0.638453	0.638594	0.4405	0.795309	0.546733	0.587465	0.349124	0.813305	0.29326	0.677668	0.359189	1.40738	0.530678	1.19097	0.554492	0.790372	0.426532	0.564978	0.429619	0.551727	0.535789	1.08806	0.620107	0.42636	0.477751	1.08628	0.893334
1220	2.89	1142.66	Pos	6.55354	37.5965	0.316067	0.581787	0.335039	0.34304	0.646606	0.501057	0.367463	0.495725	0.739557	0.607423	0.739702	0.670899	0.512206	0.853042	1.54195	0.584723	0.570636	0.523335	0.630078	0.761178	0.709485	0.644296	0.417225	0.529738	0.699199	0.545133	0.625061	0.576138	0.632221	0.440596	0.478933	0.574386	0.32198	0.620245	0.270971	0.352282	0.280067	0.540437	0.823344	0.481588	0.368034	0.579182	1.11492	0.883
1233	2.93	999.623	Pos	6.70792	31.2572	1.04262	0.975826	0.75072	0.250051	1.76703	1.30825	0.957111	0.84914	1.20081	1.15575	1.17822	0.275691	1.02109	0.78036	0.868935	0.470656	1.07803	0.676119	1.09503	0.843115	1.21426	0.943394	0.99416	0.703249	1.24681	0.798696	1.12459	0.934822	0.993194	0.601503	0.954962	0.456814	1.00963	0.711886	0.684214	0.729011	0.537875	0.923833	0.878329	1.01588	1.01869	0.90177	1.14143	0.962244
1238	2.92	1040.65	Pos	14.6585	107.38	0.202121	3.92356	0.202121	3.36126	0.189996	4.7543	0.202121	3.32508	0.219764	3.95151	0.221707	3.38928	0.188816	2.72008	0.202121	0.81486	0.190272	0.87801	0.202121	3.58532	0.201799	4.55309	0.182007	0.826666	0.199173	2.46434	0.202121	4.0238	0.197511	0.803625	0.186978	0.673476	0.193422	2.54928	0.180085	2.50614	0.204022	4.45479	0.162485	3.26824	0.196424	3.12054	1	1.01052
1245	2.9	1254.72	Pos	23.4735	33.8407	0.779259	0.735531	1.61645	0.576068	1.13803	1.0332	0.959737	1.01067	1.42695	0.918557	1.28691	1.11305	0.847353	1.2786	1.13105	0.957264	0.58408	1.18947	0.206818	1.14468	1.21769	1.09843	0.186237	1.18886	1.01502	0.59441	0.634878	1.02553	1.32645	1.13496	1.79432	1.34264	0.882779	1.57067	0.790091	1.18138	0.853447	1.51487	0.953364	0.87303	0.536227	1.34112	0.987152	1.18663
1266	2.96	1057.67	Pos	7.25589	34.9507	0.859045	0.79686	0.558584	0.528725	1.45489	1.24901	0.754819	0.619894	1.29946	0.623975	0.862564	0.509339	0.663342	0.583128	0.797794	0.444822	0.887704	0.692015	0.46842	0.677775	1.26769	0.948173	0.980153	0.416524	1.21635	0.492666	1.32577	0.88573	1.42806	0.536641	1.14262	0.632959	1.16074	0.623614	0.75867	0.681271	0.642256	0.828563	0.620829	0.785502	0.788546	0.70711	1.08659	1.00271
1279	2.96	1043.65	Pos	8.27873	26.6453	0.773018	0.8435	0.655315	0.506441	1.29753	0.856167	0.718819	0.835554	0.98117	0.870954	0.873593	0.686074	0.597718	0.599936	0.81411	0.514552	0.904019	0.835432	1.01906	0.618952	1.11058	0.656479	0.746406	0.573246	0.955318	0.516864	0.896192	0.635813	1.62764	0.781153	1.02776	0.696473	1.064	0.8297	0.904041	0.810996	0.906906	0.898033	1.24052	1.00631	0.690933	0.755866	1.19009	1.01664
1284	2.96	1099.68	Pos	9.12271	35.5954	0.732224	0.880237	0.911536	0.487264	1.13004	0.818415	0.859188	0.744272	0.928655	0.483646	0.745852	0.849469	0.620035	0.649407	1.00741	0.600894	0.790899	1.07614	1.01172	0.694756	1.08165	0.207364	0.851775	0.662322	0.871496	0.157673	0.871574	0.552206	1.63513	0.802599	1.54892	0.987687	1.28687	0.920906	1.3445	0.57835	0.860243	0.871641	1.34637	0.733081	0.726979	0.614164	1.23093	0.933373
1286	2.96	1145.67	Pos	10.1051	60.0884	0.432512	0.639346	0.461211	0.156373	0.611333	0.177751	0.512283	0.177007	0.533784	0.15528	0.743482	0.172407	0.438665	0.572051	1.3923	0.700581	0.505366	0.627774	0.65781	0.653359	0.783475	0.2105	0.619435	0.161074	0.70153	0.160057	0.663863	0.186852	0.163287	0.156617	0.772625	0.472242	0.544209	0.504057	0.148881	0.155759	0.506008	0.543861	0.818268	0.14761	0.162388	0.163891	1.27317	0.933302
1289	2.97	1229.74	Pos	7.31245	41.5672	0.491642	0.684453	0.545556	0.40653	1.4148	0.883986	0.594552	0.467878	0.757632	0.619808	0.639803	0.708544	0.477029	0.657498	1.0649	0.473384	0.80465	0.694199	1.07031	0.470151	1.06538	0.740872	0.60176	0.6981	0.91408	0.453744	1.1352	0.621481	1.87191	0.572757	1.03003	0.572778	0.983278	0.468764	0.522085	0.459256	0.630294	0.527471	1.19054	0.738702	0.548788	0.368988	1.06776	0.985439
1297	2.98	1129.72	Pos	7.8023	42.9333	0.45895	0.594123	0.576673	0.304157	0.799939	0.565101	0.537304	0.451376	0.646771	0.352886	0.454529	0.487231	0.368727	0.424087	0.93635	0.401594	0.603333	0.788062	0.7965	0.455905	0.851592	0.626234	0.40052	0.39086	0.578608	0.208618	0.617621	0.263054	1.45296	0.698481	1.28575	0.700076	0.880686	0.716076	0.707269	0.478859	0.700047	0.649503	1.26956	0.585452	0.437703	0.393813	1.10286	0.894593
1326	3	1103.71	Pos	11.1369	82.8982	0.744616	0.125873	0.61946	0.117047	1.39921	0.942275	0.615662	0.132492	1.05101	0.116229	0.895354	0.129048	0.628673	0.110361	0.298116	0.118844	0.841918	0.128054	0.298116	0.140394	0.953655	0.157561	0.815705	0.361697	1.1923	0.119805	1.0031	0.528626	1.45259	0.117229	0.128127	0.0982438	0.132543	0.123959	0.69167	0.504294	0.139806	0.593869	0.111343	0.68551	0.733986	0.122674	1.18641	0.854285
1356	3.03	1012.64	Pos	11.9083	64.5743	0.595753	0.665705	0.700203	0.165221	0.74126	0.187809	0.672185	0.187023	0.681454	0.164066	0.217827	0.182162	0.185512	0.155784	1.04783	0.645517	0.732478	0.968089	0.817997	0.198177	0.794839	0.222411	0.708774	0.170189	0.650475	0.169114	0.706158	0.197425	0.985264	0.609157	1.29135	0.138679	0.788639	0.174979	0.58028	0.164573	0.542134	0.191545	0.802543	0.155962	0.459299	0.173165	1.22124	0.880148
1362	3.06	1142.66	Pos	10.1036	36.8427	0.349615	0.546808	0.547979	0.297082	0.779916	0.479852	0.385296	0.489576	0.786374	0.612835	0.820703	0.550309	0.545863	0.709297	1.49164	0.446767	0.539557	0.477261	0.680422	0.558154	0.824418	0.70844	0.580629	0.547143	0.819146	0.530992	0.778256	0.626689	0.905158	0.407179	0.53467	0.534956	0.447321	0.414215	0.375432	0.348135	0.347322	0.462406	0.990824	0.535439	0.486985	0.47422	1.08794	1.24962
1371	3.09	1015.62	Pos	6.48527	67.2583	0.900256	0.671744	0.628386	0.204799	2.42667	0.756194	0.697086	0.695471	1.16882	0.987942	1.1738	0.225799	0.924647	0.193101	1.03131	0.148689	0.911003	0.160212	1.02009	0.17565	1.25662	0.197129	1.28902	0.150843	1.27956	0.149891	0.957379	0.556897	1.40189	0.146669	0.819893	0.122915	0.731832	0.155089	0.677818	0.522758	0.564021	0.169772	0.979247	1.09058	0.979434	0.717252	1.14225	0.928253
1389	3.1	906.594	Pos	8.81253	36.9287	1.35485	1.16735	0.859881	1.1605	1.15589	1.3903	1.59461	1.24278	0.870017	1.5219	0.716275	1.1887	1.28619	1.31207	1.04025	1.00759	1.31893	1.22844	0.755085	1.56834	1.04024	1.15746	0.935249	1.45952	1.17452	1.28286	0.944016	0.93674	0.215373	1.29327	0.203887	0.860983	1.09072	1.18071	1.24932	2.30248	0.667417	1.56751	0.177179	1.20907	1.86193	2.1148	1.21399	0.924865
1406	3.11	1054.65	Pos	10.3199	42.3123	0.642594	0.873369	0.528943	0.336556	1.85061	0.941882	0.655208	0.636401	0.995524	0.833313	0.821735	0.674161	0.549667	0.560818	1.04015	0.369424	0.73122	0.686312	0.835485	0.572243	1.12312	0.870047	0.857293	0.385273	0.913073	0.386673	1.00564	0.623366	1.63157	0.414876	0.813846	0.38508	0.807529	0.559625	0.536415	0.436397	0.438547	0.679632	1.24107	0.72714	0.634045	0.632432	1.15958	0.902577
1426	3.16	1017.63	Pos	6.89708	57.4112	3.4993	1.1468	1.72989	1.02495	2.74356	1.99295	1.53901	1.37062	1.5881	1.69468	2.4131	0.899114	3.15178	0.857629	1.66807	0.471041	1.21517	0.625698	0.995259	0.961427	1.73525	0.867105	4.35705	0.710376	2.10985	1.53593	1.33872	1.62072	1.16238	0.480025	0.564456	0.415409	1.50947	0.871295	1.60328	1.02431	0.719859	1.06736	0.886807	1.98241	2.95911	1.56993	1.17316	0.966169
1433	3.16	1001.64	Pos	4.67833	19.689	0.890072	0.772998	0.739198	0.471662	1.24782	0.806211	0.707164	0.760996	0.876245	0.717954	0.835253	0.746572	0.782228	0.668768	0.91637	0.638352	0.776138	0.798012	0.977656	0.669199	1.04579	0.81989	0.796156	0.555336	0.995332	0.526602	0.764978	0.676425	1.1807	0.728168	1.09747	0.751469	0.988382	0.821547	0.778431	0.701208	0.776536	0.765868	0.973504	0.903451	0.773626	0.721436	1.06677	0.945991
1438	3.16	1039.65	Pos	4.92017	35.407	0.633886	1.06817	0.726139	0.465075	1.17336	1.15696	0.891205	0.639801	0.862299	0.614737	0.674622	1.09122	0.744299	0.681682	1.25938	0.502822	0.748264	1.00992	0.890496	0.807203	0.985698	1.20358	0.629241	0.464069	0.911838	0.487954	1.04358	0.708733	1.79869	0.592706	1.63435	0.649129	1.30001	0.860224	0.658951	0.559049	0.602354	0.832645	1.13029	0.715604	0.661136	0.664681	1.0714	0.902157
1509	3.19	1131.74	Pos	7.63075	43.0537	0.3439	0.614642	0.39482	0.301623	0.631224	0.452281	0.455786	0.478435	0.483005	0.425251	0.343346	0.536148	0.295434	0.427865	0.773211	0.391541	0.60734	0.593306	1.05078	0.389842	0.836689	0.538342	0.348111	0.443017	0.595713	0.31786	0.581217	0.327003	1.36798	0.727419	1.09846	0.635004	0.974514	0.763283	0.59265	0.423153	0.67168	0.643277	1.13358	0.595667	0.326948	0.412467	1.10731	0.914773
1515	3.2	624.424	Pos	15.3251	60.3652	0.350787	0.14706	0.294223	0.585226	0.467462	0.155444	0.404271	0.154793	0.583	0.509558	0.510597	0.15077	0.406254	0.631584	0.394682	0.599301	0.564048	0.149609	0.568171	0.164025	0.535177	0.184083	0.483688	0.729292	0.530398	0.57873	0.446223	0.163403	0.0958375	0.136962	0.0907265	0.6494	0.0938531	0.144825	0.0873821	0.525589	0.0989965	0.158536	0.455468	0.129085	0.0953099	0.143323	1.08907	0.629439
1526	3.22	983.577	Pos	10.8219	25.6593	0.863032	1.10335	0.770397	0.974959	0.756761	0.687814	0.839713	1.04585	0.689672	0.917258	0.753522	1.13319	0.883266	1.20605	1.2904	1.72528	0.615219	1.22827	0.601497	1.3599	0.693248	1.10313	0.964686	0.976653	0.724454	1.18467	0.597992	0.862883	0.774128	1.16747	0.996265	1.16395	0.725603	1.49773	0.960134	0.887996	0.943362	1.07152	0.967019	0.926425	0.690838	1.06085	1.12359	0.894836
1528	3.21	1042.65	Pos	7.46786	47.8901	0.770664	0.553554	0.55964	0.324193	2.17232	0.599041	0.620953	0.631566	1.1574	0.904091	1.11308	0.427595	0.63039	0.415488	0.931944	0.381154	1.06542	0.421371	1.00594	0.36611	1.23981	0.438606	1.04125	0.38804	1.03809	0.449367	0.867376	0.446978	1.45056	0.519874	0.705624	0.48471	0.7252	0.465155	0.684028	0.51293	0.63381	0.737207	0.914856	0.971873	0.685039	0.666676	1.017	0.907339
1530	3.21	1063.84	Pos	10.4879	71.2117	1.09991	0.270811	1.17941	0.251822	1.06389	0.286249	1.41501	0.285051	1.26523	0.250062	0.863753	0.277643	0.887945	0.237438	0.262483	0.255688	0.247095	0.275504	1.07916	0.302052	1.05445	0.338988	1.02724	0.259393	0.258655	0.257756	0.262483	0.300906	1.29128	0.252215	1.24631	0.211368	1.23982	0.266694	1.30026	0.250834	0.964288	0.291944	1.0996	0.23771	0.942611	0.263929	1.13274	1.05316
1531	3.21	1064.35	Pos	14.9541	76.0454	1.46626	0.215683	1.41714	0.20056	1.15089	0.227978	1.18415	0.227024	1.07076	0.199158	0.807381	0.221124	1.18127	0.189104	1.10576	0.203639	0.89163	0.219421	1.2475	0.81473	0.284943	0.269981	1.18114	0.206589	0.843705	0.205285	0.285398	0.239651	0.287092	0.200872	1.10502	0.168341	1.07574	0.212404	1.1439	0.199773	0.991709	0.232514	0.236179	0.18932	0.856536	0.210202	1.04877	0.961241
1533	3.23	1147.73	Pos	8.09192	55.4544	1.02088	1.29958	1.51182	0.645921	1.06971	0.890307	1.58158	0.887462	0.951574	0.636882	0.74413	1.18733	0.960924	1.02642	2.28735	1.14258	1.20494	1.51923	2.65811	1.12313	1.85727	1.2546	1.04753	0.948681	1.23859	0.637687	1.45034	0.571473	2.94445	1.5998	4.27278	1.80798	2.94699	1.76407	2.1503	0.879935	1.48267	1.04746	3.18101	1.01239	0.967675	0.647143	1.07987	0.940296
1535	3.21	1418.46	Pos	7.97791	20.5933	1.15848	0.942179	0.503482	0.720952	0.825089	0.780723	1.28391	0.68403	1.22322	0.702327	0.978489	0.793028	1.12194	0.755261	0.878545	0.736408	0.894206	0.831731	1.08356	0.913047	1.00176	0.952049	0.953904	0.711192	0.848603	0.762968	0.854816	0.683788	0.874264	1.14621	1.02156	0.663023	0.838738	0.913458	1.03477	0.783325	1.15239	0.953605	0.879659	0.487178	1.17887	0.827555	0.984923	1.02576
1536	3.21	1418.79	Pos	8.15498	27.3687	1.22715	0.90398	0.528014	0.614778	0.89613	0.734321	1.26262	0.681999	1.20456	0.723319	1.11937	0.738221	0.93964	0.624632	0.958917	0.693249	0.915904	0.766918	1.3379	0.689953	0.925873	0.712115	1.15711	0.640147	0.945296	0.609969	0.867684	0.548884	0.999552	1.00188	1.1189	0.571361	1.08399	0.771096	1.24785	0.726012	1.32313	0.852587	0.827156	0.384252	1.1603	0.8566	0.957523	1.09331
1559	3.21	1418.12	Pos	14.985	25.1937	1.40888	0.905505	1.20516	0.924918	0.970336	0.74988	1.40683	0.74938	1.25503	0.612139	1.04171	0.777662	0.995129	0.569953	0.852873	0.744113	1.0308	0.779415	1.32753	0.69972	0.944333	0.874041	0.974186	0.681975	0.943733	0.59784	0.840087	0.630751	0.9486	1.05859	1.05836	0.582408	1.04263	0.926148	1.31685	0.94021	1.24139	0.763749	0.953231	0.479093	1.05014	0.810045	0.931421	1.12446
1560	3.21	1419.12	Pos	11.5998	23.8549	1.24412	0.817113	1.15988	0.697712	0.985937	0.818595	1.33019	0.736017	1.38067	0.663032	0.958686	0.728341	0.90789	0.811561	0.900112	0.728441	0.852169	0.792144	1.24285	0.676037	1.0312	0.789497	0.895935	0.613729	0.836264	0.540247	0.921466	0.640051	0.739583	0.923771	1.01026	0.6443	1.00772	0.923933	1.13624	0.582555	0.992852	0.826211	0.731488	0.490742	0.877865	0.82988	1.00963	1.00079
1568	3.26	1085.7	Pos	6.11078	23.972	0.645209	0.798013	0.739913	0.450218	1.09238	0.829525	0.785621	0.668038	0.84809	0.661966	0.767419	0.81546	0.584567	0.730908	0.999771	0.540884	0.819695	0.806578	0.942228	0.658466	0.972037	0.873166	0.72707	0.564744	0.886575	0.506675	0.90527	0.607742	1.35938	0.706889	1.09441	0.594027	0.950278	0.73238	0.816732	0.542876	0.666622	0.809979	1.1258	0.69724	0.641513	0.636358	1.05668	0.872785
1573	3.25	1125.72	Pos	30.1423	94.8383	0.134136	2.55807	0.134136	1.26375	0.126089	2.63841	0.134136	2.00017	0.145845	1.64425	0.147134	2.35244	0.125306	2.19218	0.134136	1.4929	0.126272	2.17769	0.134136	2.23251	0.133922	2.69248	0.120788	1.45894	0.132179	1.25696	0.134136	2.18344	0.131076	1.74308	0.124086	1.22597	0.128362	2.3024	0.119512	1.46219	0.135397	2.62367	0.107831	1.42207	0.130355	1.52117	1.7143	0.505262
1576	3.27	1143.68	Pos	7.33522	27.3954	0.700749	0.86185	0.605676	0.614834	1.25571	0.874481	0.595399	0.806897	0.944093	0.857805	1.4069	0.81279	0.967314	0.794582	1.32734	0.458782	0.774829	0.611807	0.64337	0.773873	0.918624	0.756354	1.09639	0.581493	1.12137	0.743605	0.971987	0.637624	1.09581	0.574478	0.729267	0.712871	0.655574	0.803274	0.638364	0.550372	0.460247	0.926378	1.11608	0.958598	0.693656	0.880022	1.09861	1.04873
1609	3.28	1127.71	Pos	7.69676	48.4523	0.904822	0.764472	1.29567	0.465673	1.59012	0.786806	1.13678	0.731603	1.09727	0.668781	0.945605	0.856368	0.883323	0.720003	1.78908	0.417887	1.08099	0.963158	1.65504	0.76555	1.57853	0.982108	0.842674	0.719502	1.10485	0.467429	1.22783	0.465383	2.31788	0.663484	2.80754	1.31625	1.82924	1.11794	1.6053	0.720797	1.55189	0.948113	2.33533	0.860885	0.942179	0.612744	1.18273	1.00993
1650	3.35	1008.52	Pos	19.6781	42.8529	1.23664	0.851121	2.52363	0.858524	0.863633	1.42716	1.30878	1.71796	1.80838	1.29166	1.5401	1.33438	1.44658	1.30834	0.891503	0.752553	0.507922	1.30227	0.179851	1.01589	0.865933	1.26355	0.161953	1.30638	0.901577	1.05492	0.179851	1.61853	0.612739	0.931626	1.01718	0.959391	0.637137	1.12583	0.831724	1.41074	0.747366	1.25582	0.663335	0.867171	0.884247	1.67712	1.00485	1.06108
1653	3.36	1053.67	Pos	7.27954	24.6116	0.70297	0.80199	0.815879	0.781389	1.13619	0.970145	0.850487	0.619226	0.965942	0.619816	0.653047	0.900796	0.657982	0.788342	0.880539	0.688086	0.837674	1.08175	1.11788	0.710828	0.99079	0.910832	0.450327	0.679345	0.765982	0.683813	1.08068	0.586128	1.19516	0.640291	1.1146	0.636247	0.927738	0.646224	0.625959	0.609068	0.645224	0.70592	1.00948	0.497822	0.613725	0.487461	1.02299	0.854708
1686	3.36	1186.69	Pos	7.20286	40.7011	1.02799	1.46106	1.25489	0.966438	1.25212	0.930037	1.20958	1.17964	1.54737	0.997607	1.75145	2.01227	1.79412	1.88015	4.47921	2.21407	1.24432	1.40267	2.15377	2.29271	1.74426	1.49812	1.44637	1.55989	1.82045	1.70113	1.54334	1.10816	1.49224	1.13115	1.87825	2.21855	1.22201	1.64844	1.4852	0.951386	0.998684	1.11097	3.20395	1.24936	1.32165	1.32446	1.00671	1.00374
1694	3.39	1040.67	Pos	13.4342	63.6789	0.633207	0.764032	0.482093	0.205642	1.09578	0.98474	0.514384	0.698331	0.794656	0.770538	0.509745	0.226728	0.699061	0.193896	0.152345	0.126695	0.68142	0.136513	0.457036	0.692268	0.681373	0.809032	0.137185	0.12853	0.782841	0.127719	0.606793	0.805912	0.728782	0.124973	0.0864118	0.104734	0.524884	0.132148	0.0832264	0.527533	0.282866	0.76766	0.0750922	0.870104	0.583163	0.130778	1.27341	0.799482
1695	3.39	1041.67	Pos	10.3738	58.5482	0.612416	0.810541	0.507631	0.205631	0.95918	0.996699	0.484009	0.232765	0.740918	0.892018	0.645029	0.226716	0.648081	0.193885	0.602335	0.208788	0.523771	0.224969	0.53303	0.246647	0.783948	0.830424	0.545542	0.211813	0.67377	0.210476	0.609324	0.245711	0.760602	0.205952	0.141779	0.172597	0.497009	0.217775	0.136553	0.204824	0.154703	0.865157	0.123207	0.826805	0.532535	0.215517	1.14586	0.864643
1711	3.42	1039.65	Pos	6.46842	37.8662	0.915772	0.974733	0.965987	0.434847	1.87663	1.11756	1.0706	0.919106	1.37528	0.748924	1.38259	1.06966	1.02812	0.68795	1.59913	0.393098	1.1301	0.718092	1.02478	0.701634	1.35282	0.903451	1.85545	0.712819	1.37651	0.689432	1.66313	0.979845	1.48621	0.484576	0.930227	0.388239	1.10023	0.613448	0.800494	0.501968	0.639961	0.850924	1.0969	0.883137	0.982712	0.770336	0.977226	0.956455
1727	3.44	986.605	Pos	15.1386	51.2927	1.05702	1.33288	0.887692	2.03893	0.176978	3.09798	0.683152	0.842107	0.614121	1.53029	0.206516	0.72418	1.84449	0.884217	0.289397	1.27251	0.937313	0.991295	0.289397	1.30968	0.871303	1.57845	1.9364	1.08105	0.85553	2.35705	1.23761	1.84863	0.518688	1.04223	1.06486	0.896244	1.05767	0.960182	1.03935	1.72061	0.911125	1.62025	0.906936	1.64015	1.1498	2.16332	1.02575	0.490501
1730	3.43	997.614	Pos	11.8654	62.2406	1.79413	0.290381	2.02007	1.72466	0.528818	0.920802	2.12605	1.94487	0.85467	0.268132	2.02709	0.297706	1.77671	2.13519	1.56229	0.107022	1.10631	2.67898	1.23226	2.17477	1.02835	0.141889	1.46611	0.108573	1.10184	0.107888	0.765804	1.13361	1.05827	2.33508	2.83808	1.39164	0.345454	3.13662	3.29911	1.64742	1.6406	0.971418	1.78058	1.41782	0.350816	1.73557	1.02566	0.653029
1732	3.43	1027.65	Pos	5.40397	23.3412	0.993021	0.969497	0.72492	0.515873	1.47548	1.03415	0.987938	0.847214	1.12889	1.03678	1.04819	0.860634	0.996296	0.734355	0.78158	0.50994	1.08502	0.691492	1.20688	0.850052	1.25736	0.864234	0.961506	0.709937	1.05784	0.716958	1.30021	0.839098	1.07783	0.744315	0.548191	0.544117	1.08296	0.762359	0.879225	0.881441	0.697518	0.985283	0.959511	1.05108	0.965095	0.859678	1.01634	0.89238
1765	3.48	1257.77	Pos	8.0512	35.0648	0.47263	0.709984	0.630535	0.442561	1.03919	0.748691	0.611813	0.501323	0.742251	0.63718	0.60399	0.649966	0.48767	0.661328	0.776721	0.622933	0.793403	0.848645	1.2429	0.581858	0.972953	0.775858	0.507326	0.767411	0.836123	0.482271	1.00106	0.519892	1.75742	0.888961	1.21001	0.782618	1.06158	0.696093	0.658201	0.606286	0.826953	0.690374	1.30335	0.674999	0.513681	0.489945	1.1942	0.946638
1850	3.61	1067.68	Pos	5.21	11.3531	0.854221	0.941736	0.931197	0.724628	0.9592	1.00531	0.975701	0.896086	1.01575	0.796303	0.892058	1.00497	0.820966	0.873455	0.972689	0.823886	0.875716	1.05735	1.01339	0.96857	1.01743	1.13098	0.754839	0.836749	0.932437	0.762567	1.02486	0.900331	1.12862	0.859373	1.07731	0.789556	1.01762	0.880744	0.808843	0.81486	0.933027	1.01911	0.922606	0.757331	0.824582	0.841779	1.01813	0.855153
1876	3.65	1129.72	Pos	7.77645	23.0842	1.08784	1.16284	1.36438	0.828221	1.3946	1.10767	1.31345	1.23027	0.90916	1.02327	1.11369	1.08783	1.17918	0.92448	1.4301	0.90839	1.17581	1.37992	1.54998	1.10936	1.41048	1.11448	1.42728	0.947058	1.20624	0.725221	1.13323	0.931516	1.82746	1.18279	2.00688	1.1471	1.70304	1.37634	1.86376	1.0283	1.3816	1.31269	1.81147	1.40194	1.3759	1.02443	1.16377	1.02363
1885	3.68	792.502	Pos	11.2152	33.0741	1.00966	0.753416	0.839757	1.07423	0.753974	0.718709	0.860665	0.982747	0.924427	0.778904	0.401513	0.716963	0.907177	0.83896	0.591878	0.670693	0.55664	1.02271	0.470371	0.181305	0.617462	0.610426	0.996907	0.732836	0.583811	0.618356	0.477143	0.180617	0.214674	0.795462	0.697593	0.720819	0.713631	0.993013	0.958236	0.889341	0.665252	0.834731	0.555789	0.896432	0.213493	0.955257	1.08781	0.921789
1888	3.68	820.521	Pos	7.42424	48.1057	1.0821	0.339066	0.897713	1.7543	0.545166	1.07518	0.944603	1.38893	0.624648	1.01813	0.750018	1.52905	1.18806	0.297282	0.996114	1.05555	0.56714	1.55255	0.50374	0.299023	0.625468	1.10925	0.553316	0.256791	0.728183	1.49199	0.522471	0.893663	0.612475	0.386833	1.07884	1.77778	0.782177	1.85438	1.33332	0.384715	0.647101	1.3433	0.908576	1.22694	0.832858	0.404799	1.14946	0.972316
1924	3.71	878.562	Pos	7.60547	52.728	1.97459	1.31901	1.15338	0.940813	1.27872	1.34697	1.05737	1.63797	0.854887	2.20458	1.1013	1.26066	1.65933	0.884583	0.167845	0.260058	0.474016	0.280212	0.711437	0.921641	0.167578	0.34478	1.63644	1.02573	1.10684	1.41604	0.644629	1.57731	0.214327	0.74311	0.202897	1	0.20989	0.949181	1.02398	1.20662	0.664176	1.35805	0.681309	2.0051	1.3345	1.48574	1.22017	0.957848
1926	3.71	1113.73	Pos	5.13773	27.9122	0.716012	0.719952	0.751393	0.399858	0.97308	0.765365	0.717741	0.684343	0.887829	0.56021	0.752659	0.66959	0.686213	0.538074	0.901121	0.557247	0.917783	0.785053	1.05931	0.671019	1.03051	0.784477	0.844684	0.587179	0.801228	0.429385	0.861719	0.557194	1.28547	0.709402	0.96164	0.61436	0.269618	0.786797	0.828966	0.607212	0.853182	0.808255	1.11565	0.682353	0.273803	0.651058	0.996877	0.936
1951	3.77	602.429	Pos	9.16942	33.5916	0.873619	0.400478	0.895525	0.375161	0.542554	0.31091	0.74529	0.411839	0.805521	0.434158	0.741536	0.427539	0.655353	0.423703	0.322229	0.354589	0.71478	0.465284	0.55171	0.360095	0.61274	0.347141	0.552112	0.30712	0.623899	0.336799	0.550916	0.280556	0.470977	0.43229	0.708966	0.378173	0.479084	0.452066	0.84445	0.488891	0.741342	0.413827	0.554294	0.227796	0.523935	0.646342	1.12429	0.838743
1956	3.78	1085.7	Pos	8.30243	30.7277	2.20464	1.09823	1.88599	1.04509	1.42429	1.91252	1.59187	1.38754	1.47592	1.2546	1.52367	1.08254	2.20266	0.993739	1.92917	0.889235	1.15136	0.985858	1.18746	1.20877	1.51835	1.31454	2.78175	0.921452	1.66372	1.48124	1.39587	1.27595	1.32511	0.806823	1.22184	0.819728	1.41556	1.00831	1.66783	1.05648	0.794925	1.1458	1.35719	1.35355	2.07915	1.31708	1.04468	0.809463
1964	3.8	1069.7	Pos	6.8964	22.0069	0.688797	0.707792	0.630169	0.445183	0.956186	0.789579	0.581313	0.699286	0.924429	0.79972	0.714219	0.602706	0.659672	0.503096	0.755596	0.362166	0.699348	0.521138	0.669476	0.561332	0.849536	0.705146	0.785937	0.475862	0.876438	0.6479	0.760515	0.674059	0.715749	0.483026	0.426894	0.415942	0.564236	0.551842	0.529746	0.583696	0.38085	0.633518	0.626859	0.719333	0.630767	0.675755	1.12751	0.997095
1982	3.81	1566.95	Pos	6.07747	41.4559	1.49034	0.986285	1.40383	1.22165	0.439871	1.07481	1.66546	0.98672	0.508789	0.840503	0.513286	1.14687	1.35561	1.21239	0.291884	0.906506	0.824318	1.32066	0.291884	0.826993	0.291419	0.309373	1.22962	0.875765	1.2235	0.777385	0.93608	0.274618	0.317377	0.939787	1.45024	0.918075	1.22357	1.02788	1.20696	1.06427	0.983514	0.719321	0.261093	0.933037	1.2103	1.05467	0.991527	1.03211
1983	3.81	1567.95	Pos	38.749	57.1662	2.32911	4.0782	2.32162	4.53446	0.46436	4.28612	2.52678	3.65087	1.61135	3.28016	0.541863	4.31802	2.01887	4.23009	0.45822	3.31642	0.431358	5.1198	0.45822	3.30559	0.45749	4.10732	1.97584	3.10088	0.451537	3.51731	0.45822	3.77441	0.489233	3.6026	1.99674	3.17738	2.00792	3.77408	1.97562	4.35609	1.51608	3.42568	0.402472	3.48439	1.98902	4.02321	1	1.01052
2025	3.87	1131.74	Pos	8.88823	37.7173	1.60115	0.814481	1.30067	0.667759	1.16773	0.911512	1.16009	0.948197	1.5331	0.737656	0.521429	0.810694	1.31683	0.651337	1.7122	0.659048	1.04363	0.922072	1.52409	0.719027	1.55686	0.925201	1.56806	0.618698	1.21408	0.625117	0.99769	0.653422	2.13155	0.985964	2.00494	0.999874	1.92633	1.15619	0.970496	0.899543	1.42189	0.881709	2.06697	1.05664	1.49518	0.906869	1.09761	0.899048
2031	3.9	1099.71	Pos	24.5927	34.3553	0.854137	1.24157	0.696465	0.580333	0.771748	1.24072	0.816383	0.982154	1.09474	0.843572	1.17286	0.940964	1.43686	0.812392	1.06581	0.830757	0.641613	0.665789	0.579232	1.16801	0.719631	1.29944	1.25836	0.635339	0.922631	0.843593	0.816268	0.919517	0.46897	0.280207	0.431535	0.394033	0.637166	0.678533	0.502713	0.602538	0.287096	0.864438	0.554123	0.767523	1.10165	0.967839	1.14157	0.535555
2072	3.94	987.608	Pos	28.3117	124.867	2.4357	5.53283	0.30981	20.1952	0.291225	11.789	0.30981	1.94125	0.336853	10.5124	0.33983	5.96253	5.43005	1.617	0.30981	1.41822	1.3614	1.52813	0.30981	7.7924	0.309316	1.88026	2.52591	10.6889	0.305291	25.3774	0.30981	5.00709	0.302744	7.48083	0.286598	6.54652	2.29708	8.60988	2.02657	5.13649	0.312723	6.73168	0.249055	18.3456	2.06512	12.8635	1	1.01052
2077	3.94	1115.74	Pos	7.25501	42.5837	0.511762	0.638708	0.53039	0.336175	0.78308	0.699233	0.588791	0.474523	0.767698	0.541214	0.187117	0.635541	0.159358	0.484275	0.821134	0.141153	0.715323	0.703103	1.037	0.562579	0.789242	0.610075	0.465138	0.143198	0.809777	0.426882	0.750799	0.540314	1.55115	0.82307	1.10254	0.731713	1.18341	0.792932	0.846038	0.621544	0.820334	0.824264	1.3088	0.694828	0.604891	0.778088	1.08134	1.03255
2082	3.97	587.467	Pos	14.2623	31.7808	1.10623	1.62861	1.23486	1.46071	0.598645	1.2111	1.39578	1.43714	0.584594	1.11913	1.21895	1.73809	1.04283	1.24009	0.615098	1.39012	0.514952	1.86176	0.663845	1.01585	0.635084	1.34777	0.991339	1.64688	0.647514	1.35615	0.58646	1.05785	0.650559	1.33328	1.35358	1.09182	1.19544	1.31863	1.09988	1.2771	0.915913	1.47667	0.634847	0.969503	0.816889	1.44139	1.19967	0.871477
2094	3.98	970.61	Pos	11.5066	98.2881	0.621107	0.271339	0.426153	1.57135	0.106831	0.947112	0.340947	0.285607	0.12357	1.32328	0.124662	0.834554	1.23702	0.237901	0.601379	0.199992	0.578395	0.215491	0.294396	0.236256	0.293301	0.265146	0.847202	0.20289	0.579764	2.47452	0.664616	0.746925	0.0956896	0.241392	0.0905865	0.202298	0.457782	0.765751	0.392371	0.756014	0.0988438	0.9084	0.07872	2.49804	0.546232	2.09245	1.12489	1.01282
2111	4.03	1095.72	Pos	3.23771	12.0099	0.803006	0.960474	0.887436	0.738825	0.932839	0.949786	0.844219	0.855795	0.872654	0.785072	0.854403	1.0335	0.771419	0.837478	0.973512	0.859486	0.90425	1.03515	1.04046	0.961021	0.989031	1.08421	0.678663	0.898549	0.840954	0.778894	0.927098	0.76105	1.13291	0.968381	1.11713	0.902814	1.06966	1.0093	0.876311	0.828504	0.946218	1.00618	0.953193	0.836937	0.721763	0.842917	1.01033	0.928976
2207	4.14	1111.71	Pos	5.3311	39.1366	0.751221	0.776373	0.698063	0.38272	1.38742	0.680119	0.74498	0.700873	1.00775	0.762671	0.861167	0.652395	0.573136	0.512158	0.947323	0.401891	1.08787	0.822883	1.40426	0.50722	1.07359	0.717561	0.703424	0.550367	1.08422	0.378753	1.14204	0.397547	1.89907	0.660398	1.0946	0.543922	1.04186	0.71464	0.956888	0.639969	0.869844	0.754653	1.59131	0.7769	0.723764	0.71142	1.07702	1.00304
2208	4.16	1237.7	Pos	7.83646	46.847	1.67885	1.25682	2.05677	0.786426	2.69322	0.946825	2.28817	1.01775	2.06521	1.15199	1.99235	1.30393	2.11268	1.19576	2.4495	0.946031	2.62105	1.27237	4.08427	1.01778	2.27811	1.41505	1.81726	1.18143	2.57066	0.936115	3.09355	1.02908	3.00765	1.22954	2.38184	1.01924	3.38028	0.979154	1.67081	0.936376	1.99163	0.857382	2.87698	0.95892	2.26653	0.899636	1.11355	1.05684
2209	4.16	1238.7	Pos	20.7983	44.5185	1.35093	1.23269	1.85464	0.74887	2.17772	0.896936	2.05982	0.917771	1.81841	1.20573	1.71382	1.19065	1.6921	1.25698	1.8589	0.868268	2.33916	1.12331	3.36144	0.892829	1.86956	1.32273	1.64001	1.0056	2.43449	0.855659	2.67945	0.914216	3.01048	1.09359	2.40124	0.873355	2.67878	0.949585	1.60832	0.843798	1.66075	0.899111	2.68263	0.837965	2.2978	0.930337	1.08905	1.09103
2220	4.17	1087.71	Pos	7.26576	40.5451	1.23318	0.188089	0.752903	0.556868	1.55983	0.596433	0.643939	0.782321	1.03679	0.774101	1.1675	0.192834	0.916933	0.509819	1.67453	0.487674	1.30429	0.576251	0.562565	0.64083	1.25204	0.529531	1.648	0.58635	0.906549	0.644181	1.31978	0.647414	0.926188	0.744528	0.881461	0.647679	0.804239	0.812695	0.883111	0.696306	0.700827	0.723948	0.864794	0.719036	0.922231	0.759872	1.15231	1.01547
2222	4.18	1113.73	Pos	6.78128	27.149	2.76476	1.27622	2.43596	1.208	1.41663	1.7542	1.94489	1.4563	1.54521	1.29217	1.63932	1.25764	2.41982	1.16069	2.15996	1.2266	1.37718	1.31492	1.65702	1.52066	1.67513	1.5134	2.8495	1.04867	1.77789	1.7678	1.47046	1.31075	1.60259	1.21934	1.78867	1.20573	1.82835	1.52423	2.39852	1.21756	1.19258	1.4362	1.88612	1.79266	2.33514	1.45786	1.15239	0.986322
2256	4.23	1153.76	Pos	9.06348	42.7689	0.64844	0.825902	0.564841	0.788837	1.92004	1.25348	1.13922	0.652258	1.14584	0.895154	0.872858	0.627505	0.687432	0.763435	0.620731	0.597005	1.3104	0.633933	1.17107	0.725716	1.56588	0.897307	0.442373	0.614447	1.06542	0.426754	2.01795	0.685877	0.787444	0.555153	0.700197	0.547992	0.969145	0.566868	0.564574	0.843331	0.466952	0.747497	0.56915	0.623936	1.1703	0.796881	1.01574	0.882997
2321	4.3	1127.74	Pos	23.6657	32.7472	0.868353	1.10042	0.680409	0.654019	0.79037	1.13803	0.768143	0.880637	0.745787	0.711716	1.27619	1.08757	1.54016	0.838496	1.14314	1.14413	0.824423	0.655043	0.638816	1.52785	0.684575	1.0923	1.29921	0.771054	0.671989	1.12103	0.839769	0.754131	0.479423	0.445946	0.495028	0.537489	0.682351	1.01191	0.568058	0.657282	0.306173	0.936294	0.670554	1.06706	0.960592	1.15728	1.11503	0.548733
2325	4.3	1131.74	Pos	11.4049	66.1495	7.14393	1.64086	5.21156	1.82406	3.09592	2.59301	3.54037	2.36978	2.12714	1.79468	3.20838	1.74638	7.14385	1.29492	6.62211	1.28066	2.21971	1.57436	2.02149	2.05639	2.7549	1.78241	9.77927	1.1997	2.44288	2.24706	1.81888	1.7547	2.62968	1.16236	3.03962	1.39539	3.4998	2.05184	5.8891	1.7784	1.64974	1.79664	3.53061	3.19224	6.38464	2.27233	1.21957	0.893737
2336	4.31	768.526	Pos	11.5934	37.1097	1.34342	1.39648	1.17687	1.71445	0.741963	1.13733	1.44335	1.75732	0.676914	1.38076	0.625924	1.92482	1.17757	1.62064	0.690511	2.17326	0.844106	1.93992	0.938633	1.98436	0.891805	1.24652	0.988244	1.71173	0.990269	1.68577	0.824476	0.825581	0.746752	1.66371	1.29327	1.75233	1.11705	0.397757	1.55835	1.57061	0.713334	0.435415	0.98614	1.06359	0.854728	1.28145	1.24127	1.0157
2364	4.34	825.556	Pos	7.65968	74.0395	3.3027	1.25141	2.13547	4.62738	1.93979	1.72653	1.9917	0.861561	0.683696	2.36693	0.865373	1.10803	6.95775	1.00745	0.300059	1.53337	1.42752	0.766178	0.300059	1.36612	0.898743	0.752396	3.59153	2.20072	1.69485	5.98315	1.75836	1.11067	2.00779	1.62518	1.65527	0.833264	2.22012	1.82269	2.72575	1.27677	0.627682	1.27785	0.600271	4.04601	2.26444	2.84042	1.11579	0.908124
2421	4.4	1115.74	Pos	9.61973	35.0307	1.98048	1.2481	1.84518	1.17389	1.0916	1.23345	1.67536	1.39196	1.37137	0.757157	1.09593	0.989547	1.59695	1.0994	1.78771	1.38725	1.14168	1.61832	1.82616	0.92493	1.83018	1.35898	2.21229	1.16717	1.69941	0.950596	1.2895	0.985645	2.03749	1.64693	2.8865	2.0534	1.9292	2.0035	3.54415	1.28088	1.42656	1.39413	2.68086	1.46547	1.90268	1.3759	1.15044	0.913673
2424	4.41	1144.75	Pos	17.0572	61.4705	3.1364	1.52286	2.32086	1.10511	1.3027	2.15476	1.66382	1.79936	0.966576	1.42048	1.80789	1.06956	5.14842	0.878156	1.78335	0.872211	0.798727	0.866402	0.710645	1.47813	0.997427	1.5014	2.63191	0.793894	1.09615	1.55361	0.803402	1.16205	0.393019	0.504899	0.372059	0.525539	1.67363	1.32537	1.72396	1.23899	0.405974	1.55967	0.969962	2.48121	3.18635	1.58338	1.14062	0.719269
2457	4.45	1123.75	Pos	28.6623	91.2489	2.25415	0.788344	2.99896	0.617196	2.72501	0.583856	0.532774	0.624225	0.57928	0.588029	0.5844	1.0403	0.497703	0.826792	2.86487	0.149806	2.91224	1.10182	2.74664	0.760961	3.03305	0.198611	1.93825	0.698706	2.59008	0.151017	2.59229	0.528896	5.47104	0.204474	5.2112	1.01483	1.04591	1.04345	2.92138	0.759106	1.10322	0.826419	4.78384	0.192715	1.06214	0.641914	1.01404	0.996333
2460	4.48	570.437	Pos	8.17919	73.4499	0.962598	0.195141	1.24692	0.181458	0.883097	0.206265	0.227569	0.873414	0.742301	0.180189	0.24962	0.200064	0.212589	0.171093	0.706019	0.184244	0.988879	0.198522	0.87667	0.217652	1.2219	0.244267	0.79024	0.186913	0.865655	0.185733	0.809215	0.216826	1.13358	0.18174	1.13591	0.152307	1.11843	0.192174	0.974177	0.180746	1.03638	0.210368	0.778263	0.171289	0.65244	0.190182	1.15591	1.0351
2462	4.47	603.462	Pos	11.3811	90.4207	1.20173	2.42508	1.11515	0.167454	0.61769	0.190346	1.49308	0.18955	0.613459	0.166283	0.574489	0.184624	0.827796	0.157889	0.633301	0.170025	0.765012	0.183201	0.511874	0.200855	0.66379	1.2759	0.953591	0.172488	0.725462	0.1714	0.531829	0.200093	0.927048	0.167715	1.46888	0.140553	0.246541	0.177343	1.79661	0.166797	0.260052	0.194133	0.920657	0.15807	0.751102	0.175504	1.33596	0.990113
2533	4.5	1128.76	Pos	21.4044	35.7217	0.702125	1.59747	0.583741	0.683332	0.632104	0.258917	0.817132	0.915248	0.66349	0.226185	0.822377	1.02216	1.30279	0.752926	0.787131	0.954697	0.85478	0.766817	0.906182	1.11318	0.609297	1.18421	0.901941	0.223214	0.700243	0.221805	1.03368	0.77681	0.73411	0.817659	0.77654	0.786246	0.962984	1.22386	0.898197	0.678802	0.486997	1.05515	0.836838	1.24433	0.94886	1.28555	1.1956	0.857959
2561	4.54	1594.98	Pos	14.3248	48.0074	1.78455	1.32808	1.89241	2.57012	0.571874	1.08231	1.6024	1.34703	0.710369	1.12486	0.868993	2.05775	1.88718	2.11783	1.21278	4.52079	0.90866	2.20577	0.255723	2.42963	0.765946	1.49918	1.42049	2.03123	1.28028	2.53725	0.255723	2.41478	0.713041	1.86566	1.94969	2.49231	1.38002	1.86354	2.01192	1.83139	0.961551	1.65906	1.11141	1.32259	1.28569	1.86319	0.982544	1.02816
2568	4.57	847.576	Pos	8.37591	40.3185	1.55141	1.38928	0.88209	1.00368	1.22059	1.32824	1.38744	1.33023	1.11756	1.77188	1.01464	1.27693	1.76582	1.14031	0.437666	0.616333	1.10522	0.592208	0.759914	1.38823	1.05847	0.985936	1.37606	1.13198	1.1015	2.00495	0.993068	1.23566	0.452475	0.712052	0.190936	0.443726	0.938491	0.878704	0.996831	1.23709	0.380941	1.04415	0.428669	1.21173	1.65238	2.16014	1.17252	0.936065
2614	4.65	783.545	Pos	8.39921	34.2784	1.25365	1.76484	0.981711	1.2304	0.94234	0.666954	1.27853	1.04843	0.790538	0.990505	0.633899	1.5644	1.10422	1.37644	0.805036	1.16005	0.758962	1.75059	0.733514	1.43287	0.824275	0.872743	0.680962	0.871033	0.723437	1.03826	0.598858	0.595359	1.05924	1.82187	1.56584	1.72321	0.942839	1.68219	1.51703	1.94669	0.939396	1.19427	0.957074	1.26125	0.694534	1.65702	1.17789	0.98378
2619	4.64	1025.68	Pos	10.0794	81.5648	1.26676	2.47174	0.578941	1.70506	1.32909	4.82623	0.644804	0.744263	0.720915	2.31096	1.67346	0.771005	1.99263	1.0482	0.253352	1.18112	2.7563	0.17736	0.531066	1.68997	0.574837	1.23519	1.45497	0.599346	1.68329	2.94143	2.80182	3.12725	0.245778	0.157492	0.115637	0.131986	0.710258	0.4996	0.180882	1.27294	0.126839	1.08088	0.124214	1.95416	1.38612	2.5475	1.14924	1.04193
2623	4.65	1081.59	Pos	11.9783	55.8756	0.266851	1.76585	0.266851	1.26989	0.976437	1.82811	0.266851	1.67281	1.22681	1.46784	0.878147	1.56559	0.249285	1.28278	1.08469	1.2865	0.938015	1.48283	1.0115	1.71109	1.06554	2.47643	0.935944	1.30536	0.908535	1.65745	1.10555	1.7998	0.805691	1.48872	0.246858	0.34711	0.255366	1.35792	0.237758	1.30746	0.26936	1.6185	0.214521	0.390369	0.259329	1.30028	1.10397	0.851909
2625	4.64	1095.72	Pos	10.8084	90.9364	0.724033	0.618512	0.85545	0.17017	1.68505	0.580301	0.90541	0.757662	0.893762	0.16898	1.33287	0.9825	0.962839	0.16045	3.70225	0.145164	1.88828	0.156414	1.23547	0.171486	1.49204	0.192456	4.19257	1.38253	1.26111	0.669978	1.46952	0.937619	1.50932	0.153468	0.258015	0.128614	1.15586	0.629147	0.801615	0.152628	0.281534	0.532928	1.52577	0.811626	0.813149	0.602523	1.18519	1.05447
2647	4.66	930.088	Pos	22.6727	67.6306	0.767614	0.194406	0.767049	0.180775	1.10353	0.917496	0.919913	0.204629	0.768552	0.179511	0.719419	0.199311	0.720395	0.170449	0.905376	0.18355	0.579951	0.197775	0.603994	0.216833	0.796563	0.243348	0.482465	0.18621	0.830506	0.185034	1.26698	0.21601	1.04328	0.181057	1.21334	0.151734	1.00297	0.191451	0.615048	0.180065	0.599506	0.209577	0.950643	0.170644	0.727826	0.189466	1.24666	0.759442
2649	4.67	973.629	Pos	8.34994	34.4953	0.965155	1.0961	1.17074	1.26397	0.570252	1.07217	1.3098	1.42578	0.497271	1.42153	0.484285	1.89416	0.814758	1.7052	0.561626	1.46309	0.678741	1.74304	0.842167	1.14612	0.612671	1.34823	0.920045	1.40394	0.689838	1.51569	0.551896	1.01856	0.743619	1.89587	1.37645	1.45505	1.34382	1.50002	1.26461	1.38408	0.757688	1.36847	0.883506	1.34064	0.763053	1.18591	1.00833	0.787685
2676	4.71	1154.77	Pos	20.0985	68.121	0.942424	1.03728	0.738575	0.166602	0.900773	0.808857	0.937638	0.616558	0.984075	0.496314	1.62341	0.183685	1.32201	0.157086	1.50722	0.133131	0.792087	0.143449	0.723426	1.183	0.899562	0.176503	1.17445	0.13506	0.791051	0.134208	1.15885	0.156675	0.515249	0.131322	0.16259	0.110055	0.579441	0.138862	0.669363	0.130604	0.177411	0.708232	0.683935	0.629763	1.06256	0.794408	1.09981	0.687184
2681	4.72	573.488	Pos	8.56336	39.6804	1.06216	0.394422	1.02249	1.22328	0.753905	0.301684	0.948537	0.522104	0.595509	0.676628	1.08839	0.393646	1.03404	1.08595	0.842017	0.802404	0.711334	0.517919	0.43516	0.506581	0.630423	0.189509	0.924119	0.949718	0.754362	0.144097	0.760579	0.70484	0.603288	0.700784	0.397419	1.04461	0.353506	0.57253	0.978821	0.838286	0.286376	0.324746	0.921012	0.63186	0.96777	0.652401	1.17103	0.816139
2682	4.73	599.41	Pos	31.8591	32.1022	1.12805	0.651	1.06982	0.440068	0.627662	0.556953	0.96817	0.630216	0.510081	0.47432	0.528586	0.615747	1.00287	0.510758	0.606921	0.337353	0.512694	0.557245	0.597872	0.370928	0.508921	0.511003	0.855869	0.37038	0.68503	0.484913	0.551777	0.425614	0.660596	0.425044	0.918635	0.354654	0.694144	0.675909	0.914114	0.469682	0.498106	0.572564	0.631016	0.39049	0.674539	0.630182	1.43997	0.802209
2691	4.74	797.552	Pos	5.12957	59.1903	1.92157	4.80385	3.05564	3.03239	0.49843	1.68669	3.00419	3.46569	0.426306	2.23029	2.45196	4.73512	2.38133	3.31501	0.393805	3.92293	0.365407	5.37679	0.247317	3.71488	0.278835	2.54097	1.55992	2.69194	0.382511	3.12765	0.388152	1.75484	0.602314	3.74196	4.39354	2.98297	3.35926	3.4543	2.74775	3.91799	1.57726	2.96471	0.39574	3.51468	1.3495	2.90936	1.12953	0.986315
2734	4.78	537.41	Pos	23.922	61.1941	0.961422	0.260576	1.18334	0.242304	0.986692	0.27543	0.86966	0.274277	0.67262	0.240611	0.853277	0.267149	0.674094	0.228464	0.820437	0.246025	0.707524	0.265091	0.452014	0.290636	0.908327	0.326176	1.06992	0.249589	0.87632	0.248014	0.539857	0.289533	0.63599	0.242682	0.174065	0.203379	0.180063	0.256614	0.966853	0.241354	0.569794	0.28091	0.775869	0.228726	0.654348	0.253954	0.996979	0.920423
2747	4.79	1042.68	Pos	12.2859	101.452	3.00678	1.12179	0.274011	2.32915	2.47611	2.92294	0.274011	1.03434	0.89379	2.77391	3.12898	0.876347	5.82552	1.58983	0.254006	0.13812	1.63173	0.148824	0.254006	0.163166	0.760805	0.183118	6.96709	1.18859	2.99768	4.54171	2.4028	2.4233	0.248213	0.229737	0.234976	0.192531	0.957836	0.242927	0.857468	0.953062	0.256395	0.797778	0.204195	3.50687	2.96763	2.65226	1.2235	0.875477
2786	4.83	828.584	Pos	8.70962	57.5721	1.86534	0.80935	2.39397	1.48407	0.757775	1.23521	1.6917	0.933977	1.31942	0.208777	0.968089	0.695412	1.35698	0.198237	0.677804	0.106754	0.700382	1.17322	0.455044	0.935632	1.04038	0.141533	2.76214	0.64846	2.09559	0.107617	0.893016	0.125633	1.35805	0.996321	1.76337	2.02266	1.36146	1.65275	2.80883	1.79109	1.51186	1.72325	1.04413	1.18224	1.38062	1.48016	0.819833	1.01712
2809	4.85	987.661	Pos	8.12553	87.1205	1.61914	0.855338	1.67108	0.146902	2.17152	0.988478	0.678426	0.166286	1.77717	1.29106	1.94915	0.161965	1.59525	0.138511	0.423236	0.149157	1.73535	0.160717	0.423236	0.547172	1.26768	0.197751	2.8311	0.151318	3.15643	1.17769	2.65561	1.34638	0.220984	0.147131	0.209199	0.123303	1.04333	0.155578	0.959042	0.918549	0.228269	0.170307	0.181795	1.17172	1.49018	1.44168	1.1184	1.02935
2829	4.88	1067.69	Pos	6.78226	34.1508	0.569695	0.582473	0.926797	0.536534	1.12696	0.710439	0.631139	0.601563	1.19981	0.475529	1.09027	0.582825	0.604792	0.733363	1.48742	0.810696	0.648932	0.619421	0.743431	0.671133	1.00782	0.723105	0.867683	0.679286	1.24931	0.546153	1.15295	0.524823	1.5019	0.558215	0.894426	0.805797	0.689819	0.780447	0.746249	0.503829	0.667898	0.579962	1.28697	0.615541	0.60446	0.633788	1.06871	0.932852
2850	4.9	944.104	Pos	25.0425	60.1408	0.482416	0.173399	0.742425	0.161241	0.948485	0.670391	0.652363	0.182517	0.750319	0.160114	0.588006	0.177774	0.521473	0.152031	0.904764	0.163716	0.7402	0.620327	0.702925	0.193403	0.845573	0.681254	0.735346	0.166088	0.678202	0.16504	0.9943	0.192669	1.22469	0.161492	1.07487	0.410374	1.06409	0.170763	0.832946	0.508314	0.661997	0.563792	1.09242	0.152205	0.627104	0.168993	1.06941	0.748102
2866	4.93	694.333	Pos	35.0493	68.6936	0.186201	1.52203	0.186201	1.18503	0.175031	1.77786	0.558604	1.85251	0.202455	1.52166	1.00376	1.77988	0.173944	1.50456	1.13212	0.159592	1.19548	0.17196	1.29338	0.188531	1.56281	0.211585	1.08722	1.21905	1.12811	1.68636	1.10131	0.187815	1.18218	0.38229	0.172251	1.16768	0.178187	0.404238	0.165901	1.45205	0.187952	1.32753	1.22734	1.31558	0.180953	1.39192	1.18558	0.89577
2891	4.93	979.64	Pos	26.144	54.1067	1.40165	1.84857	0.947931	1.75947	0.447033	1.24891	1.0834	1.32588	0.406867	1.03914	0.658836	1.1675	2.50454	1.1737	0.499202	2.02309	0.410796	1.05988	0.302072	1.44471	0.279514	1.21296	1.89475	1.34174	0.676006	2.17894	0.51527	1.26774	0.259724	0.723056	0.437344	0.950778	0.705544	1.46339	1.09133	1.35153	0.181692	1.08165	0.475517	1.98133	1.38746	2.12448	1.26091	0.589365
2917	4.95	1013.68	Pos	12.5773	69.9346	1.64963	1.78793	0.73152	1.27298	2.01804	3.29525	0.706364	0.822532	1.01262	2.53201	1.76314	1.61827	2.31925	1.12495	0.315184	0.237803	2.53912	0.256233	0.774944	1.18232	1.06248	0.315276	2.29933	0.723746	1.80541	2.52522	3.05335	2.03749	0.0955087	0.344548	0.0904152	0.288748	1.45649	0.364328	0.875451	1.51906	0.295971	1.19646	0.0785712	2.37368	1.56727	3.29986	1.17067	1.07363
2950	4.99	1027.69	Pos	10.0917	57.8862	1.27868	1.46015	0.686842	0.911943	1.91584	3.04773	0.733455	0.344092	1.15723	1.88551	1.63772	0.33515	1.52902	0.8914	0.462589	0.848459	2.21681	0.438956	1.82457	1.05073	1.14954	0.87875	1.50879	0.81917	1.94483	1.55326	2.55834	1.81163	0.826462	0.261725	0.645474	0.219338	1.0294	0.27675	0.663681	1.2638	0.509543	0.908856	0.423405	1.81405	1.2514	2.20991	1.1682	0.941038
2968	5.01	785.56	Pos	7.95289	30.2215	1.1992	1.5773	1.14125	1.62824	0.725038	0.924638	1.0637	1.26071	0.608851	1.14957	0.570411	1.69692	1.20973	1.59698	0.647541	1.78435	0.787447	1.46738	0.909099	1.13773	0.659471	1.35994	1.05155	1.53875	0.914401	1.53769	0.790277	0.882106	0.85809	1.83595	1.44409	1.74197	1.27576	1.72032	1.52583	1.56632	0.815098	1.28503	1.11271	1.21457	0.867465	1.41668	1.1756	0.926885
2975	5.02	1359.89	Pos	10.6577	67.7721	0.716445	0.178203	0.684314	0.165707	1.9504	0.565083	0.846333	0.623495	1.29294	0.65252	1.15154	0.182698	0.885665	0.534737	1.22491	0.132502	0.923472	0.496239	0.834703	0.156528	1.49035	0.175669	1.14923	0.534815	1.30818	0.133573	1.42059	0.644464	0.294917	0.130702	1.26977	0.109534	1.09653	0.579587	0.966139	0.129986	0.913916	0.15129	1.4546	0.651859	0.293294	0.410317	1.06007	0.949821
3031	5.08	811.576	Pos	5.81748	31.5925	1.31434	1.57833	1.38765	1.49003	0.774209	0.83386	1.54155	1.27511	0.753447	1.33801	0.61893	1.70368	1.2287	1.63437	0.69176	1.55849	0.858224	1.81293	0.779497	1.31396	0.730314	1.12127	1.17578	1.24866	0.887968	1.58344	0.76793	0.700312	1.03028	1.89191	1.8574	1.83902	1.47566	1.78338	1.94351	2.03643	1.10593	1.30514	1.24635	1.5368	0.852861	1.6824	1.14267	1.00772
3053	5.07	972.714	Pos	11.4967	62.5286	0.86151	0.172421	1.15711	0.160331	0.269943	0.18225	0.960284	0.661758	0.312238	0.159211	0.314997	0.176771	0.817988	0.734865	1.56522	0.694804	1.17359	0.772107	1.01342	0.192312	0.714601	0.647485	1.06379	1.0384	0.77602	0.164109	0.760458	0.191582	0.947666	0.965049	1.21439	0.893401	1.50146	1.19996	1.53568	0.159702	0.70861	0.185876	1.31758	0.151346	0.855013	0.16804	1.15581	0.861108
3055	5.09	1153.76	Pos	8.5476	52.908	1.17291	0.844645	0.763482	0.669654	2.35374	0.656245	0.77246	0.832231	1.17072	1.06478	1.32994	0.634633	0.91742	0.569585	0.763569	0.142983	1.06229	0.154064	1.06143	0.16891	1.10601	0.678006	1.16076	0.435165	1.53965	0.144139	1.1491	0.807502	1.57211	0.165311	0.899663	0.138539	1.04155	0.524405	0.722994	0.568075	0.584626	0.788386	1.19317	1.29428	0.832506	0.752072	1.13212	1.03445
3068	5.11	1053.71	Pos	7.00478	60.0611	1.05801	1.95753	0.726955	1.05858	1.29073	3.74105	0.630093	0.810434	0.897361	1.77192	1.39279	0.847119	1.43281	1.10954	0.435959	0.596406	2.17353	1.16595	0.711235	1.42013	0.904896	1.27546	1.10859	0.621116	1.27908	2.10201	2.30509	2.32443	0.562143	0.325954	0.507436	0.330436	0.878265	0.686138	0.43793	1.37034	0.411902	1.19922	0.408349	1.41543	0.983077	2.20242	1.17392	0.921212
3073	5.11	1063.71	Pos	9.69554	51.799	1.13969	0.882908	1.1025	0.577573	1.86928	0.218844	1.09098	0.736068	1.26857	0.191179	1.465	0.763469	0.937643	0.783521	2.01923	0.56177	1.32131	0.980578	1.40441	0.221212	1.71834	0.946861	1.0019	0.635126	1.38232	0.188771	1.24664	0.220372	2.4676	0.747532	1.97532	1.05581	1.35463	0.999088	1.36018	0.699811	1.47437	0.706809	2.14742	0.894388	0.977874	0.517307	1.17776	0.956899
3074	5.12	1068.7	Pos	8.87845	73.252	0.929526	0.780156	0.57065	0.145359	1.7988	0.16523	1.20461	0.164539	1.16226	0.144342	1.88951	0.700313	1.25205	0.137056	0.367973	0.14759	2.29444	0.159028	0.367973	0.174353	1.10216	0.195673	1.79561	0.696963	2.02384	1.07213	2.11208	0.923074	0.945965	0.206447	1.00127	0.881121	0.91219	0.765207	0.770233	0.669306	0.629242	0.716901	1.01908	0.194575	0.955166	0.216036	1.04419	0.965871
3076	5.11	1079.71	Pos	10.6034	80.7708	1.48947	1.2414	0.472606	0.151765	1.33276	2.08431	0.472606	0.171791	1.64222	1.18311	1.97956	0.167327	2.00762	0.143096	0.789881	0.155384	2.83543	0.167426	1.31865	1.32153	1.4254	0.206005	1.47305	0.472905	1.82142	1.12509	2.9767	1.66018	1.00099	0.152002	0.70896	0.127385	1.43121	0.160728	0.227609	0.15117	0.257861	0.175945	0.205363	0.823801	1.70736	1.09332	1.02152	0.988781
3086	5.14	800.552	Pos	35.4948	59.5622	2.30426	1.17572	2.01821	1.08379	1.55225	0.68348	1.96709	1.0518	1.40996	1.00028	2.07865	1.01025	1.70296	1.04615	1.27613	0.86857	1.48862	0.194792	1.7696	0.742008	1.64233	0.719034	1.82206	0.74351	1.49556	0.678444	1.09071	0.212752	2.15749	0.178326	2.5437	1.40462	1.81663	0.188564	3.37508	0.17735	2.50209	1.23872	2.77669	0.168071	1.59689	0.186608	1.1835	1.00266
3091	5.13	1044.7	Pos	10.5483	27.9757	0.657109	0.997586	0.439553	0.763304	1.23501	1.00271	0.556414	0.956341	0.54488	1.04943	1.08393	1.01364	1.00928	0.768925	0.826787	0.624956	0.68089	0.458824	0.543983	0.828836	0.571343	0.689879	1.06597	0.907345	0.902353	0.936793	0.723936	0.915904	0.851157	0.631696	0.594792	0.485	0.683494	0.924421	0.602904	0.710643	0.406151	0.910478	0.910733	1.39067	0.658075	0.881049	1.18203	0.95241
3100	5.15	595.473	Pos	10.685	53.3826	1.23971	0.790148	1.40237	2.56704	0.771578	0.731955	1.13406	0.855783	0.826287	1.27292	1.12539	0.865441	1.70627	1.70675	0.69106	0.149232	0.831532	0.160797	0.791193	0.176292	0.924285	0.19785	1.10815	2.20775	0.901114	2.5489	0.904661	1.23298	0.425719	1.24329	0.762845	1.67631	0.743491	0.958706	0.91026	1.717	0.898161	0.724269	0.648185	1.19883	0.765769	1.23243	1.28139	0.915387
3112	5.14	949.629	Pos	10.2353	21.1935	0.858994	1.00669	0.692883	0.970353	0.813553	0.902577	0.776674	1.15855	0.815617	1.19371	0.595191	1.16159	0.722194	1.06685	0.843088	0.841537	0.888944	1.12204	0.541036	0.759612	0.957074	0.863047	1.45628	1.04062	1.07226	0.817167	0.753631	0.795121	0.98313	1.20162	0.848147	1.25807	0.967576	1.27949	1.19198	1.19184	0.763262	0.922396	1.13082	1.17257	0.866573	1.24744	1.22735	1.01717
3133	5.17	791.563	Pos	5.81668	59.9913	3.53698	3.92613	5.17516	3.19552	0.966676	2.10678	3.0851	3.63134	1.11813	1.35605	1.12802	3.78132	4.50235	3.55024	0.822832	4.35918	0.154328	5.30555	0.163939	3.2631	0.491032	2.71016	2.7452	2.92224	0.161548	2.32273	0.163939	2.21124	0.551845	3.24206	4.8711	3.65065	3.91551	3.68806	6.73644	2.23637	1.89749	2.44906	0.523834	2.84325	3.26455	3.23264	1.05836	0.899898
3137	5.16	1046.71	Pos	8.42491	27.2004	0.643559	0.714508	0.594397	0.479801	1.2946	0.761424	0.625884	0.611971	0.781725	0.589614	0.819815	0.571989	0.627696	0.741543	0.930762	0.584772	0.740654	0.722276	0.676471	0.522522	0.977372	0.547805	0.61018	0.564659	0.923556	0.503494	0.962062	0.47331	1.30922	0.571641	0.961662	0.800533	0.828568	0.646209	0.654423	0.575752	0.62996	0.601629	0.880374	0.87217	0.45493	0.688412	1.0312	0.846078
3142	5.15	1360.9	Pos	10.2941	85.4596	0.248357	0.222443	0.248357	0.206846	1.92706	0.235124	0.248357	0.23414	0.937334	0.2054	1.12314	0.228055	0.232008	0.195031	0.877465	0.210022	1.15424	0.226298	0.804989	0.248105	1.24162	0.278443	1.21069	0.213064	1.19102	0.21172	1.50159	0.247163	1.94846	0.207168	1.03788	0.173617	1.22819	0.219062	1.07157	0.206034	0.752077	0.239802	1.31949	0.195254	0.899195	0.21679	1.012	1.02964
3171	5.23	583.415	Pos	19.9823	17.269	0.776186	0.549435	0.676173	0.782321	0.86786	0.661505	0.832158	0.615637	1.08998	0.817206	0.548156	0.78893	0.781813	0.871062	0.890482	0.643968	0.68427	0.649724	0.865038	0.589028	0.913741	0.832783	0.684422	0.720873	0.735197	0.602734	0.626406	0.613565	0.642558	0.830536	0.733721	0.698657	0.579441	0.711948	0.70945	0.927269	0.61338	0.575452	0.72463	0.634622	0.530574	0.590959	1.09418	0.704429
3191	5.23	419.316	Pos	11.3154	67.3492	2.61996	2.00303	0.689109	0.665418	1.91407	0.54561	0.686509	0.702493	0.536689	0.572684	0.767115	0.395323	0.673315	0.626534	0.747534	0.410268	0.524086	0.92041	0.511329	0.325294	0.594775	0.343213	1.21256	0.43705	2.46623	0.902293	0.901757	1.46737	0.698551	0.837682	0.495293	0.415204	0.552258	0.588814	0.676086	0.523263	0.370136	0.647542	1.36616	0.445989	0.551019	0.491568	1.10749	0.901902
3226	5.26	989.676	Pos	7.48159	46.3191	0.927703	1.1834	0.998699	0.239312	2.41568	1.06692	0.895482	0.842269	1.23021	1.30382	1.17335	0.26385	0.850581	0.676927	0.876762	0.165039	1.40843	0.773972	1.06109	0.738506	1.56036	0.680628	0.876945	0.167431	1.10264	0.166374	1.25944	0.582678	1.39398	0.696367	0.515353	0.705431	0.797949	0.764878	0.883876	1.1691	0.645081	0.962209	1.08297	1.48626	0.861722	1.2029	1.06425	0.968592
3245	5.28	975.645	Pos	7.18369	30.9511	0.841302	1.3671	0.942373	1.41998	0.561476	0.831601	0.926343	1.14448	0.479322	1.21726	0.450213	1.32441	0.956683	1.26823	0.560824	1.5343	0.917726	1.49616	1.09289	1.19934	0.765507	1.07869	0.886458	1.35324	0.852096	1.44179	0.755574	0.86572	0.869574	1.87308	1.2554	1.60393	1.28521	1.67473	1.30222	1.64952	0.757763	1.19998	1.17542	1.26183	0.800674	1.48735	1.13677	0.905826
3265	5.33	391.298	Pos	37.8204	93.8766	0.108972	1.5776	0.108972	5.64609	0.102435	1.66753	0.522868	5.75205	0.484075	6.06325	0.119531	4.85221	0.101799	4.56069	0.763052	4.19914	0.102584	4.45926	0.519012	3.34872	0.108798	4.97747	0.631713	4.43078	0.107383	4.06793	0.108972	4.62745	0.106487	3.32069	0.581763	4.42306	0.588519	4.63653	0.0970917	4.94927	0.32999	4.27587	0.735091	3.66467	0.471068	5.10803	1	1.01052
3285	5.32	1388.93	Pos	37.7232	118.736	0.752949	0.221096	0.752949	0.205593	0.707781	0.233699	2.41123	0.232721	0.818675	0.204156	0.825911	0.226673	0.703385	0.193849	3.47281	0.208749	2.42962	0.224927	3.0321	0.246601	4.36894	0.276756	2.61824	0.211774	3.25573	0.210437	3.16801	0.245665	5.59494	0.205913	0.696538	0.172565	0.720542	0.217735	3.01142	0.204786	2.28009	0.238349	5.32828	0.194071	2.52423	0.215477	1.18714	1.01997
3295	5.35	569.433	Pos	12.0046	13.8215	1.42662	1.143	1.43639	1.03749	1.22341	1.09269	1.50617	1.06853	1.13136	1.02817	1.30306	1.35161	1.35846	0.838104	1.13561	0.919925	1.1388	1.08484	1.14789	0.864302	1.22281	1.39857	1.12429	1.1335	1.20301	1.14962	1.03519	1.00771	1.17836	1.02722	1.51611	1.08962	1.42329	1.13182	1.3022	1.06602	1.15657	1.06702	1.07835	1.03597	1.2939	1.18174	0.896158	1.15284
3303	5.35	694.333	Pos	39.0683	69.2979	0.684208	2.69563	0.228069	2.28367	0.214388	2.89411	0.77403	2.98795	1.7394	2.51316	1.00136	3.57196	0.213056	2.29995	1.61914	2.06103	1.09974	3.0037	1.65235	2.23761	1.32836	3.73044	1.22125	1.67174	1.36179	0.553731	1.11357	0.646429	0.222868	2.2194	0.744892	2.0289	0.218253	0.740639	0.203205	2.08978	0.230214	0.81076	0.183344	2.02337	0.221641	2.3747	0.402472	0.406707
3352	5.41	1029.71	Pos	10.7828	31.2796	0.768313	0.93223	0.765585	0.49543	1.31531	0.842618	0.989166	0.697109	0.985674	0.67326	0.761755	0.888839	0.684409	0.798174	1.29122	0.60446	0.906238	1.10458	0.885178	0.782325	1.04606	0.79763	0.679841	0.4549	0.830872	0.520612	0.933941	0.466249	1.79174	0.753955	1.44141	0.921804	1.00934	1.02495	0.88625	0.791113	0.7512	0.886418	1.51919	0.815654	0.643856	0.772321	1.07697	0.809574
3369	5.44	647.5	Pos	15.5283	35.8589	0.636358	0.628436	0.673534	0.47652	0.872348	0.572805	0.660059	0.590984	0.709521	0.450778	0.732246	0.703064	0.476309	0.655306	0.782315	0.460104	1.09241	0.649258	1.23407	0.488765	1.01513	0.660017	0.352363	0.513007	0.869142	0.353934	1.0258	0.41957	1.32005	0.497199	0.979974	0.407534	0.970043	0.545581	0.522917	0.513401	0.685401	0.588145	0.675233	0.335113	0.562967	0.42385	0.986039	1.08441
3386	5.46	1095.78	Pos	16.5387	87.2722	0.125949	0.163508	0.441003	0.152043	0.71885	0.172828	0.125949	0.172105	0.492972	0.15098	0.414459	0.167633	0.117658	0.143358	0.859402	0.154377	0.638413	0.166341	0.769448	0.18237	0.821333	0.204671	0.696807	0.156614	0.681771	0.155625	0.778172	0.181678	1.4546	0.15228	1.26996	0.127618	0.997782	0.161022	0.486104	0.151446	0.605522	0.176267	1.21117	0.143522	1.1737	0.159353	1.46296	0.985052
3417	5.51	1081.74	Pos	5.81148	53.8396	1.04527	1.87528	0.819583	1.04112	1.03635	2.87079	0.681002	0.78709	0.915153	1.58513	1.27802	0.834877	1.56558	0.956581	0.391325	0.756461	2.33859	0.440065	0.68748	1.64302	0.887207	1.2299	1.42531	0.767993	1.09184	1.92817	2.24222	1.9976	0.408821	0.472214	0.558884	0.323521	0.965041	0.697054	0.588064	1.39432	0.449915	1.28767	0.372198	1.37233	1.09089	1.96244	0.945821	0.997422
3429	5.52	1055.72	Pos	7.14067	26.5873	0.868979	0.900989	0.745954	0.709569	1.2135	1.39339	0.741305	0.631017	1.059	0.927994	1.01838	0.555958	0.913633	0.712301	0.692749	0.486534	1.12412	0.594109	0.703981	0.711905	1.09701	0.816228	1.1614	0.669468	1.19952	0.941635	1.47446	1.10663	0.939459	0.583426	0.989075	0.569423	1.02247	0.724239	0.719619	0.853172	0.649534	0.775507	0.622843	0.895809	0.991559	0.99613	1.03943	0.970679
3449	5.57	419.295	Pos	37.2764	46.9401	1.88334	0.721258	2.24188	0.750264	1.84011	0.702344	1.8749	0.599362	1.91953	0.732635	1.39049	0.881624	2.17306	0.773076	2.18666	0.850755	1.65871	0.851365	1.88646	0.685381	2.20804	0.745263	2.1034	0.828632	2.14969	0.986282	2.00018	0.89848	1.96034	0.681958	2.21286	0.713614	2.13334	0.629626	1.98233	0.626043	1.11656	0.614067	1.9872	0.830921	1.61103	0.796561	1.13662	0.869327
3460	5.56	1049.73	Pos	8.42552	29.6933	0.794911	0.741698	0.883799	0.457268	1.34136	0.677284	0.759967	0.612957	0.888598	0.590344	0.867805	0.671173	0.725521	0.735667	1.23874	0.511107	0.731004	0.70965	0.889567	0.600345	1.06826	0.646477	0.894417	0.521238	0.912574	0.457041	0.839919	0.506172	1.3724	0.602861	1.18042	0.740592	0.935	0.828146	0.879869	0.555189	0.675757	0.636635	1.27665	0.654877	0.697559	0.604973	1.05213	0.957844
3464	5.57	1065.73	Pos	10.6081	41.6671	1.84895	1.08556	1.91704	0.761307	2.12399	1.0549	1.65055	1.01797	1.44163	0.928545	1.62424	1.15929	1.58927	1.0757	2.37456	0.631253	1.09541	1.06821	1.50953	0.815689	1.99106	0.954621	2.20422	0.860871	1.87441	0.854778	1.493	0.827219	2.59855	0.798824	2.24515	1.04001	1.9798	1.43679	2.22944	0.737516	1.31791	0.877568	3.0818	1.09111	1.58829	0.840819	1.07682	0.898756
3467	5.57	1221.81	Pos	6.03531	54.6609	0.433175	0.605493	0.565399	0.406576	1.17974	0.785411	0.499032	0.488898	0.739462	0.572423	0.683199	0.628164	0.405609	0.676821	1.0811	0.523954	0.914423	0.148271	1.17596	0.162558	1.03216	0.583145	0.497783	0.659279	0.831645	0.138719	1.01795	0.161941	1.71095	0.163564	0.954604	0.716029	0.854612	0.635027	0.505146	0.162668	0.771589	0.567985	1.53231	0.662926	0.465595	0.17116	1.07553	0.961497
3479	5.59	599.446	Pos	22.5803	20.5377	1.80339	1.34221	2.01161	1.6004	1.87796	1.25244	1.57821	1.1374	1.61939	1.26831	2.46254	1.34394	2.0518	1.55008	1.64581	1.44054	1.77121	1.26401	1.43155	1.09906	2.03122	1.2629	1.92602	1.50163	2.28816	1.72926	1.89944	1.08153	1.98965	1.36561	1.87845	1.59137	1.84657	1.32237	2.01662	1.42429	1.43462	1.28538	1.94073	1.30507	1.48246	1.55809	1.02287	1.78126
3482	5.58	940.515	Pos	8.12949	49.506	0.441902	1.32892	0.556109	1.31478	0.511858	1.39873	0.467345	1.38677	0.509758	1.5541	0.416133	1.18751	0.437276	1.41195	0.510219	1.17956	0.336429	1.08605	0.518701	1.2063	0.498947	1.50154	0.381459	1.30771	0.376713	1.27538	0.461678	1.21858	0.388923	1.40223	0.611703	1.20081	0.405942	1.13672	0.502059	1.49028	0.447819	1.0434	0.487451	1.07932	0.370022	1.03874	0.932953	0.926839
3483	5.59	962.656	Pos	6.13409	68.3461	1.58743	0.70775	0.99471	0.483061	3.52879	0.814095	0.914238	0.690091	1.66497	1.07	2.35353	0.573249	1.63419	0.518944	1.47538	0.149305	1.73924	0.160876	0.97077	0.529134	2.03144	0.197946	2.6716	0.524998	1.83539	0.688409	1.30728	0.786609	1.25201	0.159365	1.09844	0.133556	0.928682	0.505544	0.974354	0.579317	0.672531	0.621917	1.12222	0.88921	1.31433	0.819925	1.00099	1.00952
3485	5.59	974.641	Pos	7.40733	20.6069	1.10168	1.11113	0.925005	1.33503	0.829494	1.31722	0.77703	1.38821	0.792355	0.987182	0.991288	1.21297	1.02192	1.1479	1.13588	0.990071	1.09979	1.16024	0.870405	0.802764	1.10022	0.807567	1.73679	1.40168	1.12891	1.08045	1.04897	0.816696	0.967716	1.34734	0.880848	1.07247	0.993788	1.37244	1.4895	1.17368	0.733445	1.49184	1.07229	1.35749	1.05593	1.31116	1.04858	0.98954
3522	5.64	669.541	Pos	8.89973	65.5807	1.28465	0.980206	1.23564	0.189864	0.935728	0.21582	1.10392	0.817376	0.709639	0.188537	0.238637	1.18433	0.203235	0.179019	0.917967	0.192779	1.16287	0.993065	1.10299	0.227735	1.05655	0.255583	0.904658	0.195572	0.646269	0.194338	0.951024	0.226871	1.61061	0.819031	1.51437	0.159363	1.52646	0.929806	1.15505	0.189119	1.27957	0.220114	0.726479	0.179224	0.929891	0.198992	0.935711	0.976328
3540	5.66	955.618	Pos	5.87759	33.7709	1.02191	1.84155	0.995708	1.26299	0.730616	1.80497	0.9456	1.29027	0.564914	1.41894	1.01081	1.40594	1.58442	1.27362	0.707486	1.28829	1.07224	1.16851	0.667596	1.68136	0.79268	1.49654	1.32947	1.12549	0.729232	1.98573	0.935137	2.10966	0.489503	1.02142	1.04288	0.989107	1.09436	1.21282	0.942256	1.26327	0.743959	1.30796	0.57485	1.23082	1.19507	1.93703	1.03781	0.856422
3555	5.68	1099.75	Pos	6.9674	58.8178	3.07894	1.08167	1.87094	1.73807	1.81566	2.80917	1.48056	1.15722	1.58214	1.92388	1.92284	0.733382	4.68683	0.732542	0.825165	0.417394	2.36718	0.665253	1.1598	1.12339	1.75552	1.18789	4.47833	0.911657	2.45717	2.58836	3.22793	1.54679	0.971211	0.619369	0.9911	0.534617	2.51996	1.03084	1.84681	1.1975	0.899349	1.36213	0.737559	3.03102	2.95695	2.07521	1.0154	0.868213
3563	5.71	668.546	Pos	9.01852	46.2956	0.795887	1.28884	0.674148	0.662645	0.803704	1.00033	0.84845	0.957343	0.604231	0.658825	0.545916	1.12818	0.560625	0.862074	0.732929	0.164625	0.825123	1.17007	0.498183	0.194476	0.680595	0.218257	0.550317	0.16701	0.722842	0.165956	0.696183	0.193738	1.2063	1.34219	1.09177	1.25327	1.01319	1.4609	0.789766	1.51815	0.691805	1.0203	0.709287	0.624713	0.510923	1.28007	1.00846	1.00198
3569	5.7	1028.7	Pos	5.99313	29.2298	0.930441	0.937831	0.994772	0.538086	1.85838	0.956092	0.885514	0.642047	1.02714	0.856538	1.32316	0.829203	0.822813	0.832286	1.06128	0.624871	1.09392	0.761485	1.08719	0.658758	1.12248	0.760676	1.02296	0.788007	1.13501	0.703453	1.47509	0.795487	1.36676	0.61187	1.04273	0.745596	1.17606	0.613577	0.718257	0.659453	0.755734	0.624125	1.16115	0.806119	0.877417	0.703551	1.00974	1.00069
3608	5.76	991.691	Pos	7.22579	35.4894	1.03184	0.938852	0.80221	0.526565	2.18722	0.947856	0.895299	0.841541	1.09248	1.03863	1.23212	0.68654	0.999397	0.682556	0.974957	0.437913	1.24069	0.626624	1.30054	0.673867	1.53561	0.578855	1.27537	0.653807	1.25096	0.78912	1.36271	0.670532	1.25773	0.566442	0.490381	0.585087	1.12237	0.83145	1.13532	0.86395	0.575698	0.836448	1.20679	1.2712	1.02785	1.01778	1.03476	0.903944
3684	5.88	1093.76	Pos	9.64776	43.9075	1.39485	1.02311	1.48219	0.721204	1.67291	0.801897	1.13393	0.93105	1.13197	0.834237	1.15428	0.897766	1.24413	0.912428	2.25122	0.673305	1.22274	1.07397	1.42948	0.773212	1.41327	0.870091	1.86441	0.756632	1.38114	0.683102	1.17362	0.579185	2.44415	1.07491	2.37242	1.27751	1.89134	1.26199	2.3146	0.820269	1.25377	0.89249	3.16357	1.23965	1.35029	0.853378	1.24363	0.953023
3728	5.95	904.599	Pos	12.819	61.8564	1.18321	2.21775	0.836135	1.9063	0.212158	1.95913	0.677092	1.2326	0.245399	2.41239	0.872542	1.56931	2.1083	1.45271	0.193385	1.30428	0.182048	0.977297	0.193385	1.81165	0.649222	1.31756	1.40293	1.51811	0.776806	0.304779	0.193385	0.355801	0.188974	1.00106	0.871902	1.13781	1.07242	1.30338	0.172302	1.69273	0.585609	1.01059	0.155461	1.58491	1.07526	1.35531	1.34963	0.962258
3740	5.94	1097.76	Pos	27.5667	84.1539	0.0751656	1.47329	0.0751656	0.656851	0.0706565	0.935653	0.225497	1.03343	0.0817269	0.985504	0.0824492	1.3865	0.227463	0.950233	0.294325	0.72614	0.0707592	1.68455	0.0751656	1.07642	0.0750458	1.03787	0.0676857	0.678707	0.0740693	0.760588	0.0751656	0.637429	0.343864	1.38549	0.473348	1.32571	0.30066	1.60443	0.268556	1.22558	0.277949	1.4052	0.0737869	1.22382	0.0891993	1.21429	0.981023	1.55669
3743	5.94	1126.81	Pos	17.1136	40.1664	0.685292	1.25712	0.588774	0.706515	1.28646	0.683119	0.762575	0.651972	0.699782	0.683797	0.634096	0.852115	0.605627	0.68304	1.23527	0.541627	0.973476	1.2651	0.743453	0.71209	0.929385	0.848198	0.475779	0.181678	0.665971	0.541595	0.906503	0.210754	1.91469	1.09803	1.60376	1.07524	0.973871	1.19948	0.939633	1.04167	1.01262	0.806635	1.51513	0.935349	0.414137	0.902559	1.10098	0.842783
3744	5.94	1127.82	Pos	18.6876	61.5821	0.547533	1.18018	0.172448	0.132303	0.923984	0.15039	0.172448	0.149761	0.664935	0.131378	0.567473	0.780997	0.161096	0.124746	0.931449	0.134334	0.762283	1.23856	0.62885	0.733333	0.637253	0.786417	0.468112	0.136281	0.630643	0.135421	0.636563	0.158091	1.6375	0.985453	1.48002	1.10933	1.00566	0.996074	0.926528	0.91967	0.842829	0.768872	1.2207	0.919349	0.399297	0.75267	1.02743	0.704564
3745	5.94	1140.83	Pos	17.2321	38.9492	0.625308	1.00681	0.639668	0.394398	1.1129	0.645652	0.647718	0.564769	0.696185	0.591163	0.521421	0.8815	0.557118	0.585515	0.972719	0.50843	0.817933	1.16268	0.682515	0.714527	0.846364	0.661701	0.420371	0.446097	0.71007	0.396231	0.793658	0.337116	1.77468	1.02185	1.43901	0.986352	0.955645	1.03694	0.939131	0.807666	0.848986	0.715083	1.5808	1.00616	0.511859	0.878961	1.11671	0.787106
3746	5.95	1141.83	Pos	16.8486	40.613	0.641292	1.01819	0.526863	0.602925	1.10688	0.584134	0.733747	0.677711	0.730429	0.602897	0.584569	0.843439	0.542772	0.564066	1.18572	0.411313	0.832147	1.08382	0.773698	0.659252	0.90135	0.644083	0.460537	0.445548	0.604709	0.4468	0.848407	0.356261	1.84254	0.939493	1.81973	1.14687	1.01418	1.07819	0.93344	0.972246	0.865168	0.802226	1.43106	0.974837	0.46833	0.790957	1.02142	0.815031
3766	5.99	1031.72	Pos	5.10168	17.8725	0.701271	0.885395	0.739866	0.634173	1.11212	0.922328	0.766131	0.729531	0.862734	0.785075	0.876595	0.916775	0.685357	0.842566	1.05483	0.707574	0.903698	0.914787	0.945933	0.774516	1.07577	0.885398	0.652358	0.818937	0.915976	0.606472	1.04648	0.670817	1.24152	0.833821	1.06856	0.861955	0.925353	0.843162	0.691309	0.747993	0.726947	0.715472	1.06612	0.728709	0.648714	0.696226	1.10572	0.954782
3772	6	1083.75	Pos	6.47565	34.0001	0.874618	0.915912	0.607304	0.951579	1.17915	1.88767	0.661449	0.69603	1.20141	1.43449	1.08078	0.550744	0.923075	0.733814	0.496496	0.612123	1.58028	0.650169	0.743905	0.866799	1.18534	0.868012	1.36042	0.982973	1.30698	1.3083	1.78294	1.45169	0.836435	0.879738	0.830827	0.798091	1.07642	0.756108	0.900754	1.55402	0.934203	0.953241	0.588022	1.38457	0.992777	1.54682	1.05952	0.99674
3801	6.04	1077.76	Pos	7.602	35.028	0.835265	0.741809	0.85055	0.520071	1.37697	0.67673	0.712255	0.704791	0.838461	0.667142	0.936307	0.585951	0.739801	0.805636	1.04083	0.57125	1.18199	0.689558	1.00147	0.614326	1.17941	0.565463	1.00762	0.604761	1.12425	0.467791	1.23796	0.47187	1.76028	0.81843	1.25229	0.944461	1.22421	0.900568	1.26124	0.693332	0.711251	0.677051	1.79682	0.938488	0.733668	0.798902	1.04933	0.927317
3808	6.06	767.55	Pos	5.05092	66.8718	1.30756	3.7724	1.03635	2.22	0.627222	2.23505	0.874393	1.38534	0.645768	2.3726	1.14467	1.37604	2.93078	1.82288	0.952812	1.33091	1.3838	0.967574	0.299198	2.61464	0.70562	1.20219	2.25732	1.25904	0.87712	4.54489	1.01552	4.2816	0.343428	0.874958	1.06567	0.966411	1.02452	1.52594	1.10356	2.07126	0.679966	1.53031	0.893363	2.53457	1.23579	4.61294	1.10209	0.95902
3812	6.06	990.688	Pos	8.23256	50.6384	1.39974	0.775346	0.754156	0.46513	2.92002	0.904807	0.790497	0.712831	1.24749	1.04802	1.78474	0.657459	1.3559	0.637403	1.54556	0.60986	1.53755	0.409862	1.15385	0.671508	1.79474	0.507575	2.26989	0.660721	1.69076	0.697823	1.57575	0.792354	1.41554	0.439821	1.26272	0.398361	1.00799	0.5728	1.20082	0.673177	0.725271	0.669109	1.59502	1.18447	1.34325	0.92786	1.11193	0.897413
3831	6.08	1121.77	Pos	6.11364	61.188	0.934296	0.741696	0.492068	0.315992	2.09742	1.6152	0.858638	0.510011	1.45942	1.00871	1.06209	0.513592	1.13545	0.539153	0.71261	0.255148	1.80538	0.585484	1.31096	0.726532	2.03784	0.68142	0.772828	0.485343	1.30076	0.577403	2.4791	0.786487	0.676575	0.300703	0.613987	0.226367	0.844003	0.365217	0.437292	0.573013	0.344028	0.56504	0.510523	0.750434	1.15559	0.929146	1.03007	0.937792
3849	6.12	711.345	Pos	12.658	85.608	0.403159	0.0803549	0.327152	0.0747205	0.445959	0.0849355	0.397118	0.323583	0.683987	0.0741982	0.481307	0.0823821	0.465127	0.301176	1.01121	0.0758677	0.277197	0.562295	0.861849	0.0896248	0.567942	0.529753	0.0883857	0.076967	0.0967216	0.0764812	0.0981531	0.0892846	0.0959146	0.385985	0.0907994	0.062717	0.0939286	0.506768	0.27036	0.0744273	0.0990761	0.388307	0.696001	0.0705332	0.404626	0.0783129	1.2219	0.964942
3884	6.19	668.546	Pos	10.3014	68.571	0.165663	0.872748	0.999564	0.251689	0.155725	0.286097	0.165663	0.854699	0.180124	0.249929	0.181715	0.972799	0.154758	0.900536	0.754594	0.178682	0.816683	1.1921	0.769629	0.211082	0.923002	0.766845	0.226501	0.181271	0.247863	0.180127	0.251531	0.210281	0.883542	0.176255	1.0078	0.14771	1.03642	0.964712	0.854157	0.17529	0.849116	0.612055	0.687059	0.166118	0.905165	0.184441	1.12057	0.973572
3901	6.19	1102.78	Pos	9.46387	88.1818	0.217438	0.190785	0.217438	0.177407	1.25053	0.20166	0.217438	0.200817	1.21472	0.176167	0.985007	0.195598	0.203125	0.167274	0.968511	0.180131	0.24916	0.582272	0.264676	0.212794	0.998192	0.238815	0.238337	0.182741	0.782446	0.181587	0.883697	0.211986	1.43618	0.177684	1.36477	0.148907	1.26269	0.187884	0.96079	0.176711	1.0564	0.205673	1.31474	0.167465	1.35528	0.185936	1.13595	0.984472
3905	6.19	599.503	Pos	11.8897	31.1246	1.37751	1.10268	1.49914	1.97601	0.966024	0.57204	1.14892	0.739857	1.00868	1.38734	1.42032	0.664779	1.46575	1.41602	0.976481	1.26295	1.05893	0.842401	0.64569	0.981989	1.02844	1.7231	1.40962	1.8057	1.17149	2.10766	1.02311	1.57277	0.871635	1.24042	1.03626	1.76351	0.987951	0.920221	1.27096	1.37814	0.66106	0.615123	0.904913	1.4123	1.07375	1.33298	1.36908	0.906195
3917	6.22	926.535	Pos	7.14706	52.5338	0.787092	0.370316	0.800474	1.23349	0.883015	0.391426	0.859339	1.16936	0.911148	1.18438	0.904934	0.379658	0.758535	1.25128	0.833865	1.24349	0.19763	0.221432	0.729657	1.28305	0.209602	0.272456	0.189046	0.208483	0.206875	0.207167	0.209937	0.241848	0.615446	1.30285	0.84801	1.27304	0.743246	1.32937	0.732482	1.24545	0.642644	1.07026	0.629903	1.17568	0.62571	1.05022	1.00979	0.920939
3919	6.23	451.357	Pos	18.6966	62.8371	0.97634	1.14735	1.13137	1.05345	0.916936	1.18217	0.958891	0.885376	0.84132	0.925223	0.282918	1.42716	0.240947	1.03284	0.659509	1.09266	0.202727	1.25443	0.864271	0.945089	0.645027	1.21365	0.753447	0.270538	0.212211	0.26883	0.215352	0.313834	0.148902	0.153402	0.53056	0.128558	0.145819	0.806109	0.135765	0.152562	0.461432	0.60035	0.482202	0.14458	0.808507	0.160527	1.15426	1.01052
3921	6.24	654.53	Pos	16.6718	53.1029	1.35605	1.36561	1.36805	1.40003	1.16377	0.393536	1.12002	1.22359	0.601732	0.343786	0.594195	1.30788	1.34727	0.979293	0.2214	1.51038	0.744349	1.67056	0.2214	1.43236	0.221048	0.438133	0.887555	1.00578	0.697723	1.15486	0.664201	0.388913	0.4547	0.284982	0.668711	1.0684	1.15111	0.301343	0.892006	0.900175	0.156563	0.989618	0.124688	0.268593	0.859465	1.15524	1.15974	0.672672
3928	6.25	1057.74	Pos	36.6594	56.3062	1.04933	0.228304	0.332141	0.212296	1.83112	0.725561	0.996422	0.720927	1.39553	0.760088	1.36069	0.746031	0.310277	0.20017	0.407588	0.153978	1.54217	0.165911	0.407588	0.676253	1.69216	0.612424	1.45466	0.686796	1.20493	0.601486	1.53463	0.65663	1.56552	0.661335	1.27624	0.6451	0.301519	0.747575	1.06072	0.827985	0.95413	0.697863	1.61187	1.10789	0.3062	0.952779	1.03535	0.975865
3943	6.28	500.446	Pos	10.111	31.5339	1.38999	0.891766	1.24915	0.986414	1.54112	0.955822	0.316551	1.11669	1.03255	0.979415	1.10481	1.20845	0.295713	1.36477	1.81008	1.23873	0.986719	1.32026	1.16536	1.15483	1.15194	0.906001	1.27449	0.917257	1.36964	0.837461	1.18654	0.729731	1.58854	1.20322	1.16589	1.24178	1.29711	1.22063	1.31821	0.287327	0.894459	1.00325	1.77889	1.24652	1.16417	0.302328	1.28692	1.00455
3955	6.27	1070.75	Pos	12.3254	39.7646	0.771439	1.06683	0.97209	0.211551	1.20194	0.867641	0.816345	0.718397	0.268203	0.210072	0.705304	0.908703	0.7881	0.736441	0.943183	0.782084	1.25609	0.935432	1.78869	0.915649	1.19808	0.828915	0.76011	0.89486	0.980558	0.210094	1.30442	0.245265	1.53425	0.841098	1.53618	1.02212	1.38803	0.991707	1.03138	0.744504	1.08579	0.971133	1.59678	0.807046	0.675458	0.888112	1.25198	0.973686
3956	6.27	1071.75	Pos	10.5791	60.8145	0.69005	0.970555	0.930473	0.176911	1.09286	0.201096	0.826332	0.200255	0.845319	0.175674	0.963521	0.19505	0.880812	0.166806	0.99647	0.179627	1.19987	0.971081	1.78809	1.02515	1.30306	0.238146	1.11737	0.182229	0.931544	0.181079	1.2071	0.211393	1.41283	0.81461	1.57936	0.78642	1.30576	0.858321	0.993746	0.235256	0.89579	0.821439	1.67435	0.222947	0.717163	0.247538	1.14304	1.02911
3968	6.3	906.538	Pos	9.36937	48.619	2.05889	0.972735	2.69878	0.722307	1.75785	1.07818	2.3119	1.0612	2.41873	0.835708	1.13499	0.930469	2.04876	0.6531	2.16025	0.802958	0.841455	0.965368	2.22168	1.06216	1.83902	1.13013	2.33777	0.728087	1.13492	0.719063	1.30109	0.656575	1.14251	0.672147	2.5383	0.59862	2.10695	0.882333	2.08054	0.57578	1.3713	0.714436	1.59127	0.852078	1.90438	0.653408	1.02215	0.988145
3970	6.3	1031.72	Pos	4.67918	47.8964	1.22638	0.799611	1.0899	0.478922	2.41629	0.894324	0.970224	0.777569	1.34128	0.873518	1.44083	0.765705	1.23727	0.602555	1.74066	0.405064	1.41329	0.562265	1.12857	0.586839	1.56716	0.607135	2.40132	0.788535	1.62252	0.700406	1.83404	0.774974	1.69739	0.458883	1.09706	0.464791	1.24467	0.651562	1.14101	0.532943	0.739757	0.639817	1.66971	0.86862	1.11042	0.700116	1.00743	1.00302
3988	6.36	592.494	Pos	9.16397	98.6969	0.200687	0.242459	0.200687	0.225458	0.696367	0.25628	0.200687	0.255208	0.218205	0.223882	0.717329	0.248575	0.187477	0.21258	1.78821	0.228919	1.08636	0.24666	1.31444	0.270429	0.694735	0.303498	1.1114	0.232236	0.593281	0.23077	2.17337	0.269403	0.19611	0.225809	0.185652	0.189239	0.19205	0.238773	0.84332	0.224573	0.809697	0.261379	0.601245	0.212823	0.195031	0.236297	1.00622	0.966797
3992	6.37	940.551	Pos	12.0725	19.5473	2.14721	1.49242	2.35935	1.76534	2.41414	1.53998	2.35059	1.39492	2.36812	1.6875	1.83973	1.43077	1.97026	2.04224	2.49543	2.02691	1.6751	1.51064	2.46504	1.41947	2.64167	1.70897	1.8913	1.83743	2.24305	1.82171	1.91313	1.56672	2.16019	1.96613	2.21225	1.83278	1.93853	1.38605	2.26836	1.74702	1.40088	1.31519	2.502	1.72561	1.88381	1.36083	1.0315	1.02101
4000	6.37	1331.83	Pos	14.0292	13.2713	1.52559	1.66182	2.06326	1.71517	1.63853	1.82989	2.17666	1.71577	2.04674	1.74299	1.38132	1.62582	1.39564	1.72954	2.09159	1.8313	1.49116	1.71493	2.15182	1.70021	2.27778	2.30195	1.40583	1.80748	1.87568	1.57421	1.73415	1.86317	1.75321	1.89949	1.66922	1.46912	1.50138	1.61675	1.50414	1.76422	1.52923	1.78949	1.67289	1.74606	1.84157	1.53567	1.04422	0.965834
4009	6.37	1073.66	Pos	11.9631	10.0795	1.64184	1.59313	1.79403	1.71865	1.72863	1.81178	1.79212	1.66566	1.78641	1.6024	1.43186	1.65503	1.51112	1.65866	1.87274	1.84023	1.27622	1.73304	1.8398	1.72204	1.92645	1.97841	1.54949	1.77206	1.63419	1.79533	1.49117	1.69413	1.67745	1.77617	1.69873	1.58727	1.45876	1.47345	1.5922	1.69728	1.13887	1.46792	1.70584	1.61558	1.54386	1.47306	1.13672	0.842861
4013	6.38	1087.68	Pos	10.9919	10.9388	1.7462	1.64857	1.92844	1.78425	1.62625	1.73964	1.86642	1.57153	1.73551	1.65033	1.37527	1.61655	1.65143	1.78595	1.88301	1.89335	1.2435	1.65243	1.85563	1.70502	1.93865	1.99054	1.62397	1.78525	1.58617	1.82946	1.43757	1.73333	1.66926	1.81042	1.81904	1.66219	1.47819	1.4909	1.70447	1.45665	1.17835	1.42833	1.69216	1.67169	1.55269	1.45433	1.10109	0.854921
4025	6.44	1045.74	Pos	8.32608	52.0328	0.865147	0.708117	0.900937	0.203913	1.31112	0.719272	0.918675	0.23082	0.883668	0.607464	0.90413	0.736985	0.810604	0.192266	1.17457	0.626169	0.969788	0.849721	1.19959	0.191349	1.16233	0.662361	0.800575	0.164324	1.16386	0.163287	1.28237	0.190622	1.4607	0.159777	1.50817	0.721318	1.08166	0.700755	0.915642	0.158902	0.855837	0.591602	1.62695	0.63554	1.27555	0.501593	1.04818	0.961834
4029	6.44	1079.78	Pos	7.38426	48.2442	0.60694	0.765675	0.529202	0.528787	1.07189	0.665219	0.628429	0.48298	0.640595	0.541909	0.557152	0.537998	0.604165	0.482613	0.902604	0.137087	0.709904	0.671629	0.781154	0.161945	0.816005	0.684559	0.756352	0.562321	1.04408	0.433792	1.14606	0.48399	1.84957	0.75605	1.72531	0.841873	1.22063	0.919631	1.07282	0.735634	0.981212	0.631216	1.95064	0.789333	0.634565	0.647009	1.07275	0.976427
4037	6.46	585.431	Pos	6.53168	36.8121	1.2771	1.0458	1.45178	0.324155	1.13468	0.368471	1.17728	0.366929	1.0749	1.07973	0.850609	1.12609	1.24411	1.17004	0.237948	1.19396	0.671996	1.13148	0.766098	0.873127	1.01682	1.21199	1.33998	1.23522	0.789378	1.52897	0.237948	1.32046	0.82672	0.948094	0.259927	1.30002	0.963153	1.16899	1.1871	1.17103	0.28362	0.857106	1.17518	1.32705	0.819174	1.12796	1.09764	0.949886
4047	6.45	1056.73	Pos	4.45664	65.9532	1.26115	0.70722	0.788308	0.619414	2.32149	0.737172	0.755926	0.497753	0.999021	0.919537	1.6958	0.603577	2.03488	0.507702	1.13601	0.123755	1.52062	0.133346	0.673011	0.525242	1.20659	0.492219	3.12633	0.57354	2.50614	0.85507	2.02211	0.68295	1.14554	0.53141	0.828618	0.558476	1.12861	0.722555	1.0218	0.64592	0.301383	0.657703	1.08134	2.02298	0.29016	1.07108	1.10813	0.931138
4086	6.52	922.533	Pos	11.1563	64.5549	2.33496	0.537511	2.13315	0.392247	1.661	0.650533	2.29998	0.572435	1.55966	0.39975	0.850852	0.603105	2.44813	0.585794	1.96707	0.58801	0.786959	0.588347	1.67259	0.705636	1.4269	0.656523	2.67409	0.448164	0.905796	0.490651	1.03133	0.365864	0.880519	0.499972	2.05128	0.39169	2.21976	0.608187	1.96052	0.448984	1.15697	0.540817	1.69301	0.761856	2.24184	0.491785	1.09926	0.665067
4107	6.53	1129.83	Pos	12.3372	26.5157	0.188645	0.842569	0.781366	0.660631	0.913116	0.767211	0.783285	0.725493	0.823315	0.628291	0.620773	0.806797	0.176227	0.609403	1.00933	0.664103	1.07187	0.933364	1.16308	0.772778	0.987354	0.855837	0.708947	0.717014	0.756084	0.510869	0.864611	0.516095	1.13576	0.766747	0.992009	0.613672	0.95568	0.909536	0.716808	0.710747	0.844229	0.770783	1.0379	0.706742	0.692574	0.660929	1.00391	0.824193
4110	6.53	1143.85	Pos	11.9055	23.7898	0.691137	0.768898	0.74703	0.479943	0.997607	0.722275	0.713811	0.769423	0.800775	0.587594	0.704051	0.75298	0.612994	0.62881	0.969695	0.638951	1.05833	0.840359	1.12655	0.728453	1.01814	0.819594	0.769961	0.660666	0.797325	0.525406	0.913695	0.468372	1.22661	0.803003	1.11051	0.835142	1.07526	0.974938	0.821402	0.624395	0.87775	0.73489	1.21779	0.695118	0.614891	0.605557	0.995308	0.839576
4125	6.57	670.562	Pos	5.73722	48.2757	1.01	0.883242	0.938327	0.63625	0.831515	0.236053	0.970336	0.705197	0.991015	0.206212	0.496338	0.936406	0.60192	0.660413	0.85827	0.121449	0.91908	0.838601	0.597097	0.143471	0.949484	0.483046	0.498711	0.427422	0.673199	0.122431	0.665369	0.142927	1.4652	1.06519	1.7014	0.933433	1.57028	1.06799	1.32577	0.730423	0.892409	0.594798	0.932874	0.822063	0.662801	0.744151	1.01476	1.05515
4132	6.57	1238.81	Pos	6.54875	85.1754	1.37133	0.220307	1.13087	0.204859	1.21217	0.232866	1.15276	0.231891	1.27157	0.203427	1.24612	0.225865	0.811517	0.193158	0.276943	0.208005	0.260708	0.224125	0.276943	0.245722	1.12022	0.275769	1.92371	0.211018	1.50021	0.209686	0.830829	0.244789	0.291164	0.205179	0.275636	0.17195	0.942348	0.216958	1.58814	0.204056	0.902284	0.237499	0.97168	0.193379	1.22608	0.214708	1.10536	0.944513
4142	6.61	898.487	Pos	11.5851	48.7967	1.02153	2.00763	0.896622	2.70786	1.12788	1.86112	0.714265	1.89308	0.770685	2.68797	0.884267	2.17485	0.815254	2.32639	1.09809	2.16916	0.65335	1.81231	0.580989	1.61536	1.09141	1.84698	0.882381	2.7018	1.25939	3.16462	0.964798	2.48102	0.933714	2.06919	0.882336	1.82567	0.873603	1.55865	0.872201	2.6777	0.471101	1.40226	0.724119	2.13184	0.624665	2.00247	0.991841	1.12667
4184	6.65	1030.72	Pos	11.8419	119.003	0.724318	0.0993974	0.79114	0.0924277	3.00792	0.549568	0.609394	0.104624	1.48181	0.0917817	1.60521	0.618068	1.0061	0.0871483	3.31058	0.0938468	1.44514	0.381876	0.761298	0.110864	1.80179	0.124421	4.79419	1.00797	1.5306	0.0946056	1.66543	0.110443	1.21926	0.0925718	0.749148	0.0775796	0.553014	0.0978864	0.735487	0.092065	0.516388	0.321462	1.31751	0.0872481	0.817436	0.0968714	1.01368	1.01605
4192	6.67	596.54	Pos	9.14651	45.3563	0.503353	0.860755	0.604136	0.23496	0.584001	0.801245	0.474983	0.851035	0.456479	0.233318	0.402737	0.894859	0.682615	0.915352	0.605053	1.00951	0.487103	1.00962	0.536767	0.81244	0.493458	0.303929	0.592828	0.232566	0.502573	0.836866	0.512868	0.269786	0.365666	0.182218	0.439878	0.971919	0.369712	0.19268	0.445908	0.772116	0.461976	0.695641	0.451982	0.171739	0.427443	0.190682	1.03062	0.979582
4193	6.6	613.539	Pos	32.3192	45.2007	0.851956	1.20958	0.270993	0.232798	0.254736	1.29661	1.30168	0.263516	0.294648	1.27166	0.891756	0.770003	1.33855	0.908351	1.31111	0.784225	0.252425	0.806886	0.846171	0.532778	1.34299	0.685832	1.47151	0.730336	0.264233	1.30354	0.804432	0.915345	0.251426	1.18726	0.737344	1.14323	0.24622	1.04471	1.24459	0.942385	0.779142	0.812698	0.676571	0.913732	1.04665	0.727672	0.710393	0.923134
4211	6.7	1075.75	Pos	7.15688	52.2691	0.834485	0.621847	0.804468	0.418544	1.68154	0.572801	0.767742	0.569533	0.964285	0.679584	0.898196	0.595381	0.638425	0.449189	0.965908	0.0802217	1.12173	0.529833	1.21391	0.356501	1.21443	0.429839	1.11974	0.445743	1.14119	0.0808704	0.990314	0.283226	1.68383	0.519684	0.931791	0.485798	0.951102	0.529834	0.985174	0.548632	0.760265	0.533305	2.03995	0.754524	0.673427	0.574793	1.00543	1.00504
4252	6.76	942.531	Pos	9.03623	32.5676	1.08087	1.92794	1.11356	1.62453	0.932358	1.88315	1.06287	1.29526	0.631363	1.30753	0.765597	1.69722	1.24309	1.59445	1.22142	1.91736	0.578395	1.5437	0.86443	1.62177	0.816109	1.35042	0.968848	1.49845	0.871382	2.16643	0.70878	1.74645	0.77382	1.46556	1.05672	1.5605	0.931735	1.63729	0.985455	1.60473	0.592542	1.20173	1.05931	1.64912	0.911423	1.50728	1.01683	0.993518
4276	6.77	907.541	Pos	16.0015	41.2294	2.16982	0.864395	2.09089	0.702837	1.63624	0.96654	1.9769	0.963297	1.89836	0.717033	1.23672	1.00519	1.55119	0.809562	2.0359	0.964463	0.732211	0.949994	1.98246	0.95193	1.90202	0.915078	1.73459	0.785507	1.16238	0.91463	1.24155	0.589451	1.19975	0.745846	2.20323	0.617372	2.00906	0.882459	1.91047	0.756531	1.12627	0.714644	1.50736	0.967556	1.54712	0.761744	1.0263	0.996868
4303	6.83	862.617	Pos	5.83076	75.2686	0.657897	0.211961	0.688936	1.0239	0.190879	0.224044	0.725067	0.223106	0.220785	0.994371	0.222737	0.217308	0.189693	0.986754	0.712374	0.799595	1.12889	0.215634	1.30881	0.236413	1.08766	0.265322	0.727403	0.203024	1.12761	1.12824	1.26754	0.235516	0.198429	0.197406	0.187847	1.07277	0.19432	0.208739	0.180922	0.196325	0.20497	0.228501	0.163239	0.684991	0.592009	0.206574	1.045	0.95549
4313	6.85	926.535	Pos	7.80691	17.9228	0.954116	1.06396	1.06538	1.02348	0.90902	1.1212	0.919934	1.16878	0.949993	1.1296	0.665885	1.18413	0.916726	1.17561	0.933028	1.24328	0.528453	1.177	0.79962	0.982037	0.88125	1.12161	0.827233	0.967404	0.76267	1.01011	0.632396	0.899499	0.755451	1.2846	1.01419	1.08875	0.866117	1.17711	0.980532	1.1751	0.797517	0.989375	0.923162	1.23556	0.760635	1.01687	1.01026	1.05761
4342	6.89	1059.75	Pos	7.15746	30.8103	0.798924	0.710393	0.88384	0.573447	1.18332	0.561006	0.812497	0.581903	0.848122	0.568353	0.953463	0.617448	0.805798	0.66113	1.24929	0.567916	1.03061	0.676771	1.08559	0.57221	1.19896	0.632949	0.853786	0.62682	1.09912	0.516649	1.29923	0.573131	1.45171	0.704341	1.23135	0.770217	1.06955	0.713201	0.945823	0.642191	0.804402	0.596692	1.37865	0.679423	0.848128	0.660284	1.07943	0.858274
4349	6.92	968.618	Pos	10.1126	20.7383	1.73849	1.29681	1.90334	1.2301	2.02008	1.32784	2.08483	1.31927	2.11313	1.31131	1.47548	1.47991	1.75467	1.5022	1.81517	1.40876	1.17442	1.39528	1.97184	1.20429	2.08874	1.66212	1.19885	1.23749	1.75793	1.11001	1.62007	1.00057	1.79439	1.44186	1.72741	1.28007	1.43046	1.43806	1.71516	1.46731	1.32361	1.29557	1.99239	0.949035	1.47845	1.10357	1.00695	1.02132
4431	7	1085.77	Pos	12.7363	61.6849	0.296755	0.209818	0.296755	0.195106	1.52694	1.04275	0.890264	0.220851	0.968372	0.694037	1.06303	0.769711	1.00612	0.183962	1.10365	0.198102	1.18643	0.213454	0.367882	0.234023	1.31225	0.26264	1.24505	0.200972	1.33126	0.199704	0.367882	0.233135	1.5112	0.27244	1.33866	0.684954	1.23102	0.917463	1.058	0.270949	0.806092	0.990529	1.54279	1.15403	0.761205	1.20749	0.961487	1.0405
4471	7.16	641.303	Pos	12.4142	109.513	0.479338	0.0654487	0.412547	0.0608595	0.478987	0.0691796	0.404419	0.0688902	0.73143	0.0604341	0.262708	0.0670998	0.538369	0.0573832	1.02651	0.061794	0.0751533	0.0665829	0.804838	0.072999	0.574502	0.0819255	0.071889	0.0626893	0.0786691	0.0622936	0.0798334	0.0727219	0.37821	0.0609544	0.425207	0.0510828	0.0965602	0.0644538	0.0899025	0.0606207	0.305556	0.070556	0.774533	0.057449	0.495534	0.0637855	1.1847	1.25159
4512	7.21	1466.1	Pos	37.5517	58.1343	0.2302	0.288326	0.2302	1.08843	1.00993	0.914286	0.2302	0.303487	0.750883	0.929231	0.252506	0.2956	0.215046	1.00422	1.00426	0.205588	0.216705	0.221521	0.2302	0.242868	0.229833	0.272566	1.08932	0.778827	0.869153	0.207251	0.2302	0.753896	0.876734	1.119	1.31782	1.27904	0.952998	1.31627	1.33037	1.17236	0.868745	0.977764	0.879885	1.03007	0.868273	1.20227	1.17337	0.958586
4516	7.2	585.43	Pos	5.67493	17.9775	1.26531	1.0794	1.16632	1.15068	1.23849	0.619428	1.20934	0.869564	1.22301	1.04111	0.928788	1.02962	1.23376	1.14994	1.45133	1.06291	0.949617	0.906457	0.986822	0.732734	1.34492	0.916546	1.27663	1.09207	1.33786	1.02033	0.812178	0.733885	1.06626	1.12201	1.10971	1.17327	1.08049	1	1.27899	1.18245	0.923473	0.867482	1.42488	1.1722	0.933893	0.761683	1.01535	0.993793
4528	7.28	586.439	Pos	14.2693	50.758	0.646306	0.640598	0.813506	0.152594	0.885813	0.711099	0.586222	0.17273	0.795206	0.660963	0.870646	0.168241	0.712352	0.143878	0.583142	0.721073	0.965315	0.166944	0.716563	0.881494	0.991237	0.205413	0.546144	0.157182	0.947227	0.765066	0.993406	0.547011	0.568305	0.152832	0.67128	0.128081	0.646452	0.161606	0.545239	0.151995	0.909826	0.577247	0.557516	0.692099	0.776224	0.15993	1.09663	0.996924
4534	7.24	816.65	Pos	9.8886	40.5459	0.636979	1.59977	0.730388	1.40512	0.607305	1.32798	0.715003	1.02793	0.631911	1.30504	0.46225	1.62467	1.11987	1.50439	0.645085	1.68243	0.626273	1.4205	0.922593	1.39714	0.47504	1.60043	0.852239	1.32256	0.544256	1.43398	0.658085	1.27829	0.354856	1.23628	0.685269	0.656232	0.641214	1.18461	0.586589	1.31217	0.537678	1.05297	0.556676	1.04126	0.617322	0.791778	1.08526	0.924369
4549	7.29	575.504	Pos	6.04547	81.5048	0.639986	0.142793	0.443509	0.707244	1.18094	0.150932	0.531089	0.150301	0.925402	0.803775	1.18126	0.146395	0.69647	0.125196	0.979994	0.134819	1.55773	0.145267	0.850527	0.159265	1.13665	0.178741	1.01148	0.136772	1.28818	0.135909	1.10804	0.158661	1.43878	0.132987	0.127002	1.30222	0.131378	0.140622	0.724753	0.132259	0.415735	0.153935	1.51187	0.125339	0.534523	0.920739	1.08179	0.991102
4574	7.27	817.654	Pos	15.8253	48.3165	0.616063	1.30058	0.924368	0.386308	0.604374	1.32026	1.01707	0.437282	0.66475	0.383607	0.859592	1.27775	1.04944	1.24998	0.19374	1.37656	0.182382	1.21818	0.905016	1.26873	0.70433	1.09728	0.611477	1.14887	0.572743	1.33897	0.595047	0.863281	0.201894	0.256454	0.688195	0.966884	0.673909	0.876207	0.184082	0.879128	0.208549	0.913881	0.49827	0.725117	0.619248	0.268365	1.00948	0.777692
4583	7.33	1062.78	Pos	7.36172	39.4188	0.508359	0.635185	0.426274	0.150046	0.95052	0.820275	0.512093	0.530728	0.560855	0.744304	0.480433	0.496293	0.529529	0.141475	0.477822	0.472773	0.701589	0.440431	0.472529	0.160957	0.742186	0.633314	0.58853	0.598613	0.722184	0.137353	1.00221	0.160346	1.1062	0.795704	0.657664	0.82976	0.855153	0.75225	0.747649	0.864849	0.572618	0.592691	1.09119	0.867147	0.642317	0.755322	1.05996	0.84614
4584	7.34	1063.79	Pos	9.81011	72.8751	0.625828	0.192815	0.167427	0.179295	0.98891	0.203807	0.167427	0.202954	0.548883	0.178042	0.183651	0.19768	0.156406	0.169054	0.589682	0.182048	0.749009	0.196157	0.502282	0.215059	0.75012	0.241357	0.789016	0.184686	0.729946	0.18352	1.06261	0.214243	1.19671	0.692208	0.688807	0.150493	0.873106	0.189884	0.795268	0.178592	0.573282	0.207862	1.055	0.169248	0.768488	0.187915	1.03767	0.787234
4634	7.37	596.541	Pos	15.6992	72.1338	0.908003	0.228835	0.830774	0.21279	0.962856	0.24188	0.878383	0.240868	0.619804	0.211302	0.956242	1.12684	0.808201	1.62865	0.778621	0.216057	0.203832	1.63154	0.216525	0.255234	0.64854	0.286445	0.921497	0.219187	0.742257	0.217804	0.216525	0.254265	0.950474	0.213121	0.999544	0.178606	0.721706	1.26621	0.939293	0.211955	0.253752	0.246692	0.970136	0.200865	0.244303	0.22302	1.47674	1.01624
4645	7.37	601.426	Pos	11.7209	24.537	1.03811	0.968795	0.972452	1.20372	1.00397	1.06899	0.96585	1.26165	1.07412	1.22721	0.505151	1.13058	0.937266	1.4853	0.860155	1.18811	0.566179	0.978852	0.920402	0.925764	0.920345	1.29476	0.853151	1.11217	0.877294	1.3652	0.596443	1.21973	0.468633	1.27048	0.910136	1.10946	0.844224	1.04291	0.865167	1.44717	0.730141	0.788066	0.649155	1.01935	0.712168	0.833625	1.02113	0.75312
4668	7.41	1039.73	Pos	7.30144	96.8929	0.93259	0.228215	0.525226	0.9365	1.74267	3.8423	0.565253	0.720645	0.819898	2.17869	1.86909	0.736114	0.787818	0.200091	0.391117	0.362334	0.12273	0.34194	0.537155	0.742125	0.907627	0.96728	0.117399	0.534466	1.12627	2.60369	2.16202	2.60017	0.451662	0.125848	0.510908	0.316399	0.0960063	0.63724	0.484854	0.125159	0.303803	0.97328	0.412306	1.4437	0.0974965	0.131693	1.14618	0.889366
4706	7.45	767.408	Pos	12.2868	39.3988	0.557132	0.498595	0.574276	0.315831	0.794198	0.460942	0.521706	0.372096	0.927151	0.414021	0.367595	0.489482	0.646126	0.342916	1.12095	0.308845	0.433356	0.424908	0.895059	0.40859	0.70886	0.609631	0.530993	0.239758	0.480435	0.355638	0.414782	0.378369	0.503063	0.355651	0.502081	0.262514	0.32323	0.508825	0.346954	0.411719	0.305213	0.381994	0.90737	0.366122	0.578425	0.408451	1.00391	1.00657
4715	7.48	1057.74	Pos	6.66402	100.625	3.05989	1.39223	1.04831	2.50174	2.81855	2.60324	1.15212	0.690382	0.706293	2.59848	3.08751	0.650595	7.62984	0.772335	0.436042	0.190827	2.39839	0.180328	0.428456	0.860541	0.857316	0.43432	7.64915	0.816034	3.9813	3.79609	3.44617	1.31764	0.319101	0.19804	0.125528	0.649194	2.62243	0.685047	1.05668	0.757536	0.202498	0.911656	0.173499	4.17758	2.94319	2.46065	1.15978	0.933767
4736	7.49	925.533	Pos	23.0876	93.9836	0.714944	6.40683	0.775182	5.04486	0.569837	5.54964	0.661315	5.94311	0.44608	4.94476	0.550152	7.36555	0.59204	4.85356	0.158929	5.50109	0.149612	6.77706	0.575242	6.0015	0.505888	6.51798	0.692692	6.00769	0.156611	6.16685	0.476787	3.99976	0.133637	1.32632	0.794445	5.53038	0.13087	5.4799	0.121847	5.16348	0.511512	4.60573	0.109938	1.25004	0.132901	5.05389	1	1.01052
4740	7.5	938.572	Pos	15.378	32.3935	2.84428	2.25191	2.54899	2.38093	2.17214	2.82581	3.01691	1.72423	2.48324	2.13969	0.763188	2.20475	2.25224	2.64251	2.47082	2.93413	0.564578	1.99517	2.80907	2.23172	2.34914	3.62121	2.71874	1.75613	0.84705	2.72315	1.02553	2.48725	1.06215	2.44487	3.0485	2.45176	2.76226	2.11768	1.98355	2.07379	1.66153	1.48475	1.73132	3.62864	2.01923	1.10236	1.0279	0.533075
4771	7.54	1087.79	Pos	7.45321	37.2572	0.708197	0.776533	0.823274	0.46489	1.18665	0.546224	0.773608	0.531189	0.837263	0.469027	0.753081	0.598931	0.761686	0.595451	1.03169	0.547012	1.16803	0.705747	1.29529	0.568308	1.20468	0.57007	0.769486	0.628773	1.01518	0.462949	1.08277	0.361417	1.42492	0.913177	1.53752	0.885005	1.22227	0.755947	0.9981	0.645335	0.882945	0.61036	1.6636	0.621711	0.678456	0.617663	1.09154	0.935865
4799	7.57	888.499	Pos	7.06768	40.2672	0.813532	2.39211	0.271177	1.89447	0.25491	1.23759	0.271177	1.61701	0.294849	0.696682	1.00452	0.825786	1.80925	0.622924	1.75202	1.24254	1.13773	1.83437	1.46034	1.95901	1.34921	1.57692	1.85772	1.23163	1.54644	1.52548	1.35048	1.59094	2.29035	1.5652	2.45365	1.79153	2.13882	2.16085	2.04283	1.81377	1.62523	2.20638	1.54313	1.8853	1.25542	2.21892	0.985624	1.02505
4880	7.65	985.59	Pos	9.84314	26.7748	1.06433	1.63417	1.03621	1.49073	0.916903	1.84633	1.07566	1.58526	0.83977	1.37822	0.874904	1.75962	1.10087	1.47394	1.0302	1.4993	0.795273	1.65568	0.945899	1.8789	0.900556	1.83297	0.910239	1.47015	0.944894	1.47057	0.9274	1.41798	0.966958	1.33727	0.957207	1.38582	0.986648	1.64695	0.929821	1.52102	0.751669	1.48028	0.845402	1.31404	1.02682	1.25333	1.15162	0.991219
4890	7.67	902.672	Pos	11.4654	26.2901	1.44933	1.17592	1.65507	0.907533	1.93393	0.795122	1.18369	1.26572	1.31983	1.06335	1.68872	1.12028	1.491	1.07949	1.82043	0.81496	1.39716	0.973235	2.1084	1.01503	1.77853	1.16383	1.22261	1.10153	1.44382	1.11011	1.06955	0.840648	1.34292	0.942516	1.41198	0.897021	1.30167	0.940098	1.31728	0.728853	1.21047	0.942518	1.48495	1.00552	1.42285	0.875487	1.3125	0.908567
4927	7.74	1112.8	Pos	5.98038	48.1825	0.696288	0.722397	0.683703	0.505299	1.11497	0.551881	0.623915	0.424697	0.728805	0.462461	0.821701	0.453975	0.66221	0.52152	1.12675	0.568484	1.17113	0.665741	1.17118	0.526016	1.36846	0.494715	0.732752	0.586146	1.33276	0.586121	1.40618	0.674484	2.16247	0.750733	1.51406	1.04402	1.25507	0.777933	1.12268	0.716714	0.800238	0.502871	2.17826	0.742166	0.598497	0.735957	1.10003	0.907802
4976	7.77	906.583	Pos	4.94921	37.8813	2.32476	0.884027	2.48723	1.1029	2.03604	0.981842	2.16743	0.862207	1.81954	0.927675	1.3003	0.884662	1.9604	1.1063	1.79948	1.04142	1.20527	0.964444	1.37177	0.74875	1.92928	0.828647	2.22814	0.962179	1.68401	1.02627	1.54656	0.762084	1.69481	1.02395	2.43003	1.19365	1.87154	1.11847	2.18566	1.07945	1.35443	0.693125	2.01653	0.843527	1.71047	1.11169	1.02973	0.945343
5003	7.8	968.792	Pos	13.7232	57.0177	0.467095	0.562634	0.10626	0.50497	0.299658	1.11273	0.604045	0.901394	0.115536	0.943622	0.116557	0.726267	0.536068	0.526335	0.487143	1.23594	0.926928	0.949242	1.89442	0.214565	0.795987	0.722406	0.732327	1.05623	0.543796	0.835319	0.829254	0.21375	0.68706	2.02258	0.766229	1.632	0.553033	1.19915	0.854706	1.08082	0.999789	0.70044	0.405912	1.11339	0.302812	0.527671	1.07002	0.840391
5016	7.8	620.562	Pos	11.0052	68.4864	0.377704	0.53081	0.412898	0.16453	0.0819764	1.08872	0.644549	0.932626	0.0948203	0.767877	0.286975	0.732663	0.470062	0.155132	0.633703	1.12022	1.14824	0.958461	2.82501	0.591112	0.93134	0.713678	0.867193	0.932412	0.532303	0.60027	0.993224	0.873796	0.178665	1.81851	0.677524	1.20587	0.533889	0.229668	0.802413	1.01268	1.07958	0.754236	0.440942	0.814948	0.177681	0.227287	1.05589	0.870931
5022	7.8	867.654	Pos	6.17323	41.3879	0.714411	0.46593	0.852503	0.339566	1.69601	0.734009	0.674488	0.479198	1.0208	0.717666	1.0963	0.540749	0.599872	0.709704	1.12907	0.457439	0.989724	0.646263	1.26666	0.505282	1.31966	0.546714	0.665558	0.632285	1.05519	0.510229	1.03447	0.468714	1.48285	0.632296	0.932171	0.722731	0.884827	0.639607	0.664627	0.565951	0.646822	0.580478	1.6776	0.666306	0.672544	0.518568	1.16154	0.960194
5023	7.82	869.543	Pos	11.6088	18.4153	0.763398	1.03094	1.0028	0.882111	1.16601	0.840961	0.797831	0.95245	1.01533	1.05293	0.963374	0.998764	0.960722	1.42229	1.26504	1.27029	0.702205	0.981828	0.811068	0.845191	1.17024	0.793766	0.812192	1.04854	0.953335	0.972304	0.750961	0.78758	1.19633	1.30294	1.06097	1.2676	0.858394	1.16734	0.896642	1.02859	0.746084	0.880532	1.19639	1.06621	0.669928	1.01595	1.0555	0.942645
5026	7.79	969.795	Pos	12.6463	77.4572	0.156229	0.201687	0.156229	0.187545	0.146857	1.04884	0.584604	0.875508	0.169867	0.186234	0.171368	0.206775	0.544307	0.176833	0.468688	1.2255	0.901541	0.991254	1.86754	0.736294	0.878215	0.275443	0.73834	1.11814	0.516899	0.209438	0.760249	0.2445	0.190613	2.0577	0.680964	1.45068	0.559997	0.212662	0.894737	1.21757	0.98139	0.698388	0.156809	1.11978	0.189563	0.210457	1.12579	0.839964
5062	7.87	1039.73	Pos	4.40429	98.1982	1.20631	1	0.308603	0.0652935	2.25415	1.33018	0.308603	0.0739092	1.00662	1.36295	2.06087	0.0719885	1.86722	0.061564	0.884487	0.066296	1.8519	0.0714338	1.70425	0.0783174	1.15887	0.0878942	4.02482	0.0672565	1.77759	1.61217	1.6046	1.03809	0.0934422	0.153824	0.0884589	0.128912	0.825005	0.162655	0.0851981	0.624022	0.289567	0.534163	0.435449	1.57217	1.06684	1.48562	1.04442	0.965638
5089	7.9	1084.77	Pos	8.91647	60.7069	1.03295	0.788323	0.976519	0.64467	1.44437	2.3984	0.558011	0.614869	1.12866	0.747189	1.17861	0.19963	0.960201	0.170722	0.835909	0.486843	1.75175	0.174402	0.278636	0.788606	1.84198	0.643766	0.250909	0.164203	0.274573	0.163166	1.42147	0.926744	1.05302	0.189365	1.37105	0.633416	1.1633	0.788647	1.01365	0.806614	0.857501	0.657584	1.05942	0.891702	1.14349	0.198161	1.05339	0.856968
5090	7.9	1085.77	Pos	11.9829	69.633	0.783478	0.173574	0.866641	0.72511	1.4542	2.57821	0.96147	0.182701	1.09101	0.160275	1.04656	0.177953	0.905061	0.152184	0.837006	0.558007	1.59262	0.176582	0.61682	0.193598	1.60747	0.217271	0.185146	0.166256	0.202608	0.165206	1.36861	1.02027	0.989653	0.543689	1.22926	0.151879	1.17793	0.906939	0.936589	0.180238	0.978639	0.719275	1.08789	1.01029	0.997286	1.20574	1.13889	0.948096
5150	7.96	886.677	Pos	4.14192	68.2753	0.600864	0.17823	0.595522	0.165733	1.19619	0.18839	0.525482	0.187602	0.861047	0.681322	0.933226	0.182726	0.604985	0.156266	1.01227	0.168277	0.800835	0.181319	1.04667	0.198791	1.07191	0.223099	0.574739	0.170715	0.926207	0.169638	0.745877	0.198036	0.903973	0.165991	0.749883	0.139109	0.640648	0.175521	0.592906	0.165082	0.568255	0.192138	0.933449	0.156445	0.594871	0.173701	0.981269	1.05253
5200	8.05	1009.64	Pos	6.17232	11.0718	1.02957	1.10428	1.02496	1.07873	1.00997	1.16201	1.08495	1.15377	1.13354	1.02658	1.07707	1.14088	1.01218	0.946756	1.03567	1.14268	0.990252	1.05291	1.02079	1.46282	1.02897	1.45765	1.01502	1.08436	0.971279	1.14114	1.08283	1.2738	0.999837	1.03382	0.961425	0.938247	0.983187	1.1003	0.993446	0.927058	1.10567	1.14446	0.842819	0.99342	1.02147	1.04064	1.07493	0.996647
5202	8.03	1298.8	Pos	6.7335	14.4227	1.12562	0.917508	0.98978	0.847122	0.881801	0.972522	1.16763	1.00834	1.06168	0.873084	1.02289	1.0078	1.04495	0.75915	1.10629	0.844645	0.964928	0.9572	1.02756	1.16247	1.11467	1.4463	1.00717	0.852409	1.03598	0.794922	0.989173	1.04399	1.18106	0.846123	0.956743	0.70359	1.12624	1.00314	0.948794	0.843337	1.21586	0.99231	0.840982	0.753511	0.988528	0.978319	0.886921	0.979116
5211	8.06	995.629	Pos	7.53909	11.6685	0.902334	0.979406	0.963271	1.01461	0.899185	1.04309	0.926065	0.978503	0.941824	0.924401	0.96502	1.04551	0.983246	0.873956	0.896869	0.995903	0.904246	1.04816	0.926485	1.258	0.896467	1.38698	0.863303	1.04268	0.926259	0.974294	0.852151	1.03153	0.922506	1.06566	0.89147	0.778974	1.00363	0.992979	0.79513	0.94946	0.940229	1.08886	0.762588	0.835889	0.960247	1.02604	1.00507	1.0054
5213	8.07	1041.74	Pos	9.08204	76.6859	1.12848	2.19841	0.43945	1.34445	1.31416	3.6355	0.511186	0.632091	0.694342	2.44947	1.86118	0.59679	2.20187	1.1948	1.86162	0.22713	3.28792	0.244732	0.477616	1.36873	0.83355	0.903376	1.9614	0.701748	1.52255	2.71853	2.72083	2.81103	0.143143	0.210112	0.135509	0.176084	1.01595	0.666524	0.486556	1.42413	0.147861	0.984007	0.117758	2.13725	1.39132	3.34501	1.15951	0.983036
5216	8.07	1567.83	Pos	10.7083	26.2341	1.30974	0.70343	1.44867	0.708386	1.24219	0.818217	1.40376	0.810961	1.18456	0.689907	1.34038	0.877722	1.30804	0.694569	1.17925	0.748763	1.02702	0.817294	1.03531	0.909697	1.0851	1.04146	1.33182	0.744544	1.2988	0.756882	1.35985	0.742068	1.14927	0.668365	1.23191	0.599472	1.27914	0.907834	1.24167	0.74904	1.16124	0.835473	1.37165	0.619802	1.24679	0.76023	1.05003	0.959972
5217	8.07	1568.83	Pos	10.6137	28.3835	1.35754	0.665712	1.48052	0.703539	1.26959	0.78748	1.44126	0.771412	1.16779	0.676536	1.3471	0.865481	1.35643	0.66053	1.17503	0.734142	1.04592	0.837296	1.05734	0.897331	1.10951	1	1.37651	0.72066	1.32396	0.755904	1.3725	0.739936	1.19891	0.628273	1.25103	0.569303	1.34814	0.894256	1.24899	0.765219	1.17843	0.819809	1.37895	0.58792	1.31929	0.732758	1.0525	0.957467
5227	8.09	408.311	Pos	14.0008	67.5796	0.134572	1.28131	0.134572	1.06545	0.126499	1.13485	0.756111	1.06117	0.785777	1.05238	0.147612	1.09694	0.810157	1.36866	0.134572	1.17292	0.126683	1.41086	0.687187	1.4259	0.134357	1.64549	0.12118	1.27385	0.132609	1.17058	0.134572	1.0416	0.615916	1.28983	0.124489	0.635026	0.686136	0.267082	0.614598	1.08561	0.135837	1.22833	0.324546	0.238056	0.449036	1.20072	0.950184	1.0664
5306	8.23	934.577	Pos	13.27	25.7701	0.830605	1.07451	0.751308	1.30988	0.787201	1.16034	0.808265	1.12953	0.652956	1.0553	0.59471	1.05742	0.908529	1.21329	1.1327	1.28026	0.584024	1.2908	0.641444	1.12306	0.968732	1.28318	0.91878	1.16609	0.618227	1.23729	0.656388	1.04393	0.794347	1.18851	0.906024	1.28292	0.814755	1.30098	0.940878	1.20683	0.499955	1.01397	0.808829	1.60914	0.748219	1.02784	1.32484	0.835019
5308	8.21	961.665	Pos	8.12614	47.5867	0.997606	2.15779	0.805204	1.89205	0.138889	2.006	0.147752	1.21961	0.481948	1.5573	0.696874	0.904245	1.67506	1.27489	0.616159	1.37884	1.04463	1.05504	0.987809	1.51508	0.830494	1.02741	1.57421	1.42855	0.853308	2.66297	1.13551	2.21862	0.410272	1.24249	0.941677	1.3167	1.01398	1.45718	1.09157	1.72695	0.584105	1.21312	0.833624	2.03855	1.02625	2.57206	1.14206	0.93987
5343	8.28	753.633	Pos	14.2877	26.9329	1.08741	0.945221	1.5904	0.910231	0.849126	0.887123	0.861076	1.10955	0.840766	0.760909	1.26496	1.11761	0.757468	0.716288	0.811397	1.05103	0.787076	1.22808	0.859844	0.921192	0.760704	0.880192	0.465627	0.70198	0.415885	0.675016	1.08711	1.17379	0.412536	0.660674	1.06344	1.14365	0.754924	0.669437	1.00719	0.81878	0.934625	0.812189	0.664602	0.60546	0.693834	1.06274	1.07334	0.974683
5348	8.28	890.514	Pos	8.26144	51.6934	0.3043	2.19808	0.3043	2.10455	0.286046	0.269994	0.3043	1.43012	0.330863	0.235862	0.333787	0.261877	1.23108	0.223955	1.38955	1.26939	0.967313	1.8541	1.28927	1.84122	1.12144	1.82697	1.38272	1.3023	1.95706	1.42059	1.189	1.58506	2.46108	1.52296	1.63104	1.72982	1.65581	2.06991	1.66099	1.91934	0.973082	2.16297	1.48499	1.97496	0.90321	2.10548	1.03857	0.854853
5379	8.38	922.577	Pos	10.9305	27.0526	3.35618	1.54	3.04864	2.56183	3.51946	1.79031	3.25979	1.93053	2.37211	2.07583	2.19729	1.88984	3.55563	2.56175	2.86576	2.99675	1.77798	1.89942	2.29826	1.83933	2.87071	1.64741	3.49539	2.23415	2.29601	2.44483	1.98128	1.33358	2.52337	2.1722	2.56453	2.71655	2.23968	1.74963	3.77277	2.14599	1.47067	1.46045	3.48627	3.10707	2.77205	1.98921	1.10777	0.979416
5420	8.42	908.525	Pos	9.41592	14.1623	1.14221	1.29565	1.15665	1.30517	1.17601	1.30402	1.01016	1.24425	0.849076	1.24962	0.941849	1.36982	1.24604	1.42654	1.05056	1.4026	0.967087	1.42347	0.823206	1.3428	1.00246	1.14251	1.08597	1.17198	1.03754	1.15523	0.908815	1.09367	1.11397	1.33898	1.18544	1.12056	1.07449	1.41188	1.25397	1.21385	1.22209	1.08323	1.20768	1.42565	0.998147	1.51429	1.22198	0.975696
5429	8.41	658.51	Pos	34.7508	68.196	0.217537	1.40769	0.702378	1.40815	0.204488	1.5149	0.217537	1.3385	0.760827	1.10693	0.756751	0.409675	0.203217	0.35035	0.217537	1.18964	0.204785	1.32141	0.758404	1.64377	0.217191	1.79641	0.19589	1.249	0.214365	1.20849	0.652612	1.43761	0.711992	1.2778	0.201239	0.951804	0.208174	0.400314	0.193821	1.28307	0.70259	1.47634	0.174878	1.19973	0.211406	0.396163	1.11551	0.893801
5436	8.41	1067.76	Pos	9.92465	37.6509	0.765519	1.3889	0.654612	0.743536	1.65364	2.46213	0.562989	0.758403	1.03745	1.43979	1.26594	0.758432	0.940258	1.03714	0.806118	0.551767	1.68035	0.592405	0.952945	0.991847	1.39178	0.988178	1.0662	0.604121	0.920094	1.36456	1.58444	1.30824	0.972215	0.56497	0.978356	0.733238	1.04465	0.922482	0.724962	0.99778	0.597586	0.954214	1.02326	1.2178	0.675962	1.44899	1.27195	0.965202
5450	8.42	906.582	Pos	8.03061	30.2428	2.27327	1.10183	2.29989	1.21734	2.15749	1.12963	1.85422	1.12067	1.74084	1.11216	1.55912	1.19004	1.83326	1.19458	1.70602	1.08247	1.10434	1.21203	1.60591	1.048	1.97524	1.04798	2.01063	1.02334	1.5427	1.14417	1.31656	0.784027	1.44494	1.04816	2.3555	1.30209	1.93053	1.26649	2.34118	1.23411	1.46697	0.98515	1.95636	0.809231	1.58211	1.31669	1.12861	1.01333
5468	8.42	1322.92	Pos	6.62504	98.3583	0.776483	0.401847	0.121893	0.124557	2.02136	0.596085	0.365678	0.529843	0.132533	0.732018	1.15772	0.137328	0.624215	0.117442	0.86248	0.0972257	0.27064	0.104761	0.287493	0.114856	1.42594	0.1289	2.01818	0.0986344	1.64737	0.0980118	0.287493	0.11442	1.39412	0.0959048	0.663677	0.0803729	0.732632	0.101411	1.03989	0.402277	0.53868	0.111012	1.47678	0.0903894	0.827068	0.508784	1.13069	0.967557
5469	8.42	1323.93	Pos	6.95304	89.0089	0.224228	0.451034	0.224228	0.128611	2.00313	0.57068	0.224228	0.436747	1.47885	0.619025	1.56913	0.141799	0.628403	0.121265	0.917509	0.0861202	0.762192	0.0927944	0.679735	0.101736	1.49636	0.34253	1.99543	0.087368	1.45843	0.0868165	1.0229	0.10135	1.35758	0.0849502	0.63818	0.0711924	0.748421	0.0898272	1.05426	0.391195	0.610068	0.0983316	1.45685	0.498802	0.954974	0.444728	1.01353	0.996855
5479	8.42	585.431	Pos	7.30776	48.564	0.37943	0.179356	0.380503	0.77998	0.53205	0.189581	0.33482	0.188787	0.649924	0.525533	0.358526	0.183881	0.350405	0.747374	0.422096	0.593236	0.416144	0.182464	0.462021	0.200047	0.494537	0.224509	0.375549	0.661261	0.485566	0.17071	0.270583	0.199288	0.382059	0.589287	0.312294	0.139988	0.23733	0.17663	0.370533	0.625663	0.274901	0.193352	0.497141	0.157434	0.276186	0.174798	0.900573	1.10252
5481	8.44	710.572	Pos	11.2405	76.4364	0.17124	0.16704	0.75864	0.931076	0.160968	0.176562	0.51372	0.175823	0.781258	0.154241	0.66377	0.171254	0.159968	0.799623	0.225004	0.157712	1.2717	0.169934	1.63514	0.18631	1.32729	0.209092	0.202614	0.159997	1.12289	0.158987	0.675013	0.185602	0.888254	0.971605	0.905232	1.00457	0.806221	0.1645	0.854574	0.837363	0.671821	0.180075	1.02911	0.146623	0.907735	0.162795	1.03194	0.845541
5506	8.46	582.51	Pos	14.5219	104.605	0.969256	0.115441	0.774276	0.107347	2.90527	0.490978	0.442181	0.121511	1.10843	0.106596	2.95574	0.118354	0.54918	0.101215	0.931777	0.108995	1.32367	0.117442	1.51906	0.128759	1.17705	0.144504	1.46961	0.455274	2.1092	0.532046	1.79842	0.405213	1.62116	0.107514	0.201784	0.0901019	0.208737	0.113686	0.858411	0.106925	0.660531	0.12445	1.57863	0.615092	0.752535	0.112508	1.0414	1.04314
5510	8.47	888.693	Pos	7.19219	77.0304	0.683469	0.181719	0.643467	0.168977	1.23699	0.192078	0.61767	0.191275	0.698438	0.167796	0.909216	0.781259	0.619794	0.159325	1.04204	0.171572	0.92577	0.184868	0.271215	0.202683	0.944718	0.227467	0.244226	0.174058	0.80178	0.172959	0.271215	0.201913	0.177046	0.169241	0.785625	0.141832	0.7958	0.178957	0.161426	0.168314	0.182882	0.1959	1.00519	0.159508	0.528215	0.177101	1.03225	0.984841
5516	8.52	391.278	Pos	31.7578	74.1599	1.89016	0.979169	1.84883	0.910511	0.435155	1.03499	1.54641	1.03066	0.503335	0.904147	0.507783	1.00387	0.432452	3.47281	1.38878	0.92449	1.3127	0.996137	0.462925	1.09213	3.51363	5.8073	0.416859	0.937885	1.4698	0.931965	2.57923	3.87944	1.59141	0.91193	1.59927	0.764242	1.55672	0.964284	1.50659	0.906938	1.56729	1.05558	1.52545	0.859486	1.61296	0.954286	1	1.01052
5531	8.47	795.439	Pos	23.2885	72.2994	0.13823	2.60556	0.13823	1.8371	0.617083	3.03871	0.13823	2.36361	1.09462	2.27749	0.516659	2.78171	0.129131	2.22349	1.33187	1.82116	0.556707	0.512717	1.29985	2.38282	0.899362	3.95391	0.586059	0.482734	0.534889	0.479687	0.77581	1.67997	0.612103	2.01597	0.648759	1.86611	0.419319	2.87788	0.529111	2.2506	0.474905	2.53553	1.02313	2.0368	0.648955	2.52901	1	1.01052
5542	8.49	767.408	Pos	14.907	66.3846	0.505608	0.0769829	0.511375	0.071585	0.561457	0.0813713	0.485807	0.373785	0.811415	0.321456	0.354566	0.403434	0.541579	0.067496	1.06247	0.072684	0.338565	0.493379	0.953381	0.356575	0.632018	0.668173	0.425805	0.0737371	0.343884	0.0732717	0.552944	0.0855379	0.410612	0.0716966	0.458798	0.0600852	0.452744	0.53697	0.40117	0.355037	0.307549	0.426719	0.886243	0.0675734	0.537065	0.0750265	1.09811	1.03655
5590	8.54	885.665	Pos	6.53557	76.3431	0.243647	0.237282	0.243647	0.220645	0.229031	0.250809	0.243647	0.249759	0.84767	0.219102	1.00854	0.243269	0.227608	0.208041	1.0205	0.224032	0.897958	0.241394	1.0439	0.264656	1.15606	0.297018	0.888952	0.227278	0.93196	0.225844	0.796938	0.263651	0.859264	0.220988	0.225393	0.185199	0.23316	0.233675	0.217084	0.219779	0.245938	0.255799	0.962252	0.20828	0.236779	0.231252	1	1.05754
5618	8.54	884.662	Pos	3.94859	79.7872	0.657683	0.139156	0.631651	0.129398	1.94486	0.147088	0.469728	0.146473	0.984589	0.715393	1.02842	0.142666	0.591996	0.122007	0.983238	0.131385	0.982173	0.141567	1.27663	0.155209	1.2504	0.174188	0.586742	0.133289	0.947246	0.132447	0.845634	0.15462	0.98631	0.1296	0.566162	0.108611	0.660125	0.13704	0.592171	0.52318	0.601348	0.150015	1.18194	0.867223	0.578024	0.135619	1.06822	1.0204
5706	8.64	1040.74	Pos	8.12156	26.6354	0.912227	0.971358	0.816558	0.79543	1.79697	0.935058	0.700785	0.866293	1.02913	0.899319	1.46005	0.847035	0.893375	0.677403	1.32914	0.682634	1.04074	0.795538	0.934486	0.825329	1.32283	0.875569	1.53372	0.566122	1.05435	0.672014	1.05462	0.874162	1.31913	0.680806	1.09577	0.707093	1.108	1.14437	0.849601	0.686431	0.811921	0.890142	1.11031	0.954528	0.821468	1.07674	1.10359	0.978548
5731	8.67	646.577	Pos	13.3813	64.3135	0.261117	0.511089	0.366248	0.158417	0.250629	1.03343	0.449058	0.847687	0.344058	0.856472	0.238556	0.779027	0.389391	0.149368	0.342894	0.993419	0.959831	0.789506	1.98712	0.177968	0.687983	0.599192	0.602794	0.989	0.540884	0.688955	0.649735	0.177293	0.254932	1.69283	0.53301	1.30701	0.331867	0.188779	0.642305	1.02369	0.681208	0.619954	0.50556	0.868848	0.585549	0.186821	1.24227	0.800744
5767	8.72	618.582	Pos	7.13811	67.0891	0.625869	0.844996	0.611445	0.78497	0.191589	1.03265	0.203815	0.943294	0.221606	1.13175	0.223565	1.20509	0.190399	0.927403	0.207026	1.06571	0.19489	0.886872	1.25362	0.81061	0.94215	1.21354	0.559274	1.49955	0.672492	1.51785	0.207026	0.830506	0.199167	1.26263	0.188545	1.29702	0.195043	0.78397	0.181595	0.245782	0.205732	0.286064	0.163846	0.959236	0.19807	0.258614	0.958632	1.05233
5829	8.86	1071.76	Pos	10.206	10.6426	1.04944	1.14973	1.07872	1.06664	0.959285	1.12084	1.02115	1.15735	1.06445	0.978736	1.07391	1.12594	0.925226	1.00676	0.896008	0.975585	0.971212	1.10674	0.954212	1.25654	1.03587	1.34861	0.885014	1.05368	0.940277	0.949889	0.900213	1.09708	0.951566	1.0276	0.996073	0.771657	0.985554	1.09544	1.00553	0.950708	1.03755	1.12669	0.773604	0.995809	1.02908	1.09366	0.999194	0.957896
5844	8.87	779.593	Pos	11.0908	19.8363	0.634764	0.851144	0.667981	1.00039	0.774265	0.92731	0.628957	0.968724	0.740539	0.86446	0.721773	0.865045	0.474982	0.870049	0.555428	1.00343	0.623098	0.827231	0.597217	1.07768	0.827946	0.884308	0.492697	0.832544	0.822985	0.918554	0.739316	0.792065	0.57365	0.909455	0.626616	0.779362	0.553412	0.8087	0.559666	0.877071	0.754133	0.846047	0.557375	0.805542	0.57171	0.787107	1.10971	0.793834
5874	8.95	249.185	Pos	7.7675	97.915	0.292645	0.115578	0.0975485	0.107473	0.0916967	1.27182	0.579727	0.121655	0.106064	0.909825	0.107001	0.422421	0.708007	0.101335	0.780262	0.109124	1.26341	0.11758	2.60232	0.410495	0.946428	0.144674	0.971183	0.801321	0.561946	0.805323	1.20908	0.128422	0.124773	1.2579	0.500263	1.3229	0.122189	0.113821	0.802278	0.107052	0.934206	0.124597	0.307936	1.07269	0.124086	0.11264	1.02584	0.984409
5886	8.95	633.601	Pos	19.8272	81.5376	0.093452	0.112112	0.093452	0.104251	0.087846	0.985076	0.290206	0.438872	0.10161	0.811928	0.102508	0.114941	0.557771	0.0982964	0.460237	0.77529	0.724522	0.548522	1.63124	0.132018	0.59227	0.444486	0.569911	0.512405	0.287773	0.837945	0.672568	0.131517	0.0913207	1.00726	0.0864506	1.05778	0.0894299	0.308551	0.550993	1.14231	0.507715	0.337764	0.225378	0.825054	0.090818	0.305352	0.84619	0.630786
5915	9	868.559	Pos	9.57127	20.1128	1.82317	1.70824	2.16068	1.48332	1.87546	1.40705	1.79042	1.71327	1.52753	1.26757	1.11262	1.95546	1.81778	2.06246	2.36704	1.94723	1.341	1.79543	1.36014	1.79429	1.47771	2.2419	1.97295	1.48655	1.34898	1.40502	1.21616	1.06474	1.45636	1.52017	2.06198	1.90537	1.68867	1.98725	1.66622	1.35969	1.07661	1.42284	2.16401	1.49475	1.56653	1.29857	1.19387	0.992186
5997	9.07	531.442	Pos	14.9996	45.3659	0.873586	0.762393	0.539045	0.19762	1.20518	0.775403	0.57607	1.00358	0.600244	1.46307	0.703634	0.65365	1.00238	0.186332	0.487539	0.152711	0.633486	0.164546	1.40701	0.541206	0.832533	0.640985	1.14055	0.742167	0.923871	1.15398	0.6331	0.851857	0.262687	0.551042	0.47344	0.488226	0.508232	0.541099	0.438786	0.759	0.412983	0.628685	0.581787	1.01199	0.566175	0.642631	1.0407	0.969187
6020	9.08	884.662	Pos	7.10644	96.2305	0.611021	0.1792	0.203674	0.166634	1.84949	0.189415	0.203674	0.188622	1.01775	0.16547	1.2558	0.18372	0.586904	0.157116	1.08491	0.169193	1.22453	0.182305	1.19285	0.199872	1.33471	0.224313	0.673048	0.171644	1.34772	0.170561	0.887887	0.199114	0.199028	0.166894	0.188414	0.139865	0.194907	0.176476	0.570509	0.165981	0.205589	0.193184	1.35825	0.157296	0.688264	0.174646	1.18426	0.974686
6073	9.1	917.728	Pos	11.5884	91.3481	0.862573	0.180721	1.16006	0.168049	0.247818	0.191023	0.790899	0.809597	0.286646	0.166875	0.289179	0.18528	1.02798	0.15845	1.14198	0.170629	1.24832	0.183853	1.57103	0.856215	1.11154	0.226218	0.929173	1.54744	0.338935	0.172009	0.343952	0.200805	0.847441	0.168311	1.11734	0.141053	1.61997	1.89341	2.40849	0.16739	0.873518	0.194824	2.68953	0.158632	1.02294	0.176129	1.13006	1.00183
6102	9.16	907.522	Pos	11.3242	49.1994	0.655448	1.01207	0.655937	1.12815	0.651979	0.320887	0.172675	0.958634	0.187748	0.896351	0.568222	0.31124	0.161308	0.986796	0.709529	0.801793	0.146743	1.19728	0.467643	1.04165	0.155633	0.776341	0.140369	0.975667	0.662058	1.16655	0.563206	0.738222	0.695849	0.302297	0.814731	1.21693	0.72194	1.19953	0.846464	0.300642	0.451211	1.04975	0.739844	1.11752	0.794518	0.316337	1.10132	1.11993
6116	9.16	814.635	Pos	15.5849	38.0374	0.658265	1.03773	0.441347	1.04955	0.761904	0.670774	0.550987	0.832702	0.661878	0.635603	0.623789	0.937484	0.66458	1.33731	0.759589	1.36609	0.503474	0.988193	0.707827	0.692368	0.687678	0.638438	0.778968	1.07903	0.624268	1.23583	0.516673	0.697997	0.676206	1.04427	0.661849	1.25099	0.57069	0.186079	0.696748	1.07956	0.363856	0.611088	0.797483	1.3458	0.420613	0.184149	0.974176	1.03662
6118	9.16	871.665	Pos	20.6934	51.2888	0.542752	1.15839	0.64375	0.656888	0.126556	0.748929	0.658508	0.649072	0.439155	0.566354	0.147679	0.895292	0.994566	0.767784	0.485047	0.527917	0.111182	0.760061	0.354317	0.577	0.117918	0.825069	0.918108	0.521223	0.116383	0.50368	0.118106	0.510991	0.150868	0.606132	0.773881	0.136306	0.75785	0.755779	0.571407	0.629366	0.155841	0.564802	0.476232	0.153293	0.450111	0.761825	1.3005	0.784179
6152	9.17	993.651	Pos	11.9566	46.0766	0.631988	2.88712	0.701392	2.23569	0.552958	0.613501	0.480133	1.72368	0.699613	0.924677	0.718363	0.970968	1.47235	0.925122	1.42733	1.5956	0.808229	2.33371	1.09959	1.91634	0.89497	1.39177	1.6053	1.33743	1.28378	2.02389	0.867946	1.41238	1.97821	1.91671	2.01741	2.3634	1.67407	2.62926	1.86393	2.41487	0.903509	1.95617	1.58613	2.66735	0.890091	3.04233	1.37963	0.983031
6157	9.17	1550.83	Pos	7.66051	69.7564	0.741784	1.68134	0.947788	0.194089	0.232429	0.220623	0.837155	1.35697	0.268845	0.192732	0.271221	0.21399	1.91963	0.183003	1.66128	0.324831	1.47233	0.350004	1.61823	1.44672	1.11401	1.31377	2.17506	0.988611	3.76859	0.327457	1.57518	1.344	3.35005	0.493451	2.10305	0.413536	2.87346	1.56534	2.24839	1.47409	2.82157	2.10184	2.17547	1.4858	2.33336	1.75811	0.955743	1.16536
6175	9.17	1281.8	Pos	13.0917	33.5887	0.967248	2.3056	1.05932	1.72631	0.916641	1.23985	0.96417	1.50938	0.818455	0.778878	1.11115	0.934999	2.1507	0.7802	1.71041	1.38225	1.36705	2.00028	0.783468	1.96895	1.24574	1.3859	2.06894	1.23327	1.63579	1.55508	1.37292	1.44885	2.69814	1.61501	2.69036	1.59991	2.34453	1.84217	2.55795	1.82901	1.87349	1.6834	1.8781	1.86601	1.25381	2.23952	1.30575	0.991441
6176	9.17	1282.81	Pos	6.40236	39.289	0.916898	2.17894	1.11302	1.61811	0.916422	0.252179	0.883571	1.45089	0.801502	0.660899	1.133	0.876838	1.97902	0.209178	2.0809	1.30549	1.28983	1.79977	1.55533	1.60735	1.21097	1.26698	2.2802	1.02286	1.71513	1.45505	1.34445	1.41304	2.74088	1.6831	2.80091	1.83455	2.46026	1.78554	2.59816	1.82024	1.7436	2.15652	1.82545	1.79677	1.53643	2.34302	1.07501	0.981787
6184	9.18	608.525	Pos	14.7987	40.8064	1.12058	0.976226	1.29679	0.646025	1.02319	0.572947	0.911091	0.669159	0.759979	0.695996	0.777963	0.575534	1.09857	0.808396	0.898787	0.113896	1.00746	0.799816	0.438434	0.134549	1.16681	0.151001	1.09897	0.593404	0.793018	0.857086	0.825076	0.134038	0.98769	0.765648	1.29377	0.916375	1.20172	0.868989	1.25882	0.990806	0.785941	0.295418	0.862253	0.240539	0.688924	0.969631	1.33547	0.922658
6189	9.2	696.593	Pos	10.522	34.8678	0.505062	0.223183	0.551352	1.07641	0.545943	0.707717	0.546902	0.234918	0.721404	0.922461	0.690403	0.727803	0.777004	0.908419	0.76561	0.841209	0.846539	0.919076	1.2097	1.02154	1.1751	0.939367	0.65748	1.0462	0.894936	1.05076	0.64001	0.851297	0.157341	1.07943	0.446849	1.21393	0.154083	0.774344	0.848742	0.898593	0.579831	1.02304	0.694168	0.731312	0.771323	0.904232	0.953934	0.862148
6196	9.17	951.586	Pos	7.77149	54.5706	0.295457	2.47028	0.295457	2.34205	0.277733	1.46993	0.295457	1.60061	0.321247	0.882014	0.324086	1.1424	1.23728	1.1053	1.22897	1.96519	0.278136	2.1767	0.295457	1.71517	0.294986	1.50915	1.31148	1.34733	1.1688	1.67025	0.295457	1.35264	1.81395	1.94719	1.55724	2.20125	1.15245	2.30573	1.37816	2.30846	0.906361	1.62309	1.35002	2.67128	1.56761	2.4855	1.20059	0.963216
6218	9.21	1140.83	Pos	9.6698	83.6469	0.629149	0.150082	1.19375	0.139558	1.6555	0.158637	0.663989	0.157974	0.72553	0.593645	0.957514	0.153868	0.882762	0.131587	1.11994	0.141701	0.77683	0.152683	0.692976	0.167395	0.230624	0.187865	0.208006	0.775121	1.30114	0.142847	1.0662	0.16676	1.66022	0.139776	1.63178	0.117139	1.38867	0.889984	1.00403	0.139011	0.562472	0.161794	2.01121	0.805484	1.53065	0.146268	1.06338	1.01807
6236	9.28	678.554	Pos	13.1643	33.502	0.946601	0.746643	1.26304	1.20379	0.904634	0.742457	1.11637	0.956787	1.22819	1.08511	1.19298	0.969957	1.10352	1.1053	1.59506	1.01182	1.6364	0.916999	2.45983	1.03508	2.3487	0.889038	1.41379	1.37994	1.91497	1.53802	1.4962	0.795071	0.838871	1.25051	0.96318	1.35925	0.892387	0.807789	1.49194	0.862793	0.932658	0.718469	1.46951	0.825149	1.11425	0.967442	0.980619	1.04313
6243	9.23	1072.31	Pos	24.6241	51.0077	0.527357	1.1554	0.500855	0.809732	0.571298	1.05938	0.59645	1.17446	0.75592	0.268024	0.595605	1.07915	0.532217	0.254494	0.503925	1.0052	0.594356	1.17833	0.518685	0.864672	0.711143	1.43157	0.478393	0.944085	0.516404	1.17208	0.538473	1.05069	0.745688	1.14714	0.540034	0.158593	0.704142	1.19912	0.153458	0.188205	0.521564	1.10975	0.138459	0.178358	0.646207	0.198031	1.25018	0.854241
6257	9.28	764.656	Pos	8.58875	43.2746	0.617231	0.869251	0.618384	1.40433	0.588521	0.306268	0.52908	0.304986	0.603292	1.1403	0.575334	1.03273	0.689623	1.46392	0.811276	1.31081	0.847949	1.08805	0.877904	1.24114	1.07394	0.446257	0.788655	1.49464	0.867166	1.626	0.709179	0.396124	0.425451	1.33311	0.512393	1.5865	0.486304	0.876744	0.868863	1.11997	0.404468	1.32752	0.426896	1.10044	0.576144	1.09386	1.1068	0.960844
6259	9.26	767.408	Pos	13.632	56.2288	0.546115	0.55674	0.518373	0.123724	0.548224	0.452737	0.495325	0.420148	0.868732	0.416001	0.619378	0.486323	0.737895	0.116657	1.068	0.0957191	0.40708	0.578481	0.95641	0.430831	0.584768	0.708782	0.534741	0.0971059	0.453925	0.096493	0.392312	0.112647	0.448424	0.444482	0.531581	0.0791274	0.349002	0.551096	0.378521	0.0939018	0.390413	0.448622	0.956964	0.0889887	0.617482	0.098804	0.97406	1.09258
6288	9.3	604.531	Pos	13.9887	89.1427	0.224857	0.221368	0.224857	0.205846	2.33412	0.233987	0.224857	0.233008	0.733457	1.39757	1.51088	0.226953	0.804565	0.194088	1.06967	0.209007	1.26051	0.225204	0.872349	0.246906	0.754104	0.277098	1.11732	0.212035	0.885443	0.210697	1.47922	0.245969	0.229273	0.206167	0.217045	0.172778	0.701742	0.218003	0.627134	0.205039	0.732	0.238643	0.722151	0.194311	0.746545	0.215743	1.09949	0.849733
6307	9.3	1069.78	Pos	9.28722	41.5219	0.684212	1.19306	0.568537	0.748375	1.35181	2.24455	0.470904	0.720887	0.863037	1.44884	0.94318	0.582101	0.784815	0.938261	0.647193	0.429239	1.55018	0.482574	1.08359	0.687359	1.57072	0.726106	1.17103	0.573407	1.23034	1.30528	1.78653	1.51259	0.911819	0.654605	0.805487	0.801171	1.22035	1.04278	0.678221	0.850176	0.535324	0.748392	1.10409	1.30647	0.78531	1.6609	1.1802	0.943716
6311	9.3	680.598	Pos	11.2228	28.0543	1.08635	1.07129	1.02559	1.20005	0.951255	1.14407	0.825581	1.00895	1.09735	1.3704	0.549635	1.21639	0.94028	1.61965	0.840544	1.44509	0.660996	1.21664	1.03442	0.821156	0.873222	0.885695	1.03571	0.932116	0.661497	1.22749	0.577563	0.76091	0.496927	1.11918	0.58399	1.32319	0.539074	1.09606	0.683971	0.952125	0.667945	0.673809	0.879249	1.11174	0.672649	0.79407	1.05439	0.955561
6324	9.32	536.434	Pos	6.25695	71.0256	1.06832	0.195711	1.16661	0.181988	1.10205	0.206867	0.767487	0.206002	0.872725	0.180716	0.744016	0.200648	0.728409	0.171593	0.834262	0.184782	1.03786	0.199102	0.764366	0.218288	1.00454	0.244981	0.756161	0.187459	1.29444	0.186276	0.596359	0.21746	1.24595	0.182272	0.888692	0.872173	0.636704	0.192736	1.19558	0.181274	0.503999	0.210983	1.42551	0.171789	0.559146	0.190737	1.04699	1.02962
6354	9.32	535.431	Pos	6.02239	36.2071	0.934563	0.441891	1.15604	0.655653	1.04985	0.60403	0.876611	0.509912	0.803405	0.56913	0.662603	0.539838	0.764769	0.756863	0.812754	0.563908	1.04297	0.600191	0.676316	0.430694	1.02395	0.336268	0.675447	0.546833	1.20859	0.588692	0.516855	0.390161	1.21209	0.638126	0.948083	0.891959	0.647454	0.708715	1.29119	0.579345	0.49526	0.478406	1.45997	0.582209	0.483578	0.685212	1.04822	0.961798
6361	9.33	670.646	Pos	15.0305	50.6141	0.321546	0.520032	0.346795	0.529497	1.21758	0.476175	0.251722	0.48975	1.12144	0.524085	0.842091	0.596187	0.281224	0.526997	1.02154	0.509316	0.79572	0.495672	0.801755	0.45718	1.16133	1.13633	0.840521	0.487131	1.04445	0.680289	0.778685	0.572691	0.786032	0.53184	0.0613401	0.53114	0.258139	0.531773	0.334015	0.517329	0.0669315	0.384964	1.26446	0.513948	0.193317	0.516706	1.26259	0.882613
6363	9.33	684.662	Pos	12.4109	50.9214	0.245693	0.512711	0.293399	0.555786	0.993161	0.551182	0.254822	0.526922	1.17797	0.540651	0.774709	0.621844	0.288909	0.546246	1.02584	0.540266	0.834471	0.543188	0.877732	0.518605	1.16662	1.4096	0.207004	0.458096	1.01472	0.73827	0.843217	0.635308	0.756688	0.503375	0.202211	0.563814	0.212053	0.571213	0.318549	0.580291	0.159727	0.385244	1.10099	0.445025	0.179902	0.529805	1.11132	0.882252
6381	9.36	708.593	Pos	9.50062	39.7144	0.941474	0.507136	1.07088	0.615187	0.64677	0.531661	0.863415	0.617289	0.533652	0.495568	0.418158	0.678603	0.706849	1.05793	0.699223	1.042	1.0789	0.681984	1.7572	0.678797	1.3742	0.477664	0.737976	0.941356	1.19715	0.586236	0.792092	0.302028	0.73565	0.835439	1.04366	0.97271	0.881844	0.666773	1.31017	0.427107	0.680669	0.367456	1.21112	0.427038	0.728418	0.395743	1.0509	1.02545
6403	9.4	313.274	Pos	37.1847	60.3995	0.261748	0.365727	0.261748	1.09129	0.246046	1.35763	0.89549	0.384958	0.86531	1.29176	0.861334	0.374953	0.244518	0.320657	0.921184	0.345304	1.10505	0.372064	0.951403	0.407917	1.45575	0.457799	0.843121	0.350307	0.805894	0.348096	0.896901	0.406369	0.288273	0.340613	1.10256	1.57768	1.30908	1.15241	1.08948	0.338748	0.297775	0.394266	0.23715	0.321024	0.860057	0.356433	1.69118	0.444161
6421	9.38	661.552	Pos	6.31334	60.5815	1.39428	0.450763	1.51572	0.564643	1.33846	0.556396	1.09989	0.69236	0.983714	0.528978	1.05762	0.604931	1.23299	0.55381	1.68998	0.141864	1.52301	0.527178	0.617238	0.167588	2.25995	0.188081	1.16348	0.143919	0.833863	0.143011	0.889141	0.542049	0.891746	0.540532	1.62878	0.643784	1.55712	0.615543	1.51721	0.529042	1.11992	0.205249	0.89694	0.167121	0.95392	0.616333	0.942508	1.01521
6437	9.4	999.806	Pos	9.25795	19.0957	1.16284	1.01151	1.34463	0.859557	0.892358	1.05784	1.12122	1.09817	1.09292	0.921147	0.928349	0.917556	1.01057	1.04364	0.924401	0.996322	0.962063	0.962867	0.876482	0.928777	1.32956	0.929052	1.1601	0.870552	0.670833	0.909945	0.900015	0.659664	0.584686	0.906545	1.10866	0.834484	1.30051	0.911826	0.890011	0.739095	1.20049	0.824008	0.659313	0.582762	0.846346	0.885358	1.00614	0.998625
6456	9.4	650.572	Pos	12.5682	26.8745	1.05618	0.78695	1.58295	0.636746	0.782711	0.929896	1.1494	0.884437	0.968152	0.682328	0.748993	0.80913	1.15638	0.753667	0.965582	0.778755	0.941748	0.900242	0.893176	0.798496	1.3532	0.803982	1.05483	0.696892	0.634866	0.639143	0.969978	0.516603	0.576315	0.726469	1.16191	0.656487	1.23391	0.785882	0.917923	0.680305	1.10918	0.778988	0.595035	0.434077	0.89374	0.719572	1.00789	0.794842
6500	9.41	493.409	Pos	15.2716	47.487	0.854365	1.56149	0.614208	1.19476	0.538505	0.4527	0.602967	0.450805	0.656332	1.26088	0.547601	1.36645	0.563589	1.17176	0.602448	1.23578	0.553078	1.36651	0.5722	1.41818	0.625362	0.527556	0.5729	1.21105	0.595508	1.20639	0.547623	0.46829	0.639914	0.390102	0.565447	1.05872	0.590781	1.3586	0.535979	1.20881	0.195635	0.451552	0.155805	1.103	0.565048	1.26045	1.16482	0.843974
6518	9.48	1112.67	Pos	8.41074	41.2435	0.138308	0.474097	0.663008	0.440854	0.662052	0.501123	0.138308	0.499026	0.665678	0.437772	0.45513	0.486057	0.129203	0.415672	0.138308	0.447622	0.1302	0.482312	0.495701	0.528789	0.715817	0.593451	0.124545	0.454108	0.706516	0.451242	0.138308	0.526782	0.501861	0.441541	0.652509	0.370033	0.646148	0.46689	0.574738	0.439124	1.07412	0.511093	0.593666	0.416148	0.444552	0.462049	1	1.01052
6528	9.48	785.664	Pos	19.6958	89.1277	0.771489	4.81175	0.809274	3.16693	0.383575	5.88195	0.843524	4.496	0.549226	4.19361	0.304455	5.50935	0.866432	2.92874	0.442545	2.21486	0.375099	3.93676	0.448215	3.48535	0.473647	4.58456	0.931172	1.84588	0.438885	2.23206	0.427331	1.78145	0.434266	2.20577	0.832534	0.61618	0.679244	4.29869	0.604348	2.80836	0.36387	0.851074	0.444383	2.1449	0.466329	3.63122	1	1.01052
6534	9.48	923.553	Pos	10.6995	42.7131	0.747599	0.218609	0.74398	0.919583	0.923029	0.231071	0.572241	0.690313	0.753772	0.797957	0.595134	0.224124	0.684026	1.20592	0.89596	0.874351	0.820195	0.164035	0.770855	0.179842	0.913204	0.201834	0.783949	0.154443	1.09762	0.698985	0.638948	0.17916	1.16286	1.13438	0.85715	1.09941	0.633407	0.896405	1.01943	0.96483	0.43399	0.692285	1.08317	0.834034	0.635583	0.823469	1.2795	0.980105
6561	9.51	680.598	Pos	8.00049	43.1103	0.672472	0.77304	0.777133	0.85367	0.656418	0.931087	0.525048	0.844026	0.59155	1.0951	0.392738	0.971063	0.757605	1.51647	0.51295	1.46234	0.597692	0.844246	1.2704	0.879121	0.904866	0.87548	0.713788	1.43408	0.630249	1.24236	0.55501	0.712731	0.308857	1.23942	0.422406	1.22256	0.348727	0.913288	0.557805	0.286325	0.341552	0.333251	0.660995	0.922546	0.529981	0.301273	1.10202	0.989221
6579	9.54	614.484	Pos	14.125	46.8672	0.714252	1.21527	0.723275	1.26949	0.641563	0.428181	0.741694	0.426389	0.742879	1.33816	0.746206	1.34749	0.756407	1.20232	0.730051	0.386416	0.736939	1.43098	0.806823	0.456484	0.230597	1.67792	0.623943	1.20939	0.227596	1.2618	0.805145	1.36425	0.231167	1.22963	0.679145	1.00483	0.702651	1.18622	0.632316	1.11616	0.829075	1.46877	0.190172	1.18777	0.229895	1.50946	0.977575	0.796828
6581	9.51	714.521	Pos	12.7454	41.2393	0.723986	1.02385	0.751734	1.19694	0.811684	1.3379	0.82706	0.810754	0.615987	1.25526	0.86589	0.949979	0.8553	1.7431	1.26985	1.7003	0.581507	0.963901	0.924073	0.977424	0.745641	1.40799	0.829729	1.47702	0.692397	1.7353	0.659591	1.31045	0.762652	1.46104	0.782526	1.24202	0.752154	0.827735	0.783589	0.995329	0.209757	0.62632	0.167052	2.01498	0.605836	0.565199	1.18883	0.990066
6598	9.58	479.393	Pos	13.8364	44.425	0.584455	1.62501	0.676864	1.53029	0.511205	1.73369	0.696328	1.69257	0.552608	1.52811	0.523364	1.72793	0.702216	1.38285	0.717922	1.48693	0.615434	1.63901	0.532847	1.52326	0.639976	1.91517	0.668506	1.48942	0.648854	1.52282	0.620136	1.54039	0.491955	1.46539	0.695715	1.24465	0.696425	1.66972	0.650817	1.45711	0.668831	1.65777	0.586122	1.3791	0.712668	1.6126	1.15971	0.793867
6624	9.58	493.409	Pos	17.6175	47.052	0.477009	1.45408	0.62906	1.42947	0.589361	0.509364	0.66698	0.507233	0.657385	1.39657	0.577431	1.55998	0.690081	1.26752	0.647826	1.29911	0.57768	1.50776	0.683334	1.37908	0.630923	0.515906	0.624883	1.27985	0.611199	1.35263	0.563872	0.457949	0.585564	1.25819	0.632556	1.00921	0.191147	1.45861	0.607834	1.33617	0.201622	1.50577	0.552184	1.14806	0.677701	1.44186	1.17413	0.714245
6663	9.61	618.582	Pos	36.9983	88.1469	0.591982	1.62714	0.675574	1.69008	0.127726	1.88334	0.135877	1.91023	0.449615	2.78288	0.447131	2.50523	0.527938	1.59593	0.190251	2.62057	0.537295	0.510255	1.38445	1.67827	0.917013	2.14852	0.171319	2.76903	0.694197	2.84593	0.596959	0.557301	0.129887	2.93603	0.12296	3.03356	0.127198	0.43268	0.118427	0.406949	0.402505	1.42093	0.106853	2.04291	0.129172	0.428194	0.5	1.51579
6675	9.61	911.539	Pos	14.6374	26.0779	0.899672	0.735442	0.887513	0.859282	0.965749	0.566109	1.03396	0.695996	0.641933	0.751649	0.504379	0.841143	1.25418	1.21998	1.33493	1.07639	0.755941	0.912826	0.798089	0.780235	0.870686	0.598807	1.1187	0.821169	0.844375	0.774957	0.624253	0.600487	1.03133	1.15234	1.06338	1.08789	0.969546	0.932948	1.26577	0.8881	0.391417	0.643947	1.43434	1.05363	1.00749	0.771065	1.14505	0.683332
6679	9.61	967.591	Pos	18.3074	119.227	0.269415	3.01581	0.269415	0.910511	0.253253	1.03499	0.269415	1.03066	0.292932	0.904147	0.295521	3.63892	0.25168	0.858503	0.269415	0.92449	0.253621	4.95213	0.269415	1.09213	0.268986	1.22568	0.242605	0.937885	0.265485	0.931965	0.269415	1.08798	0.26327	4.59161	0.24923	5.24907	0.257819	4.75928	0.240043	4.45811	0.271948	3.75963	0.216582	4.20767	0.261821	4.0538	1	1.01052
6684	9.61	997.645	Pos	22.8099	43.0773	0.877861	0.516072	0.819929	0.734229	1.11385	0.32634	0.974525	0.468325	0.496261	0.57213	0.414906	0.615714	1.44985	1.10031	1.43134	0.935674	0.757693	0.773905	0.614918	0.525322	0.835638	0.370781	1.25137	0.576947	0.853158	0.557551	0.473442	0.358144	1.20323	1.01369	1.24263	1.08519	1.0363	0.8213	1.58238	0.736797	0.314591	0.516707	1.72804	0.984566	1.06445	0.565782	1.29683	0.616612
6687	9.61	1011.66	Pos	25.148	42.6806	0.84294	0.498341	0.874407	0.731145	0.958546	0.306554	1.09559	0.431755	0.461437	0.561089	1.03883	0.622278	1.55124	1.25038	1.46687	1.00848	0.746616	0.832426	0.605921	0.492389	0.876026	0.370247	1.275	0.549245	0.785469	0.628563	0.40796	0.399432	1.21365	1.18297	1.26764	1.11719	0.956406	0.820871	1.63834	0.696387	1.31842	0.461969	1.78534	1.1105	1.01101	0.576291	1.26994	0.602658
6711	9.63	1068.77	Pos	8.27536	37.872	0.761495	0.543394	0.794231	0.460949	1.7682	0.71709	0.832889	0.749303	0.947625	0.859788	0.973017	0.676114	0.695755	0.714191	1.18919	0.133487	1.02622	0.668933	0.829282	0.55492	1.38982	0.613646	1.25525	0.135421	0.976029	0.530202	0.90315	0.47128	1.31337	0.707234	0.938843	0.748981	0.93327	0.840669	0.889586	0.529008	0.628722	0.658143	1.08239	1.05943	0.63694	0.718711	1.01596	0.994396
6718	9.64	784.66	Pos	21.3141	45.6452	0.655816	1.41044	0.846982	0.788627	0.381382	1.42009	0.806054	1.08602	0.462376	0.71136	0.251565	1.51262	0.950297	0.722138	0.481733	0.561163	0.311569	0.94546	0.44779	0.805037	0.371784	1.0071	0.965389	0.667237	0.322387	0.639074	0.443058	0.446195	0.415046	0.703705	0.826794	0.395487	0.612406	1.0857	0.530064	0.657677	0.321787	0.86364	0.381048	0.403633	0.408026	0.826407	0.976426	1.03435
6728	9.68	918.74	Pos	9.92344	94.9688	0.812699	0.123688	1.40206	0.782499	0.55093	0.392217	0.934372	0.731602	0.949788	0.114211	0.464619	0.672367	0.94121	0.108446	1.47709	0.0856717	1.37739	0.931541	1.69583	0.101206	1.07644	0.495395	1.14422	0.086913	0.715062	0.0863644	0.70497	0.100822	1.12661	0.0845078	0.277873	0.0708216	0.287449	0.0893593	2.78858	0.0840451	0.909607	0.571573	3.14094	0.474549	0.291911	0.74768	1.07831	0.969565
6740	9.67	928.534	Pos	19.7526	43.4958	0.607022	0.666049	0.744726	0.821762	0.708611	0.555054	0.530377	0.602818	0.734872	0.71415	0.372306	0.897773	0.8967	1.63091	0.901414	1.15827	0.533247	0.782838	0.179156	0.682946	0.536612	0.992996	0.782486	0.782618	0.584823	0.937258	0.179156	0.539469	0.646206	1.02713	0.193807	1.31529	0.200486	0.877342	0.847828	0.834515	0.211473	0.546455	1.18597	1.3348	0.610794	0.976458	1.4851	0.731227
6762	9.72	553.604	Pos	15.8486	78.9953	0.0238991	0.311239	0.0238991	0.264898	0.0224654	0.303871	0.0889164	0.293788	0.699799	0.265602	0.435083	0.343825	0.0223259	0.30419	0.591425	0.287841	0.500933	0.305724	0.177376	0.288292	0.614992	0.366253	0.159725	0.238812	0.527532	0.262251	0.177376	0.267053	0.469154	0.0288765	0.0221085	0.0241999	0.0228704	0.287804	0.0212935	0.241961	0.0723714	0.0334252	0.635631	0.252467	0.0232254	0.0302177	1.34306	0.834258
6772	9.72	539.588	Pos	15.4065	72.5531	0.0631359	0.264487	0.0631359	0.225503	0.657597	0.252624	0.0631359	0.324298	0.742534	0.256452	0.522381	0.333149	0.0589798	0.287673	0.652556	0.244492	0.463308	0.290947	0.59367	0.249463	0.671166	0.355487	0.557629	0.246137	0.635428	0.272998	0.528122	0.301641	0.516642	0.0694341	0.0584057	0.0581891	0.0604185	0.245762	0.0562527	0.069054	0.0637296	0.245429	0.728562	0.065441	0.0613563	0.23965	1.29357	0.713822
6814	9.73	870.661	Pos	33.4011	29.588	0.62444	0.866866	0.547896	0.51906	0.399115	0.774378	0.815077	0.53768	0.430462	0.498193	0.642968	0.636219	0.953221	0.746962	0.517465	0.408938	0.350718	0.669086	0.425092	0.512462	0.441714	0.716577	1.01275	0.314359	0.304101	0.459803	0.433755	0.379562	0.595045	0.625477	0.694847	0.564993	0.507131	0.790491	0.592062	0.46949	0.29095	0.534468	0.536475	0.545326	0.537762	0.556421	1.23957	0.238186
6820	9.76	698.551	Pos	20.9956	62.908	0.183403	0.217671	0.563723	0.202408	0.795634	0.230079	0.183403	0.229116	0.598237	0.200993	0.720388	0.223162	0.17133	0.190846	0.62492	0.205515	0.518519	0.221443	0.177314	0.242781	0.177031	0.272469	0.479007	0.208493	0.62779	0.207177	0.177314	0.24186	0.853073	0.202723	0.609273	0.169892	0.418437	0.214362	0.636027	0.201614	0.692688	0.234657	0.754449	0.992104	0.403309	0.212139	1.03738	1.29911
6840	9.78	608.525	Pos	10.1204	43.7717	0.524773	0.135264	0.483199	0.450567	0.694396	0.614413	0.37375	0.42713	0.40153	0.484067	0.605619	0.138677	0.50004	0.482271	1.01951	0.115338	0.644395	0.497695	0.380599	0.136252	0.73923	0.152913	0.637551	0.117009	0.595463	0.116271	0.562679	0.135735	0.412688	0.482256	0.480426	0.558819	0.554893	0.550376	0.692942	0.483843	0.419797	0.395077	0.530644	0.57637	0.380222	0.75595	1.1058	0.984196
6859	9.79	1083.66	Pos	9.75214	45.5119	0.398656	0.175901	0.615135	0.163567	0.483057	0.185929	0.328906	0.185151	0.453696	0.162424	0.419014	0.180339	0.390296	0.154224	0.15804	0.166079	0.299336	0.17895	0.374627	0.196194	0.362383	0.220185	0.308783	0.168485	0.422836	0.167422	0.278415	0.195449	0.288917	0.163822	0.458943	0.137291	0.239408	0.173227	0.452448	0.162926	0.437687	0.189628	0.432738	0.154401	0.250732	0.171431	1.08277	0.995265
6891	9.83	646.614	Pos	12.3061	78.5146	0.132828	0.178352	0.132828	0.165846	0.432514	0.994411	0.398483	0.773648	0.144422	0.164687	0.145699	0.79614	0.504091	0.156373	0.774276	0.959398	1.11747	0.894651	1.56726	0.292829	0.510683	0.328637	0.883078	1.01308	0.52167	0.749657	1.91105	0.291718	0.208255	1.2944	0.591447	1.40238	0.203943	0.175641	0.659834	0.165195	0.782286	0.19227	0.661344	0.156552	0.207109	0.173819	1.31486	0.826231
6903	9.84	1019.76	Pos	5.99378	49.5646	1.07102	0.98988	0.599266	0.996779	1.41289	1.65346	0.53377	0.318383	0.945128	1.5097	1.0416	0.310109	0.928591	0.795609	0.471441	0.197201	0.756158	0.212483	0.588027	0.698877	0.915804	0.261446	1.58808	0.721009	1.26688	1.15089	1.73174	1.20079	1.06604	0.810193	0.858991	0.92114	1.05947	0.884417	0.975218	1.67664	0.681699	0.708285	0.888454	1.99736	0.885774	2.41655	1.04579	0.964247
6915	9.85	604.53	Pos	11.6453	93.815	0.238802	0.215155	0.238802	0.200069	2.57027	0.22742	0.238802	0.679405	0.956878	1.33697	1.58126	0.220583	0.223083	0.188641	0.720247	0.20314	1.52169	0.218883	1.18887	0.239976	0.927898	0.26932	1.10913	0.206084	1.15783	0.204783	1.52112	0.239065	0.26557	0.20038	0.251407	0.167929	0.803712	0.211884	0.24214	0.199284	1.03985	0.231945	1.13422	0.188857	0.792325	0.209687	1.06427	1.01729
6925	9.87	815.637	Pos	11.1963	94.138	0.0848195	1.96932	0.350423	2.00898	0.432512	1.04256	0.254459	1.41258	0.0922236	1.41948	0.316197	1.48307	0.0792361	2.11851	0.44337	2.11094	0.0798472	2.26733	0.467125	1.26901	0.0846844	1.21309	0.492679	1.3732	0.0835825	1.76024	0.0848195	1.09654	0.462798	3.24615	0.694418	4.64393	0.151072	3.45998	0.750656	3.12479	0.159351	1.56427	0.757557	2.99429	0.153417	2.88288	1.21578	0.922229
6948	9.86	1169.84	Pos	10.5812	26.1578	1.76854	1.64323	1.6631	1.1546	0.910951	1.23204	2.05133	1.42211	1.42686	0.856858	0.884835	1.38496	1.65032	1.03025	1.5476	1.15711	1.27195	1.53474	1.31629	1.57989	1.29652	1.91485	1.57837	0.898064	1.18858	1.09381	1.20878	1.53827	1.7637	1.38854	2.5649	1.13044	2.18949	1.50619	1.82925	1.29457	2.12082	1.66822	1.30965	1.06977	2.01396	1.37006	0.916077	1.07819
6952	9.86	274.274	Pos	12.536	44.6839	0.936165	1.19742	0.906323	1.16879	0.223395	1.24068	0.237651	1.37801	0.258396	1.04201	0.26068	1.1627	0.733727	1.03949	0.87572	0.341529	0.790178	1.13983	0.785476	1.25803	0.815821	1.42893	0.735155	1.12515	0.816135	0.344291	0.969673	1.20578	1.003	1.19073	0.282746	0.299757	0.975337	1.19967	0.272323	0.355726	0.925558	1.24208	0.245707	1.15167	0.955439	1.28286	1.18963	1.03846
6980	9.91	644.598	Pos	8.80801	77.1293	0.527816	0.89915	0.174791	0.255982	1.89502	1.39347	0.174791	1.15496	0.570147	1.60359	0.988343	0.84669	0.703282	0.241361	0.605376	0.187027	0.644394	0.201522	0.477662	0.220941	0.481377	0.247958	1.04422	0.189737	0.518555	0.18854	0.745443	0.220102	0.155589	0.240786	0.147292	0.20179	0.661794	0.254609	0.141862	0.949027	0.160718	0.836144	0.127997	1.21718	0.562291	0.945556	1.17141	0.865121
6990	9.91	978.812	Pos	16.6858	65.5097	0.695447	0.980685	0.407843	0.279615	2.11558	1.83502	0.828564	1.26348	0.795936	1.62921	1.25745	0.924858	0.864197	0.263644	0.794572	0.134279	0.787432	0.144685	0.727322	0.158627	0.751477	0.178025	1.3525	0.799137	0.675186	0.135364	1.00943	0.669158	0.507853	0.263519	0.160256	0.220842	0.865474	0.278648	0.154349	1.14725	0.831986	0.915086	0.139263	1.09263	0.878061	1.05398	1.00486	0.862103
7051	9.98	606.546	Pos	9.128	81.4556	2.15119	0.485249	0.999359	0.611508	4.97579	1.55592	1.06163	0.783425	0.819563	1.42262	4.4764	0.509085	5.01152	0.614573	1.72775	1.00977	3.8148	0.723824	1.92965	0.28605	1.04447	0.835503	4.50593	0.597154	2.40423	1.03991	4.00375	0.391314	0.484692	0.45316	0.673789	1.22052	2.47205	0.395771	2.47848	1.88697	1.70688	0.499491	1.00715	1.65679	2.37231	1.76187	1.00154	1.05852
7190	10.07	553.441	Pos	7.12676	53.1606	1.82457	0.433651	1.39422	0.830361	2.06599	0.453141	1.54347	0.508226	1.51134	0.666397	1.39709	0.454503	1.82608	0.76285	1.83073	0.648965	1.8826	0.525253	1.39873	0.484527	1.85042	0.417296	1.89693	0.695677	2.09153	0.656264	1.63988	0.36082	1.77591	0.722395	1.39544	0.591673	1.23637	0.589139	1.7656	0.709005	0.803838	0.485071	2.33851	0.673673	1.41041	0.765604	1.03085	0.927828
7210	10.07	1382.66	Pos	17.9872	83.2412	1.26935	0.497048	1.2264	0.0771518	0.881168	0.429425	1.26131	0.425024	2.16123	0.0766125	0.603952	0.0850626	1.51973	0.0727448	2.5169	0.104351	0.736507	0.573512	2.53841	0.475196	1.17148	0.798986	0.960791	0.105863	1.10382	0.105195	0.599089	0.368415	0.779481	0.315567	1.15536	0.0881535	0.741638	0.444666	0.990286	0.104613	0.983143	0.470332	1.40827	0.0991398	1.50183	0.372454	0.760385	1.04332
7224	10.07	480.396	Pos	16.8714	56.9815	0.542367	1.0485	0.531247	0.287871	0.528672	0.981677	0.163623	1.0768	0.177906	0.285859	0.538435	1.02585	0.59296	0.832635	0.542492	0.155034	0.482676	0.167049	0.53817	0.95942	0.155638	0.205542	0.470078	0.15728	0.460839	0.961582	0.155886	1.06791	0.482899	0.861634	0.525137	0.793872	0.157633	0.949575	0.453876	0.806621	0.519377	0.953212	0.13242	0.820343	0.16008	0.951006	0.961734	0.571938
7250	10.13	479.393	Pos	14.6265	47.1541	0.184036	1.29305	0.592833	1.06764	0.540161	1.27266	0.628224	1.24614	0.600303	1.10426	0.201869	1.30449	0.584681	1.06278	0.588148	1.22106	0.154693	1.26101	0.564896	1.31453	0.164064	1.58514	0.598748	1.02087	0.519193	1.15077	0.492979	1.23139	0.520565	1.06183	0.521998	1.01276	0.426132	1.28589	0.501859	1.08384	0.574101	1.42193	0.516331	1.01547	0.549349	1.20251	1.15499	0.683084
7263	10.09	1046.78	Pos	9.15375	110.992	0.822734	2.05048	0.434782	0.131439	1.4196	4.04508	0.421667	0.148783	0.816886	0.13052	1.31303	0.144916	0.735212	1.0881	0.140556	0.133457	2.50056	0.1438	0.564415	0.157657	0.826695	0.995517	0.126569	0.760771	0.138506	0.134536	0.140556	2.0272	0.141984	0.575779	0.134412	0.160844	0.846702	0.859211	0.129457	1.4653	0.460142	1.1027	0.350413	0.180889	0.902475	3.04327	1.15431	1.06303
7265	10.17	749.663	Pos	6.3408	37.2313	0.870191	1.21551	0.856426	1.12165	0.754048	1.16349	0.725217	1.11082	0.687496	1.18008	0.553694	1.39633	0.865576	1.53882	0.716342	1.56061	0.720973	0.816542	1.64568	0.949597	0.835168	1.03051	0.934661	1.35307	0.676174	1.37244	0.675143	1.02115	0.388396	1.15687	0.398149	1.18575	0.428268	0.851717	0.493274	0.727094	0.43809	0.66383	0.667208	0.909834	0.585729	0.431773	1.06471	1.01138
7273	10.18	981.65	Pos	5.61092	32.2194	0.941002	1.08024	0.934713	0.993172	0.87273	1.10351	0.951318	1.18162	0.957575	1.00872	0.840836	1.17362	0.935	0.916185	0.893342	1.00899	0.864647	1.18176	0.875578	1.34473	0.840921	1.54865	0.774952	0.989173	0.877577	1.00624	0.842492	1.22172	0.847286	1.00012	0.835078	0.766735	0.856995	0.253585	0.798521	0.238505	0.857687	0.277594	0.719366	0.226026	0.92975	0.250956	1.08711	0.888117
7276	10.18	995.665	Pos	6.6831	32.9942	0.906313	1.08544	0.883531	1.04523	0.852688	1.13857	0.98481	1.15123	0.988048	0.951865	0.914274	1.17808	0.710929	0.922966	0.939046	1.03551	0.875374	1.15888	0.914503	1.35812	0.304349	1.54414	0.828046	0.990098	0.300388	1.02682	0.304834	1.26777	0.872265	0.302338	0.847069	0.760121	0.823741	0.319695	0.8176	0.300683	0.980928	1.29774	0.734154	0.897495	0.960304	1.06702	1.11299	0.883945
7302	10.23	198.561	Pos	6.99174	23.9741	1.28954	1.02301	1.30515	0.892633	1.05896	1.12356	1.23642	1.09807	1.03093	0.862658	1.38537	0.930633	1.21296	0.881938	1.14546	0.935273	1.03906	1.03284	0.989523	1.08742	1.0487	1.18997	1.18603	0.892548	1.08946	0.867229	1.10195	0.991818	1.0824	0.855517	1.21432	0.800092	1.16247	0.955528	1.21589	0.283611	1.03976	0.330093	1.0348	0.833661	1.22961	0.298417	0.984382	1.02631
7358	10.38	680.619	Pos	10.2835	15.3241	0.877374	1.11638	0.919613	1.25612	0.965207	1.20808	0.880116	1.08118	0.787159	1.15295	0.851347	1.13089	1.04852	1.20219	0.87745	1.18585	0.804942	1.00068	0.962182	1.07881	0.916983	1.2584	0.909448	1.04686	0.99975	1.36229	0.802112	1.13599	0.831012	1.03968	0.946028	1.06327	0.844727	1.10082	0.938039	1.06921	0.65583	0.959491	0.83376	0.932868	0.873392	0.859571	0.992903	1.0177
7370	10.41	733.669	Pos	8.09951	32.4479	1.19408	1.19834	1.22645	0.896946	0.971864	1.0632	0.751254	0.709453	0.717534	0.917582	0.786139	0.942141	1.41504	1.13847	0.736697	1.08218	1.29377	0.805848	1.70829	0.771287	0.96321	0.589952	1.15441	0.856425	0.991865	1.05273	1.03287	0.740257	0.608795	0.668792	0.444576	0.900788	0.588501	0.673297	0.617973	0.577528	0.480309	0.521369	0.725321	0.609216	0.78084	0.378545	1.06899	0.947088
7372	10.37	749.664	Pos	7.85364	44.4156	0.831845	1.16543	0.928438	1.03074	0.82279	1.13418	0.661004	1.01811	0.76379	1.20459	0.521345	1.17522	0.876931	1.6196	0.666608	1.44513	0.768957	0.75348	1.60621	0.585335	0.914279	1.10544	0.902865	1.26275	0.648116	1.39242	0.695733	0.97861	0.104835	1.10339	0.0992438	0.92463	0.102664	0.804605	0.586947	0.763963	0.10829	0.693295	0.565097	0.787822	0.731089	0.311358	1.09593	0.949392
7385	10.42	679.618	Pos	23.9969	91.4963	4.07059	1.15648	5.6947	0.859571	3.45482	1.00008	3.27999	0.324332	3.36596	0.950563	3.51258	0.315903	5.99188	1.17289	3.36328	0.182772	5.60286	0.879541	6.9369	0.215913	4.43217	0.242316	5.1832	0.673886	4.05712	0.994671	4.34449	0.645282	2.5958	0.149289	2.35579	0.918081	0.708442	0.659798	2.85298	0.148472	2.2418	0.172805	3.93219	0.140704	0.719438	0.156223	1.06104	0.99126
7398	10.47	1487.05	Pos	36.6858	52.5225	1.58183	0.309488	2.07598	0.986813	1.44706	0.981392	1.55893	0.987387	1.70746	0.285776	1.07724	0.317296	1.67502	1.24476	1.26446	1.10587	0.945006	0.993571	1.15612	0.244172	1.61527	0.27403	1.48937	0.209687	1.03251	0.208364	0.959351	0.243245	0.960212	0.288984	2.19363	1.67823	1.82149	1.13174	2.1717	1.00514	1.03443	0.334506	1.55772	0.817096	1.25917	1.13676	1.22074	0.952782
7399	10.49	313.274	Pos	7.09783	59.5114	1.11823	0.211308	1.40617	0.676246	0.919606	0.670062	0.927101	0.832686	0.826179	0.754543	0.760848	0.216639	0.961891	0.853238	1.1307	0.152707	1.26521	0.164541	0.608831	0.609439	1.55677	0.607369	1.02167	0.154919	0.815967	0.153941	0.774619	0.179712	0.666382	0.150632	1.30398	0.972619	1.20836	0.15928	1.17371	0.149808	1	0.17436	0.894944	0.141969	0.794641	0.157628	1.12201	0.957865
7415	10.49	1209.01	Pos	8.19087	63.787	1.41918	0.185531	2.27492	0.172522	1.35397	0.196107	1.55655	1.057	1.58917	0.171316	1.13934	0.190211	1.24142	0.717429	1.61312	0.615284	1.815	0.814409	0.858031	0.633795	2.73785	0.849462	1.33119	0.181428	0.988356	0.180283	1.33703	0.675176	1.00484	0.172791	2.05928	0.784503	2.10775	0.773127	1.49011	0.685586	1.85036	0.600026	1.40906	0.162854	1.20069	0.774447	1.00445	1.00603
7424	10.49	637.552	Pos	9.11146	53.7099	1.28208	0.204304	1.70454	0.189979	1.11063	0.648266	1.32972	0.760563	1.16423	0.603492	1.00397	0.628374	1.15071	0.573561	1.2847	0.511816	1.34727	0.610043	0.782086	0.551719	2.1095	0.546888	1.24498	0.521413	0.952394	0.493381	1.18685	0.531045	0.855696	0.628874	1.67392	0.133967	1.68271	0.670976	1.37793	0.158981	1.32021	0.55511	0.937081	0.150663	1.07727	0.615419	0.990457	0.924305
7426	10.49	652.588	Pos	14.7975	23.7219	1.04703	0.761336	1.174	0.618579	0.820523	0.836663	1.0985	0.913778	0.962656	0.747773	0.728862	0.734049	0.879381	0.607571	0.986495	0.628722	1.02402	0.792309	0.723253	0.673933	1.37857	0.745643	0.895652	0.574147	0.976115	0.572812	0.902567	0.645655	0.650564	0.771806	1.16645	0.702967	1.09007	0.771702	0.871821	0.702111	1.0643	0.601234	0.661393	0.494348	0.845881	0.673726	1.01137	0.732895
7431	10.49	1001.82	Pos	6.66038	18.9629	0.970173	0.948831	1.27823	0.804023	0.915966	1.07064	1.04045	1.0679	1.13953	0.86559	0.85334	0.961168	0.85827	0.832452	1.04901	0.859387	1.19033	0.986458	0.720826	0.840567	1.49865	0.831424	0.974153	0.781557	0.69591	0.779772	0.941627	0.722747	0.791737	1.06114	1.32324	0.995262	1.20873	0.891757	0.999883	0.838942	1.0202	0.782263	0.763781	0.643272	0.84415	0.918154	1.02024	0.939426
7441	10.5	1005.77	Pos	14.7526	23.5307	1.18427	1.38649	1.32479	0.915886	0.902513	1.44469	1.4521	1.6018	1.5151	0.964195	1.09251	1.31482	0.948499	0.853731	1.16727	0.831711	1.24858	1.37461	1.07647	1.34157	1.38829	1.77474	0.912557	0.947299	0.820949	0.904942	1.23914	1.55467	1.05881	1.09248	1.23471	0.689297	1.36311	1.04072	0.888678	0.986917	1.51903	1.33082	0.620047	0.731706	1.18533	1.13901	0.863381	0.905641
7465	10.54	1086.73	Pos	7.11402	36.6131	1.80969	0.843799	2.11692	0.913044	1.64805	0.910478	1.80454	1.20361	1.91104	1.54469	1.82142	1.0895	1.87595	1.1007	0.795065	0.668319	1.08358	0.931958	0.833432	0.872483	1.42758	0.719562	1.11823	1.41532	1.60781	1.37307	1.21064	1.24243	1.07694	1.05943	1.2531	0.216739	1.44996	0.273471	1.16338	1.26271	1.87603	0.898088	0.876023	0.825699	2.00804	1.24713	1.18778	0.954108
7494	10.6	693.602	Pos	9.56565	86.0609	0.787449	0.650004	0.916952	0.201476	0.534527	0.745917	0.609417	0.228061	0.46046	0.900976	0.467225	0.806184	0.550254	0.189967	0.141164	0.151703	0.132889	0.16346	1.8463	0.179211	0.140939	0.201126	0.127117	1.30318	1.072	0.15293	0.801089	0.178531	0.428493	0.927999	0.479742	0.125407	0.135088	0.158233	0.941914	0.148823	0.142492	0.173214	0.113482	0.561508	0.137185	0.156592	1.04508	0.950467
7527	10.65	664.603	Pos	11.0568	19.1968	0.862671	0.879328	0.947099	0.793403	0.865692	0.721131	0.60199	0.737653	0.583668	0.757503	0.731229	0.893896	0.889414	1.03951	0.755978	1.21223	0.712527	0.900619	1.00338	0.856189	0.875019	0.767691	0.952438	1.08382	0.943396	0.864018	0.766175	0.73906	0.80179	0.87198	0.71142	1.26428	0.584537	0.868876	0.888773	0.622211	0.458289	0.685631	1.01907	0.823109	0.760403	0.886173	1.13465	0.957497
7589	10.71	886.556	Pos	20.8009	32.8592	0.773839	0.61243	0.868708	0.695329	0.572778	0.710442	0.458481	0.637554	0.752853	0.623057	0.893936	0.686388	0.542754	0.684245	0.517431	0.672517	0.453593	0.635154	0.464288	0.444787	0.527353	0.349356	0.529113	0.655337	0.762134	0.0885464	0.506668	0.10337	0.388054	0.671102	0.625264	0.6736	0.421381	0.736866	0.805178	0.73589	0.656884	0.572138	0.500581	0.677085	0.38789	1.23648	1.16576	0.725041
7615	10.74	964.588	Pos	7.27327	29.8648	2.35985	1.27194	2.96754	1.58269	2.73988	1.28184	2.79784	1.22657	2.63651	1.63311	1.78046	1.47505	1.9138	2.10726	2.57148	1.90838	1.42841	1.32944	2.79291	1.13873	2.58384	1.62571	2.06567	1.71657	2.12936	1.54537	1.489	1.09995	2.16401	2.04239	2.2701	2.07039	1.93965	1.48564	2.97353	1.70541	1.69822	1.12479	3.03877	1.6266	1.71546	1.09871	0.996119	1.04001
7675	10.81	871.656	Pos	17.2831	27.1447	0.826365	0.922706	0.933555	1.17648	1.00524	0.908753	0.791927	1.03037	0.947676	1.27488	0.740108	1.06881	0.7757	1.44129	0.924593	1.28483	0.718575	0.88323	0.927027	0.88535	0.62405	0.907649	0.739981	1.50875	0.78098	1.55849	0.695348	1.23836	0.701468	1.45494	0.776232	1.3178	0.635872	0.952362	0.791309	1.2253	0.70827	1.4378	0.842004	1.18021	0.634819	0.774684	0.911131	1.20979
7684	10.81	985.831	Pos	13.2467	59.1208	0.674999	0.258544	0.91626	1.79657	0.812893	0.273283	0.710306	0.272139	0.745368	1.25178	1.45854	0.265067	0.86168	1.50682	0.741628	1.22468	0.780116	0.263025	0.766899	0.865111	0.727275	0.323633	0.648868	2.11928	0.780617	1.83074	0.897555	1.29558	0.600272	0.960362	0.18942	1.75064	0.195948	0.338499	0.598552	1.44406	0.206686	0.370547	0.857004	1.01612	0.612123	1.02455	1.20536	0.807621
7686	10.81	999.846	Pos	8.50922	61.2705	0.706473	0.253691	0.803644	1.71231	0.215705	0.268153	0.775487	0.267031	0.748504	1.15649	1.31226	0.260091	0.214365	1.38309	0.76971	1.13248	0.729258	0.37841	0.228303	0.414875	0.227939	0.465606	0.616751	1.83866	0.7481	1.86849	0.927516	1.2399	0.661442	0.931634	0.206627	1.71813	0.213748	0.78955	0.597031	1.30679	0.225462	1.13747	0.816161	0.974274	0.724465	0.955804	0.982983	1.03718
7698	10.81	886.692	Pos	16.2471	27.143	0.841442	0.990976	0.915609	1.40328	0.83679	0.927532	0.797583	1.30206	0.892456	1.34744	0.668767	1.0381	0.805329	1.37075	1.04557	1.43258	0.697965	1.03579	0.923079	1.27463	0.991823	1.27472	0.80275	1.63792	0.894038	1.56692	0.799069	1.17192	0.687802	1.53995	0.761629	1.33872	0.795904	1.228	0.73941	1.44547	0.680924	0.924478	0.739013	1.16947	0.69397	1.02347	1	1.01052
7701	10.81	928.739	Pos	14.1723	61.0093	0.148948	1.31099	0.656932	1.58753	0.816679	1.10512	0.538979	1.46217	0.597778	1.02246	0.490142	1.26396	0.139143	1.92791	0.154576	1.65482	0.145514	1.41908	0.620308	1.09626	0.676318	1.29821	0.592707	1.91153	0.498342	1.99101	0.463727	1.10535	0.452093	1.67397	0.614243	0.246118	0.493084	1.33507	0.505967	1.6478	0.38434	1.01982	0.640626	1.51819	0.432273	0.30732	1.2097	1.01057
7715	10.87	553.441	Pos	39.255	35.7091	0.291527	0.186928	0.346849	0.17382	0.376531	0.197583	0.273032	0.196757	0.346633	0.172605	0.263941	0.191643	0.323299	0.163892	0.346553	0.176489	0.278341	0.190167	0.243345	0.208492	0.284901	0.233987	0.233748	0.179046	0.308766	0.533748	0.275037	0.2077	0.315068	0.174091	0.273631	0.145897	0.26421	0.184086	0.270802	0.173138	0.302685	0.201514	0.349199	0.586571	0.246946	0.182177	0.984503	1.02618
7723	10.88	959.815	Pos	10.6637	69.8589	0.737741	0.231624	0.218419	1.47247	0.205317	0.244828	0.737009	0.243803	0.712457	0.931441	1.21499	0.237467	0.204041	1.12387	0.800979	0.218689	0.831717	0.235638	0.842245	0.258344	0.765114	0.289935	0.606296	1.46575	0.901297	1.03629	0.994049	1.04847	0.202637	0.215718	0.19183	1.36732	0.198441	0.228103	0.184759	0.826885	0.209316	0.249699	0.166701	0.781315	0.671451	0.225738	1.05811	1.01052
7735	10.89	600.572	Pos	18.2574	62.1614	0.775405	1.15569	0.184275	0.734683	0.994827	1.02337	0.184275	1.27735	0.200361	1.72006	0.606396	1.02801	0.890114	0.877831	0.187963	0.546089	0.530831	0.537735	0.821598	1.10717	0.187663	0.782183	0.878304	1.11304	0.770428	2.14965	0.589274	1.19781	0.180073	0.664479	0.170469	0.517579	0.176344	0.811656	0.164186	0.995497	0.186008	0.97464	0.148139	1.49827	0.618192	1.27847	1.09428	1.01052
7740	10.88	973.831	Pos	26.8751	76.8391	0.821674	0.319711	0.802521	2.46031	0.848041	0.337937	0.734204	0.336523	0.816919	1.57397	1.11571	0.327777	0.75864	0.280312	0.854578	1.29277	0.821795	0.464318	0.265283	0.509061	0.79458	0.57131	0.238884	2.46786	0.937691	2.12713	0.883881	2.07446	0.560021	0.297757	0.176718	1.89459	0.182809	0.314851	0.170204	1.48188	0.192827	0.34466	0.707218	1.35499	0.735544	0.311587	1.68648	0.495367
7743	10.89	586.556	Pos	22.2177	62.3508	0.694683	0.966622	0.165533	0.945477	0.979814	0.963919	0.165533	1.22453	0.179982	1.5012	0.544719	0.913816	0.74423	0.935442	0.160287	0.492016	0.452671	0.866835	0.625086	0.971278	0.160031	0.640267	0.857404	0.838434	0.743366	1.80406	0.550711	0.925924	0.156631	0.587391	0.148278	0.164087	0.538768	0.207038	0.142812	0.858635	0.161794	0.835221	0.128854	1.41666	0.667925	1.24794	1.15083	1.08059
7751	10.91	996.865	Pos	6.79107	21.164	1.3275	1.03119	1.67465	0.976456	1.13841	0.935228	1.4896	0.956746	1.05995	0.973526	1.31716	1.06241	1.30604	1.09884	1.07057	0.892428	0.964482	0.914664	1.12408	0.799756	1.18923	1.13357	1.39383	0.797779	0.756679	1.07544	1.11409	0.794733	0.876548	0.978478	1.44379	0.816196	1.11574	0.730849	1.386	0.952956	1.15097	0.742024	1.00267	0.693664	1.10185	0.94901	1.04539	0.940543
7763	10.91	647.632	Pos	9.38409	30.0152	1.28615	0.970814	1.64104	0.861454	0.890341	0.84543	1.4266	0.829003	0.98959	0.848036	0.990395	0.957997	1.2844	0.904024	0.965955	0.779419	0.770088	0.822862	0.936055	0.730276	1.10225	0.955583	1.24569	0.752977	0.60144	0.832044	0.930152	0.673429	0.630777	0.83419	1.22104	0.811067	1.00498	0.206248	1.05605	0.193982	0.995023	0.677323	0.823332	0.555841	1.06653	0.832342	1.01144	0.913139
7775	10.91	1199.09	Pos	14.3246	57.3119	2.51784	1.0024	3.51412	0.865212	1.56081	0.865384	2.83088	0.958063	1.84042	0.910678	1.84322	0.930328	2.35138	1.01553	1.44912	0.758972	1.49998	0.83318	1.91108	0.683056	1.99645	0.981365	2.15771	0.634889	0.884659	0.951789	1.85269	0.678288	1.17542	0.796623	2.54518	0.678629	1.73341	0.559357	2.05291	0.774314	1.94696	0.204105	1.07935	0.166189	2.23056	0.184519	0.960135	1.05081
7783	10.93	762.217	Pos	14.2053	54.248	0.908188	0.313023	1.0622	0.373307	0.899522	0.527764	0.813026	0.484743	1.19929	0.0963465	0.942731	0.381866	0.734825	0.0914826	0.771766	0.306343	0.899296	0.416388	0.951274	0.522758	0.990011	0.50689	0.822913	0.332142	1.01723	0.364527	0.959324	0.319073	0.680655	0.0891474	0.919115	0.0747098	0.900953	0.374791	0.848775	0.0886593	0.696744	0.371882	0.706838	0.352968	0.755288	0.0932879	1.19119	1.01052
7789	10.93	686.645	Pos	8.6407	47.081	0.756664	0.939886	0.718841	0.763888	0.75298	0.978832	0.651193	0.886835	0.679564	1.09609	0.611639	1.18259	0.764257	0.958757	0.687665	1.29853	0.717302	0.796463	1.53103	0.707135	1.0181	1.05856	0.821052	1.45284	0.630651	1.44041	0.743832	0.746864	0.156645	1.38106	0.148291	1.48943	0.153402	0.206636	0.652161	0.635707	0.485426	0.678598	0.128866	1.05511	0.545624	0.204493	0.966634	1.02478
7790	10.93	828.3	Pos	17.6493	33.9329	0.602039	0.109317	0.643422	0.400641	0.531445	0.115548	0.516928	0.437766	0.539582	0.326051	0.525171	0.437034	0.555733	0.287536	0.460506	0.358953	0.404499	0.426802	0.511897	0.499773	0.512502	0.510282	0.572298	0.39133	0.561165	0.389716	0.535495	0.348228	0.367486	0.10905	0.469125	0.0913891	0.527457	0.345931	0.541937	0.108453	0.425438	0.448134	0.509025	0.309062	0.473363	0.376584	1.26447	0.778879
7814	10.97	828.65	Pos	19.8065	55.9291	0.272266	0.125426	0.36085	0.116631	0.485636	0.132576	0.250424	0.132021	0.400178	0.115816	0.354787	0.12859	0.281651	0.575192	0.522311	0.631332	0.403951	0.127599	0.441171	0.139895	0.44296	0.157002	0.299096	0.59222	0.453868	0.644876	0.435254	0.418093	0.318932	0.619234	0.279105	0.837745	0.237111	0.123519	0.340561	0.116174	0.266042	0.135214	0.385573	0.644184	0.270634	0.122238	1.09951	1.14702
7826	11.02	894.545	Pos	11.6271	43.3158	0.546901	0.81533	0.651315	0.170851	0.543638	0.582625	0.566784	0.703398	0.352513	0.65565	0.410777	0.18837	0.759545	0.857052	0.612071	0.151197	0.404805	0.162914	0.3825	0.736523	0.441966	0.615886	0.646935	0.692307	0.479537	0.757213	0.435757	0.533806	0.538327	0.798841	0.624994	0.107119	0.548997	0.916446	0.731086	0.12712	0.383722	0.654912	0.655874	0.120469	0.573244	0.133756	1.17169	0.788209
7827	11.02	895.543	Pos	10.4643	25.5253	0.566062	0.835698	0.680288	0.760233	0.568635	0.58918	0.581183	0.725063	0.205158	0.668491	0.206971	0.865878	0.775757	0.853176	0.647396	0.79032	0.43208	0.830946	0.488888	0.740685	0.465269	0.655995	0.671425	0.710951	0.504301	0.773099	0.455912	0.563274	0.555434	0.823938	0.641413	0.853019	0.566857	0.932023	0.730945	0.746131	0.406353	0.678553	0.677928	0.709239	0.579526	0.890524	1.15803	0.796205
7831	11.02	981.65	Pos	10.5268	25.0041	0.618626	0.939844	0.770642	0.813765	0.646668	0.616844	0.621153	0.758096	0.36587	0.742792	0.71797	0.907236	0.781931	0.952937	0.657571	0.856772	0.467189	0.909969	0.361125	0.790677	0.522936	0.590359	0.762449	0.758648	0.553954	0.813405	0.504131	0.48465	0.603506	0.898738	0.700271	0.91096	0.596851	1.15673	0.742484	0.839786	0.415176	0.707997	0.680946	0.86519	0.63618	1.06978	1.19716	0.85549
7834	11.02	995.666	Pos	10.5164	27.7367	0.533996	0.922017	0.684167	0.811504	0.567625	0.643903	0.552782	0.743074	0.335387	0.70561	0.39605	0.8748	0.736282	0.906805	0.633291	0.859849	0.416917	0.881028	0.351682	0.7561	0.465604	0.585423	0.626775	0.698143	0.487774	0.815596	0.436258	0.490085	0.569522	0.881336	0.637408	0.903187	0.54101	1.07038	0.702479	0.797842	0.365517	0.688659	0.61149	0.783992	0.561122	0.999563	1.1838	0.793736
7841	11.02	1283.82	Pos	9.85618	16.8652	0.605404	0.684454	0.748367	0.619253	0.549164	0.482066	0.681016	0.61085	0.699356	0.541306	0.525053	0.696306	0.921825	0.647629	0.763394	0.645818	0.490612	0.720015	0.437287	0.669073	0.507727	0.668856	0.827483	0.535049	0.531212	0.57266	0.556312	0.572755	0.618552	0.612011	0.717327	0.627826	0.677465	0.760591	0.852034	0.646327	0.547519	0.659426	0.699239	0.527778	0.775352	0.825958	1.05111	0.735261
7842	11.02	1284.82	Pos	12.3153	18.1475	0.664444	0.702035	0.844015	0.628638	0.675772	0.557179	0.754868	0.680563	0.5299	0.542418	0.508272	0.767363	1.01109	0.658234	0.95103	0.682489	0.53295	0.724352	0.483469	0.731505	0.552792	0.668083	0.828572	0.587585	0.584071	0.598011	0.552987	0.509612	0.676434	0.681209	0.762104	0.670374	0.746728	0.831069	0.878485	0.663828	0.564649	0.695123	0.752823	0.559348	0.823454	0.793649	1.10237	0.746183
7854	11.03	880.627	Pos	7.58851	17.3192	0.799556	1.09456	1.01087	1.18533	0.845295	0.953385	0.873781	0.842165	0.70815	1.10863	0.758356	1.04868	1.20466	1.06589	0.700981	1.32434	0.802933	1.01894	0.97823	0.948584	0.897793	0.80756	0.954333	1.1821	0.944275	1.22939	0.976905	0.919783	0.732013	1.21653	0.903726	1.31818	0.934041	1.00723	0.933498	1.09788	0.641464	0.963488	0.897463	1.0821	0.765123	0.903583	1.11153	1.03769
7877	11.11	650.609	Pos	3.84121	69.0476	0.826353	0.218266	0.943789	0.202962	1.42857	0.230708	0.875081	0.743798	1.35985	0.201543	1.286	0.671317	0.98844	0.191368	0.837746	0.206078	1.03286	0.222048	1.18942	0.243446	1.43112	0.273215	1.17565	0.956191	1.39209	0.207744	1.25649	0.242522	1.00073	0.203278	0.259197	0.170357	0.839058	0.722887	0.8689	0.202165	0.84847	0.235299	0.225243	0.191588	0.272291	0.212719	1.03547	0.914262
7887	11.13	295.227	Pos	8.99437	69.471	0.612878	0.178509	0.887732	0.165993	1.78356	0.188685	0.204293	0.868398	0.832291	0.853693	1.65317	1.1705	0.190845	0.156511	1.82887	0.168541	1.22223	0.181603	0.868431	0.199102	1.15954	0.223449	1.28936	1.25647	1.00806	0.169904	1.16088	0.728188	0.658139	0.883083	0.985663	0.139327	1.02096	0.175796	0.996213	0.165341	1.0741	0.192439	1.51221	0.15669	1.00423	0.673532	0.986159	1.02451
7888	11.13	674.645	Pos	16.7069	51.4555	0.326788	0.57231	0.37612	0.312549	1.01877	0.774092	0.238996	1.00984	0.425689	1.05068	0.957449	1.24813	0.38847	0.381719	1.06319	0.514342	0.590796	0.149256	0.484499	0.163638	0.691848	0.550945	0.748473	1.61277	0.531642	1.21077	0.560093	0.951076	0.282711	0.997742	0.253936	0.411199	0.491866	0.33713	0.405807	0.659379	0.475989	0.786817	0.79825	0.729561	0.466617	0.728826	1.3309	0.823784
7890	11.12	680.562	Pos	17.4402	106.754	0.92459	0.867008	0.274543	0.205826	0.774222	0.701893	1.45202	1.39843	0.298509	1.00411	3.71135	0.22693	1.83542	0.194069	1.42463	0.142923	3.08872	1.13543	1.85343	0.16884	0.792417	0.189486	1.64726	0.498939	1.77884	0.144079	4.38205	0.168199	0.258668	0.140982	0.244873	0.629685	1.91794	0.149075	1.05962	0.14021	0.801581	0.163189	2.17818	0.132874	0.257244	0.14753	0.993328	1.15429
7895	11.11	844.688	Pos	21.4989	29.8901	1.00158	1.18711	1.23003	1.0522	1.08377	0.982451	1.1244	1.22321	0.91949	1.08275	0.960412	1.21293	1.08818	1.34617	0.859161	0.953878	1.03324	1.06023	1.13691	1.09129	1.15813	1.05536	1.13329	1.26631	1.12453	1.29763	1.18329	0.991621	0.672471	1.07951	1.04583	1.0016	0.92295	0.842574	0.20438	0.230915	0.700152	0.80628	0.184405	0.218833	1.05804	0.812722	1.00116	1.00936
7901	11.13	660.629	Pos	10.9927	63.3576	0.112131	0.200152	0.112131	0.186118	0.987913	0.634686	0.112131	0.801037	0.417444	0.840282	0.958229	1.02186	0.10475	0.175487	1.10271	0.118287	0.633458	0.127454	0.419285	0.139736	0.749387	0.156823	0.784913	1.2847	0.591048	0.89551	0.613891	0.744604	0.32872	0.888919	0.465272	0.429727	0.487361	0.180736	0.432003	0.169988	0.501297	0.197848	0.926749	0.766712	0.538391	0.697385	1.10205	0.796025
7916	11.18	450.341	Pos	24.5105	101.71	0.210457	3.88176	0.210457	2.89858	0.197832	3.96772	0.210457	4.53062	0.228828	4.80831	0.23085	3.7255	0.196603	2.63215	0.210457	0.92449	0.198119	4.02152	0.210457	3.39435	0.210122	4.58634	0.189514	0.937885	0.207388	0.931965	0.210457	3.26395	0.205657	3.32605	0.194689	3.41738	0.201399	5.47423	0.187513	4.09754	0.212436	4.40142	0.169186	3.844	0.204525	4.26638	1	1.01052
7922	11.17	999.732	Pos	36.9473	90.6597	0.864766	2.66867	0.140114	1.0272	2.49168	2.87736	0.140114	0.573459	0.457033	2.59849	3.20822	2.33533	2.09186	1.65452	0.323817	0.0894652	2.26881	0.0963987	1.51124	1.01962	0.775975	0.118612	2.26782	0.0907615	1.4285	2.44154	1.57284	3.37963	0.105477	0.227611	0.0998522	0.190749	0.103293	0.722036	0.0961714	0.984678	0.108954	0.975222	0.0867719	2.61479	1.12694	3.78576	1.02061	0.863133
7923	11.18	1020.77	Pos	7.1384	82.4518	0.575175	1.05889	0.467011	0.153886	1.8618	0.572629	0.622644	0.522576	0.970384	0.651026	0.745686	0.169665	0.464974	0.145096	1.2376	0.449792	0.163742	0.139827	0.868282	0.153302	0.173662	0.516143	0.46989	0.433817	0.872011	0.13082	0.173939	0.15272	2.30642	0.834139	1.19084	0.148253	0.708596	0.187059	0.219913	0.953311	0.249143	0.614308	1.99793	0.978079	0.239865	0.751429	1.09587	1.01439
7978	11.26	906.718	Pos	9.80987	68.2371	0.166695	0.231525	0.166695	0.21529	0.156695	0.244723	0.166695	0.243699	0.181246	0.213785	1.03158	0.237365	0.558369	0.202993	1.25246	0.218596	0.917958	0.235537	0.197593	0.258234	0.614965	0.289811	0.800466	0.940123	0.194711	0.220363	0.592778	0.257253	0.611942	0.821644	0.49266	0.884444	0.686828	0.228005	0.665962	0.214446	0.504788	0.249592	0.567588	0.203226	0.531002	0.225641	0.995697	1.12097
8018	11.38	827.68	Pos	8.12402	10.0066	1.10059	1.01668	1.09641	1.0951	0.983929	0.947324	1.04638	1.10376	0.926878	1.01171	0.9373	0.988382	1.1159	1.11381	0.996407	0.97004	0.942909	0.909474	0.846372	0.90801	1.09496	0.890568	1.11235	0.934839	1.08543	1.16772	0.853483	0.85311	0.993435	1.06123	1.20973	1.05639	1.14136	0.951157	1.26397	1.04508	0.842202	0.889289	1.09391	1.03992	1.01742	1.03154	1.06295	1.02119
8031	11.39	904.703	Pos	18.4498	75.7182	0.243209	0.542952	0.243209	0.151523	1.0011	0.172238	0.729628	0.569374	0.264439	0.150464	1.38717	1.16663	0.814728	0.142868	1.02274	0.15385	1.93337	0.165773	0.808668	0.181747	1.01218	0.203972	1.49911	1.52275	1.2097	0.155094	1.12877	0.543172	0.731335	0.15176	0.826274	0.866908	1.21513	0.160472	1.0232	0.150929	0.711356	0.175665	0.659838	0.143032	0.712478	0.158808	0.965898	1.15173
8067	11.44	554.444	Pos	6.97435	49.3295	1.56214	0.636443	1.85391	0.685005	1.76548	0.514459	1.61109	0.646843	1.15117	0.633348	1.35984	0.610319	1.58642	0.683992	1.42636	0.624335	1.36932	0.616795	1.20385	0.592248	1.49565	0.582038	1.95092	0.636669	1.27281	0.695546	1.39813	0.50588	0.388293	0.576596	1.6475	0.639636	0.380253	0.653937	1.85399	0.650902	1.20328	0.58044	2.03339	0.712805	1.50003	0.617842	1.05919	0.950706
8072	11.44	840.671	Pos	12.1801	84.8971	1.34483	0.216196	0.274507	0.201037	1.36862	0.22852	0.823522	0.227564	0.29847	0.199632	0.301107	0.22165	0.937489	0.189554	0.464721	0.204123	2.28845	0.219943	0.464721	0.241137	1.39194	0.270624	1.92827	1.08196	1.56356	0.205774	1.66045	0.240222	1.40511	0.20135	1.30037	0.168741	1.92468	0.21291	1.34207	0.989265	1.18929	0.233067	1.14961	0.189771	1.38209	0.210702	0.959441	1.05151
8079	11.58	450.341	Pos	33.0935	94.6958	0.416058	3.39393	0.416058	3.16785	0.391099	3.57388	0.416058	4.06706	0.452376	2.9266	0.456374	3.53339	0.38867	2.89102	0.416058	0.92449	0.391667	3.88674	0.416058	3.69776	0.415395	4.5835	0.374655	2.81366	0.40999	0.931965	0.416058	3.6468	0.406569	0.91193	0.384886	0.764242	0.398151	0.964284	0.370699	3.626	0.41997	4.17989	0.334468	0.859486	0.404331	3.5708	1	1.01052
8119	11.51	845.69	Pos	6.77173	8.92619	1.18652	1.09417	1.23777	1.1216	1.06882	1.06073	1.11072	1.08683	1.04853	1.06777	0.956885	1.07624	1.13808	1.06998	1.09079	1.02493	0.999042	0.947534	1.03039	1.00309	1.15592	1.07614	1.07038	0.99841	1.1302	1.08788	0.928767	0.967159	0.856325	1.03536	1.10717	0.963671	1.06698	0.900157	1.04903	0.920834	0.875934	0.840878	0.948712	0.895166	0.990193	0.914028	1.06705	1.01315
8134	11.53	799.643	Pos	11.6919	42.6933	1.33349	0.985964	1.16934	0.869539	1.12989	0.768197	1.09376	0.254994	0.396411	0.223695	0.399914	0.896135	0.340586	1.02257	0.891176	0.98699	0.928067	0.838349	0.850404	0.23862	0.956918	0.267799	1.13225	0.868244	0.911322	0.903294	0.865556	0.713144	1.07455	0.853584	1.0009	0.985964	0.881589	0.210688	1.03038	0.198158	0.677107	0.230635	1.19377	0.903912	1.06005	0.208503	0.943981	1.11822
8136	11.53	884.749	Pos	38.8757	34.0005	1.25895	0.66349	1.40448	1.18692	1.2883	1.03697	0.964724	1.08483	1.50992	0.860085	1.20821	0.938105	1.22819	1.25227	1.13495	1.34003	1.5781	1.46307	1.49723	0.94109	0.355973	0.352056	0.321061	0.974646	1.70083	0.267693	1.06962	0.312506	1.28163	1.22988	1.16402	1.41798	1.22961	1.1334	1.20724	1.11003	0.696941	0.980778	1.67234	0.843749	0.852841	1.16697	1.25563	1.01636
8170	11.6	828.65	Pos	18.811	22.3374	0.768972	0.728662	0.948332	0.869555	1.15418	0.559846	0.736989	0.840641	0.881087	0.932226	1.00668	0.712946	0.624744	1.10473	1.1072	0.889522	0.916616	0.777413	0.839033	0.733074	1.10733	0.483758	0.765195	0.973439	1.18846	0.80612	1.112	0.636663	1.11105	0.830801	0.968717	1.22815	0.744138	0.892596	1.11932	0.797796	0.670412	0.630042	1.31603	0.909735	0.695906	0.681701	1.04539	1.09933
8205	11.66	1206.88	Pos	6.39409	63.0887	1.3357	0.264366	1.20299	0.245829	1.26552	0.838309	1.06195	1.42534	1.00031	1.51989	1.54585	0.271036	1.44372	1.05687	0.307235	0.205114	0.867673	0.22101	1.37263	0.931567	0.306746	0.271937	1.59691	1.00698	1.89953	0.206773	1.30222	1.00572	0.229872	0.698979	0.217613	0.195259	0.225112	0.78842	1.07341	1.10669	0.712347	0.858916	0.189106	0.219594	1.0822	0.243814	0.989544	0.999958
8258	11.79	870.561	Pos	16.6144	82.7962	0.9025	0.428161	0.83298	0.0866074	0.956121	0.0984475	0.86774	0.0980356	1.39217	0.086002	0.822142	0.422639	0.634565	0.0816604	0.269826	0.0879371	0.853028	0.0947521	0.809479	0.311648	0.991587	0.116586	0.242975	0.0892112	0.962044	0.0886481	0.269826	0.103488	0.594214	0.0867424	0.568522	0.0726944	0.512865	0.0917223	0.536013	0.0862676	0.659431	0.100406	0.902833	0.081754	0.463335	1.00269	1.04752	1.50543
8268	11.8	799.643	Pos	10.3597	14.0639	1.13948	1.15257	1.15856	1.2016	1.06206	1.16289	1.14326	1.07656	1.17111	1.20314	0.865444	1.16902	0.965118	1.41513	1.07939	1.25032	0.8218	1.08687	1.31134	0.98247	1.04043	1.17437	1.02347	1.21404	0.976507	1.36578	0.9432	1.06139	0.848596	1.22531	0.98476	1.1893	0.916433	1.07712	0.936654	1.1632	0.718754	0.910744	0.995904	1.14161	0.867276	0.918392	0.984324	1.06378
8275	11.8	869.721	Pos	7.60468	34.5401	0.904714	1.37183	0.779781	1.26705	0.695873	1.32496	0.702791	1.17547	0.800011	1.3448	0.579418	1.37891	0.763139	1.86409	0.802633	1.38258	0.587689	1.08853	0.8705	1.04207	0.706808	1.16786	0.806215	1.23798	0.706665	1.59697	0.62079	1.30015	0.58276	1.40575	0.640867	1.44811	0.684348	1.26615	0.648717	1.40179	0.395868	1.07855	0.695985	1.33614	0.68059	1.06629	1.24429	0.949521
8278	11.8	883.737	Pos	6.34256	45.569	0.826713	1.32872	0.789523	1.30504	0.683412	1.39747	0.812269	1.36321	0.825084	1.14097	0.849202	1.33536	0.668894	1.88376	0.724947	1.4481	0.221794	1.25344	0.895048	1.05712	0.708782	1.36205	0.21216	1.25622	0.696508	1.58444	0.235606	1.21838	0.496547	1.46047	0.1374	1.59087	0.142135	1.25058	0.704186	1.31314	0.449773	1.12828	0.751591	1.20773	0.517753	1.07841	1.00772	0.950886
8308	11.84	1032.84	Pos	9.36799	29.0085	0.871343	1.25191	0.878307	1.07981	0.984982	1.77138	0.956999	0.99279	0.95318	1.5763	0.777433	1.138	0.872808	1.30036	0.590474	1.68054	1.36195	1.01303	1.30931	1.22658	1.42138	1.12507	1.10839	1.42776	1.49428	2.11845	1.7473	0.89809	0.628687	1.275	0.683754	1.30803	0.98661	1.16375	0.952332	1.15475	0.515315	0.986234	0.954284	1.19794	1.28829	1.03488	1.19959	1.03155
8309	11.84	1033.84	Pos	7.69282	44.1046	0.750589	1.25198	0.230852	1.0795	0.217003	1.71999	0.918035	0.952861	0.811358	1.51871	0.759664	1.47592	0.990282	1.43517	1.41709	1.48351	1.28823	1.02838	1.42244	1.27463	1.40949	1.12758	1.07214	1.03143	1.43683	2.2116	1.5735	0.896552	0.225587	1.14823	0.213556	1.31585	0.220916	1.05112	1.01042	1.11603	0.233023	1.04386	0.185581	1.31307	1.16692	1.17018	1.12701	0.97436
8310	11.84	1064.83	Pos	27.2015	58.3907	2.40787	1.12466	3.53745	0.950399	1.25475	1.11236	2.52975	1.1652	1.2618	0.837818	1.67151	1.24453	2.55376	1.03337	1.952	1.45886	2.50417	1.27039	5.67541	1.34621	3.10728	1.20002	2.52421	1.31436	2.56652	1.31646	2.0072	0.513494	1.54563	1.17734	3.46383	1.47176	2.91233	1.1883	4.34311	0.66888	2.65178	0.877426	3.58721	0.942993	2.68704	0.691213	1.02753	1.09444
8329	11.86	783.648	Pos	13.3395	18.5174	1.45117	1.13281	1.42376	1.06683	1.28008	0.887298	1.16763	0.777972	1.09788	1.00945	1.14217	1.07842	1.47366	1.2536	1.21272	1.07421	1.29516	0.906269	1.32064	0.874658	1.08824	0.700482	1.37079	0.96606	1.25147	1.24422	1.28473	0.85362	1.32777	0.937776	1.28802	1.02109	1.1984	0.846246	1.23021	0.951128	0.839323	0.716431	1.22155	1.05334	1.02734	0.850083	0.953575	1.05744
8336	11.86	867.742	Pos	9.17104	37.7128	0.951155	1.2784	0.979431	1.18017	0.895563	0.981436	0.77746	0.796972	0.608925	1.11439	0.793873	1.32378	1.01477	1.39933	0.854336	1.17757	0.879676	0.963478	0.823007	0.975225	0.259591	0.782369	0.97202	0.98131	0.256214	1.35819	0.780017	0.863383	0.777764	0.89186	0.925806	1.31209	0.178645	0.920491	0.166328	1.19139	0.188435	1.2287	0.926478	1.15294	0.181418	0.968003	1.21934	0.934168
8357	11.91	807.705	Pos	9.26177	84.1113	0.237399	0.279525	0.237399	0.810199	0.223158	0.295459	0.237399	0.294223	0.258122	0.258108	0.260403	0.286577	0.221772	0.245078	0.237399	0.854672	0.223482	0.284369	1.06755	0.311771	0.237021	0.349895	0.213775	1.05898	0.233936	0.266049	0.712196	0.310588	1.62117	1.46103	1.12213	2.35584	1.01831	1.85965	1.0355	1.31588	0.358038	1.04853	1.81831	1.25694	0.344704	1.11307	1.32099	0.968864
8359	11.94	955.794	Pos	11.344	54.8669	1.41591	0.877637	1.41338	1.36181	1.14801	1.69245	0.839416	1.82924	1.41734	1.62055	1.52012	1.39195	1.04267	1.62566	0.265837	1.13153	0.250253	0.235808	0.887831	1.17359	0.265414	0.290144	1.31812	0.908652	0.996123	1.15961	0.265837	0.772648	0.259774	0.351879	0.245921	1.12222	0.254396	1.51316	1.1568	0.349953	0.268337	1.22192	0.213706	1.64762	1.17746	1.72509	1.22409	0.950509
8383	11.99	1049.84	Pos	11.905	38.3715	0.777751	0.622334	1.19217	0.746879	0.747003	0.691835	0.975593	0.735809	0.747768	0.61974	0.673632	0.696108	0.799208	0.722919	0.798844	0.823964	1.05335	0.626076	1.96537	0.711892	1.4692	0.597097	1.01641	0.86559	1.63113	0.69468	0.96331	0.760082	0.979389	0.856748	1.06263	0.925885	1.11196	0.675068	1.62598	0.48305	0.848794	0.579012	1.8467	0.639892	1.01854	0.516125	1.18128	1.00335
8398	12.02	783.648	Pos	17.5848	18.6068	1.70267	1.21619	1.83554	1.25907	1.6068	1.21008	1.60359	1.00666	1.29546	1.26277	1.4793	1.31752	1.80344	1.48703	1.538	1.41017	1.7331	1.32365	1.6126	1.36126	1.51928	0.993974	1.85068	1.27095	1.74823	1.51277	1.73008	1.02571	1.48343	1.04464	1.67257	1.26837	1.50825	0.988789	1.60911	0.961588	1.08316	1.16419	1.44981	1.26666	1.44247	0.997687	1.0072	1.25475
8413	12.04	973.697	Pos	14.6282	69.7199	0.800104	0.237546	0.883416	0.22089	0.642745	0.251087	0.76106	1.18833	0.780816	0.219346	0.791979	1.41515	0.855489	0.208272	0.263591	1.36682	0.248138	0.241662	0.263591	0.26495	0.860493	0.297348	0.82068	0.227531	0.856619	0.226094	0.790772	0.263944	0.222723	0.221234	0.210845	1.16031	0.218111	0.233935	0.752848	0.220023	0.230064	0.256083	0.659105	0.208511	0.888116	0.231509	1.17183	0.896273
8419	12.05	872.575	Pos	6.02671	16.8895	0.828641	0.962409	0.929616	0.887355	0.718316	0.989469	0.728348	1.03333	0.87812	0.874823	0.924695	0.994209	0.687114	0.890859	0.594229	0.899548	0.659639	1.04621	0.681769	1.00812	0.736024	0.962178	0.725252	0.950773	0.824156	0.757454	0.679757	0.750736	0.616345	0.86895	0.703412	0.912287	0.583722	1.08292	0.818551	0.879212	0.755203	0.956505	0.672824	0.751544	0.657809	1.09573	1.0707	0.995934
8420	12.05	872.601	Pos	11.8708	30.2905	0.845469	0.928077	1.02795	0.601391	0.786775	0.873341	0.656099	0.670272	0.97331	0.936704	1.04492	0.912945	0.7722	0.668098	0.67136	0.783548	0.483327	0.775913	0.617532	0.882446	0.755433	0.318235	0.759593	0.243513	0.760874	0.758006	0.635832	0.282484	0.742893	0.70187	0.568181	0.577786	0.520462	0.243008	0.811695	0.805884	0.875522	1.00877	0.653622	0.216598	0.814973	0.948404	1.19256	0.84882
8427	12.05	1262.85	Pos	13.7475	53.272	0.547868	1.14384	0.679872	1.14426	0.496975	1.04497	0.550712	1.22718	0.601877	1.13362	0.803244	1.01729	0.464153	0.983556	0.470759	0.21641	0.492569	1.07341	0.15692	0.985221	0.496618	0.894655	0.57872	1.09126	0.591362	0.218159	0.15692	0.764042	0.433246	0.213469	0.52474	0.178898	0.524367	1.29078	0.622395	0.212301	0.533635	0.965229	0.46561	0.201193	0.481645	1.4919	1.29807	0.931995
8428	12.05	1743.14	Pos	8.55679	65.8578	0.534044	0.224828	0.663952	0.627191	0.562776	0.237645	0.420715	0.977579	0.72124	0.207602	0.804835	0.727459	0.371181	0.653654	0.286857	0.621381	0.300736	0.223179	0.298307	0.244685	0.0954667	0.274606	0.475962	0.210128	0.0942245	0.208802	0.095619	0.243756	0.330029	0.204313	0.454177	0.171224	0.107732	0.216043	0.100304	0.203195	0.447414	0.236497	0.396905	0.192563	0.373173	1.18523	1.25674	1.01709
8429	12.05	1745.15	Pos	25.3888	61.9871	0.500354	0.979169	0.60156	0.910511	0.437911	1.03499	0.385915	1.03066	0.644369	0.904147	0.739212	1.00387	0.510522	0.858503	0.128638	0.92449	0.121097	0.996137	0.128638	1.09213	0.128433	1.22568	0.423663	0.937885	0.126762	0.931965	0.128638	1.08798	0.125705	0.91193	0.119001	0.764242	0.123102	0.964284	0.114614	0.906938	0.129848	1.05558	0.103412	0.859486	0.125013	0.954286	1	1.01052
8454	12.12	804.686	Pos	12.583	64.4563	0.187313	1.00688	0.187313	0.773101	0.176076	0.195059	0.187313	0.194243	0.203664	0.1704	0.205463	0.189195	0.174983	0.801176	0.683511	1.15001	0.633032	0.83053	1.59517	0.804141	0.740891	0.824829	0.787169	0.826433	0.57303	1.0088	0.717318	0.61514	1.65625	1.68407	1.31943	2.16144	1.29039	2.11883	1.08509	1.16916	0.756852	1.08126	1.92641	1.4875	1.34826	1.02348	1.20976	0.918481
8497	12.19	845.721	Pos	8.63004	49.9289	0.858625	0.238641	1.29719	0.776902	0.852485	0.252245	0.833601	0.25119	0.849486	0.661071	0.879648	0.90448	0.887315	0.817838	1.14018	0.86895	1.05817	0.782306	1.4024	0.857918	1.23077	0.320857	0.75865	0.814052	1.121	0.24397	1.13889	0.284812	0.303438	0.796448	1.07159	0.886301	0.972733	0.235014	1.26352	0.221037	0.31344	0.257264	1.46022	0.209472	0.905302	0.232577	1.05286	0.957112
8520	12.26	725.627	Pos	5.7951	55.2456	0.277315	0.675366	0.250085	0.708293	0.273691	0.511328	0.235342	0.376576	0.291092	0.32338	0.183558	0.447904	0.347681	0.46523	0.78282	1.01975	0.69848	0.793702	1.40646	0.600347	0.881252	0.627119	0.871934	0.899634	0.856449	0.628596	0.959366	0.469247	1.61566	1.23141	1.36183	1.61052	1.33395	1.55233	1.49815	0.980949	0.958009	0.873751	1.96986	1.13602	0.379611	0.918007	1.05247	0.980872
8527	12.27	809.721	Pos	12.3088	71.9633	0.150751	0.726502	0.0411457	0.865893	0.188804	0.321955	0.123437	0.399018	0.164365	0.32918	0.0451327	0.444831	0.0384372	0.559966	0.39893	1.22992	0.387703	0.846284	0.894531	0.652258	0.508168	0.64977	0.551259	1.05012	0.521998	0.788547	0.477353	0.519402	1.1705	1.55348	0.931236	2.30535	0.897625	2.01938	1.1505	1.19692	0.502185	1.11754	1.65237	1.47117	0.195837	1.07694	1.23904	0.879651
8540	12.27	765.651	Pos	8.15381	139.644	0.178379	0.606644	0.178379	0.564106	0.167678	0.641225	0.178379	0.638542	0.19395	0.560163	0.195664	0.621948	0.166637	0.531885	0.178379	0.572767	0.167922	0.617156	0.178379	0.676627	0.178095	0.759366	0.160628	0.581066	0.175777	0.577398	0.178379	0.674059	0.174311	2.79027	0.165015	4.03451	0.170702	4.94937	0.158932	2.85057	0.180057	1.96195	0.143399	2.77303	0.173351	2.08903	1	1.01052
8542	12.26	795.706	Pos	12.5715	76.9922	0.129625	0.623478	0.12832	0.688665	0.17617	0.258955	0.0951119	0.290658	0.13606	0.30728	0.0907913	0.388544	0.167599	0.487444	0.339997	1.02745	0.304923	0.70227	0.658863	0.49904	0.404642	0.549057	0.499065	0.88667	0.487316	0.619812	0.397824	0.398005	1.02326	1.39481	0.800739	2.21938	0.749974	2.02082	1.02245	1.15378	0.433749	0.905955	1.56415	1.51253	0.163557	0.984849	1.28147	0.887108
8557	12.3	782.702	Pos	9.98855	84.4846	0.156858	0.202592	0.156858	0.188386	0.147449	0.214141	0.156858	0.213245	0.170551	0.18707	0.172058	0.207703	0.146533	0.177626	0.519959	0.759741	0.15109	0.64157	0.704027	0.225963	0.480731	0.253594	0.144528	0.710854	0.158158	0.192825	0.492911	0.225105	1.33566	1.0639	0.978047	1.37153	0.922583	1.38627	0.286324	0.834759	0.324381	0.655204	1.75384	0.897771	0.312301	1.05505	1.11487	0.894443
8564	12.29	1033.84	Pos	8.72271	28.1084	0.94919	1.08882	1.00309	1.31332	0.76734	1.38847	1.024	1.09906	0.99528	1.29559	0.868004	1.23839	1.18438	1.21314	0.716413	2.01482	1.33269	1.34032	1.865	1.35907	1.6482	1.11712	1.22889	1.77755	1.70015	2.1705	1.51729	0.77149	1.01166	1.27133	0.741106	1.41295	0.974718	1.06721	1.35448	1.05674	0.792612	1.01085	0.920607	1.15067	1.02233	1.00076	1.00017	1.03666
8583	12.34	960.744	Pos	12.1341	25.6725	1.09685	1.03776	1.48967	1.24653	1.5788	1.3545	1.25596	0.787192	1.17495	1.18393	1.19068	1.31305	1.42653	1.64343	1.61457	1.58825	1.76057	0.949285	2.34665	1.3679	1.71863	0.925398	1.59935	1.46596	1.80412	1.39828	1.67979	0.806608	1.40341	1.04531	1.55492	1.38539	1.3672	1.00301	1.34972	0.847131	0.86796	0.830894	1.73932	1.10226	1.1774	0.826427	0.903823	1.10807
8585	12.33	1031.83	Pos	15.9713	40.1299	1.27152	0.974273	1.54331	0.983985	1.2955	1.07925	1.73683	1.20582	1.35987	0.974451	1.38491	1.24782	1.51522	1.16479	1.41466	1.72626	1.9932	1.3066	3.34944	1.37825	2.68691	0.930412	2.04193	1.71855	2.70476	1.56991	2.4713	0.605345	1.1339	1.10016	1.56722	1.35905	1.55971	0.970807	2.29797	0.793012	1.4116	0.784776	2.4183	0.952287	1.47454	0.727904	1.00517	1.0408
8593	12.36	737.685	Pos	7.90344	61.1129	0.845736	0.190239	0.76886	0.658905	1.51924	0.603249	0.692972	0.200242	1.17639	0.954348	1.49029	0.195038	0.693437	0.742302	1.62208	0.159698	1.00664	0.172074	1.08837	0.565966	1.35135	0.211724	0.756875	0.892444	1.09125	0.160989	0.805534	0.891066	1.26065	0.157528	0.79277	0.132016	0.835909	0.166572	0.748819	0.715053	0.838114	0.182342	0.976465	0.148469	0.704426	0.164844	1.01812	0.948899
8597	12.36	783.648	Pos	15.6653	24.4399	1.71428	1.0562	1.80524	1.06922	1.60938	1.01905	1.492	0.823459	1.33426	1.09166	1.58843	1.05787	1.49659	1.19799	1.58775	1.26474	1.6644	1.03826	1.80663	1.06668	1.45038	0.787543	1.63432	1.08504	1.54328	1.16591	1.63837	0.790859	1.61905	1.13664	1.72998	1.15842	1.35334	0.899666	1.59334	0.914288	1.1902	0.752123	1.57442	1.05806	1.3731	0.872321	0.980794	1.18469
8600	12.32	785.664	Pos	31.0044	22.1719	1.31042	0.721155	1.5637	0.958679	1.27699	0.787444	1.15345	0.913391	1.14269	0.88346	1.10272	0.798405	1.24526	1.08967	1.28516	1.12952	1.21968	0.978008	1.31973	0.791888	1.32	0.641708	0.940498	0.868989	1.2561	1.05378	1.03787	0.773097	0.854165	0.869573	1.01457	1.10089	0.857785	0.755691	1.18821	0.850604	0.714667	0.641719	1.27005	0.772827	0.968462	0.778438	1.00074	1.18952
8608	12.4	870.733	Pos	12.717	37.1554	0.697388	0.931923	0.953555	0.95489	1.0027	0.990031	0.823832	0.740739	0.948756	0.972152	0.651093	1.09952	0.791452	1.26049	1.19094	1.35795	1.06196	0.996479	1.71064	0.261992	1.31942	1.04106	0.830515	0.224991	1.13253	1.04721	1.12784	0.782994	1.55462	0.227875	1.18352	1.54517	1.08303	1.09386	1.35363	1.0021	1.41247	0.791312	1.96809	0.956807	0.715466	0.238459	1.19125	0.98339
8620	12.41	982.822	Pos	10.8844	33.8102	1.07046	1.33704	1.20243	1.07902	1.16649	1.1438	1.32655	1.15155	0.851073	1.28814	1.01623	1.40427	1.24441	1.2139	0.914523	1.26284	0.28697	1.09434	0.304841	0.986598	0.970316	0.369081	1.5788	1.51853	1.28211	1.51848	1.24879	0.327618	1.16385	0.927575	1.24873	1.08139	1.4748	0.268773	1.299	0.991872	1.41711	0.29422	1.2856	1.09873	1.00461	0.797959	1.20521	1.01715
8639	12.45	1047.82	Pos	15.2587	58.149	1.19482	0.674452	1.44205	0.794156	1.173	0.803535	1.2685	0.646316	1.05153	0.557316	1.0563	0.867289	1.35527	1.04953	1.46384	1.08388	1.43828	0.175129	2.29834	0.820516	1.73	0.215484	0.954865	0.769119	1.84041	0.163847	1.09263	0.191276	1.70604	0.160325	1.77493	0.13436	1.22934	0.169529	1.49262	0.700149	0.946956	0.185579	1.89272	0.712018	1.06835	0.167771	0.947409	1.12569
8645	12.46	727.643	Pos	9.06262	67.6083	0.225553	0.713597	0.205006	0.593667	0.261357	0.293777	0.210417	0.329134	0.222811	0.246823	0.141303	0.467498	0.330603	0.476104	0.78436	0.902167	0.626197	0.787767	0.755209	0.533068	0.702471	0.587225	0.666344	0.800092	0.7592	0.584881	0.93531	0.394277	1.97589	1.32403	1.73769	1.59826	1.69632	1.66035	1.43905	0.934572	1.84269	0.934081	2.20606	1.06603	0.282391	0.844409	1.12018	0.973011
8648	12.46	778.67	Pos	8.68011	46.1494	0.604146	0.466985	0.670605	0.459431	0.531065	0.22553	0.433815	0.29368	0.694041	0.245791	0.532308	0.380369	0.575404	0.40264	0.356642	0.727981	0.794768	0.4985	1.45075	0.400092	0.957555	0.424105	0.513025	0.0900382	0.734669	0.0894699	0.646823	0.313343	0.713499	0.826979	0.622504	1.14434	0.552125	0.919739	0.620908	0.562522	0.67752	0.4844	1.03463	0.636558	0.442817	0.479985	1.13486	0.934747
8658	12.47	807.706	Pos	11.6221	66.4774	0.0495357	0.97966	0.148607	0.957099	0.0465641	0.64679	0.0495357	0.376954	0.187035	0.4408	0.0543358	0.546802	0.192122	0.60538	0.478562	1.31985	0.537633	0.875397	1.21033	0.657759	0.643042	0.860513	0.536266	1.11709	0.654316	1.0424	0.694011	1.08651	1.24215	1.77455	1.05252	2.51308	1.14333	1.96135	0.934141	1.20148	0.643312	1.13261	1.79292	1.40976	0.174732	1.08382	1.23726	0.880868
8661	12.47	828.723	Pos	9.75201	23.4519	0.632536	0.866639	0.93946	0.84289	0.933735	0.756719	0.690899	0.870304	0.755692	0.933158	0.698863	0.841226	0.872757	1.0743	0.784616	1.11919	0.968668	0.750975	1.59268	1.07155	1.34284	0.875598	0.872729	1.01942	1.04411	1.09953	0.733771	0.632519	0.734567	0.942661	0.474444	0.988448	0.673674	0.721928	0.908506	0.694263	0.580146	0.846507	0.904829	0.673795	0.776916	0.78244	1.05558	0.885796
8668	12.46	871.573	Pos	29.4832	35.7568	0.53834	0.845629	0.722587	0.660418	0.423917	0.71827	0.389888	0.988825	0.57693	0.720922	0.626622	0.912283	0.418021	0.787415	0.329065	0.83464	0.287092	0.884535	0.337426	0.892206	0.453569	0.70328	0.465968	0.721228	0.61067	0.566469	0.343973	0.575441	0.341925	0.836596	0.411163	0.838802	0.330235	0.959004	0.532761	0.726478	0.390643	0.80445	0.308746	0.602664	0.370378	1.09245	1.07305	2.15121
8669	12.45	1046.82	Pos	14.7284	56.9395	1.14302	0.585262	1.60725	0.750209	1.22327	0.473721	1.33438	0.636237	1.05209	0.60996	1.15936	0.934231	1.50837	1.02067	1.51677	1.06123	1.51617	0.10399	2.27628	0.675983	1.91165	0.555837	1.17079	0.762885	1.6911	0.0972906	1.2748	0.340733	1.78066	0.15342	1.72015	1.01241	1.28682	0.692236	1.7461	0.15258	1.02232	0.532759	2.43149	0.144597	1.22349	0.494077	1.09058	1.12941
8708	12.57	853.726	Pos	24.6695	40.2888	3.68208	0.948499	3.7477	1.94256	3.54299	1.30698	2.49433	1.71092	2.88074	1.69531	3.33282	1.85823	2.53166	2.27265	2.77837	2.47937	3.34205	2.23086	3.80832	2.11057	3.59485	1.2628	2.82796	1.74921	3.02507	1.6547	2.52494	0.8778	2.50091	1.87168	0.614564	2.5815	1.90723	2.07105	3.80502	1.55768	0.670584	1.61381	4.6393	1.74956	3.03814	1.7824	1.08328	1.05507
8736	12.65	819.69	Pos	6.21279	16.1769	1.01344	1.16255	1.38307	1.13747	1.03188	1.23893	1.04105	1.24974	1.08908	1.04388	1.14531	1.23228	1.18091	1.26737	1.20253	1.22508	0.997368	1.01148	1.46707	1.19083	1.32739	1.33161	0.835904	1.21498	0.999467	1.25548	1.22448	0.897366	0.720086	0.978628	0.95167	0.990122	0.968487	1.12843	0.87813	0.9301	0.936786	0.763163	0.932889	0.846408	1.18479	0.828194	1.09152	0.903136
8758	12.69	717.673	Pos	10.6123	30.0179	1.5726	0.951189	1.6503	0.752039	1.0832	0.962475	1.25843	0.835885	1.03045	0.843586	0.985694	1.05102	1.64426	0.891231	1.03407	0.827124	1.254	0.779783	1.90787	0.869428	1.32925	0.856083	1.46899	0.753366	1.24761	0.941299	1.20386	0.797105	0.895195	0.773023	0.990504	0.748194	1.04171	0.810681	1.23166	0.563589	0.947822	0.703841	1.0206	0.594117	1.32114	0.54383	1.00098	0.885543
8781	12.73	398.386	Pos	11.777	78.8768	0.227615	1.73682	0.227615	0.231508	0.213961	0.263158	0.227615	0.262057	0.247484	0.22989	0.249671	0.255246	0.212632	0.218285	0.782478	2.72456	1.04434	2.60637	1.10936	2.17007	1.10758	0.694579	1.149	1.59447	0.672886	1.65361	1.29064	0.61655	0.994568	2.03993	1.03941	3.15172	2.06683	3.9223	2.00973	1.40487	1.07132	3.12373	1.89666	2.65604	1.59542	3.11203	1.28441	0.923539
8788	12.75	709.632	Pos	8.81451	52.6376	0.297837	0.805442	0.239533	0.860222	0.209041	0.395606	0.184753	0.374725	0.326724	0.31116	0.181266	0.503405	0.378377	0.514822	0.711784	1.42968	0.544033	0.829778	1.24951	0.860517	0.684886	0.743287	0.835813	1.13679	0.714143	1.02985	0.689899	0.59746	0.954919	1.3299	0.825355	1.58341	0.855177	1.61051	1.16772	1.0652	0.669012	1.09035	1.71669	1.31862	0.316481	1.23882	1.06821	0.999645
8797	12.75	792.723	Pos	12.5333	88.2181	0.223618	0.734772	0.0745392	0.451769	0.0700678	0.402221	0.0745392	0.416094	0.0810459	0.302859	0.0817621	0.638359	0.0696326	0.505334	0.149725	0.0951346	0.140948	0.759853	0.867478	0.112385	0.149486	0.702968	0.652485	0.096513	0.442624	1.30617	0.549377	0.111959	0.573067	1.27299	0.609599	0.288569	0.616234	0.364103	0.0664129	1.02735	0.0752402	0.398575	0.0599219	1.37419	0.0724382	1.21861	1.07921	0.714756
8799	12.75	856.754	Pos	8.36379	71.2122	0.777637	0.19005	0.777523	0.176724	0.747944	0.602651	0.652215	0.200043	0.845456	0.175489	0.688823	0.194844	0.879688	0.166629	0.98074	0.179437	0.766213	0.193343	1.35752	0.211974	0.930543	0.237895	0.760164	0.182037	0.974646	0.180888	0.688683	0.21117	0.214508	0.176999	0.203068	1.02889	0.210066	0.187161	0.95843	0.17603	0.664735	0.204881	1.25778	0.16682	0.650635	0.18522	1.06878	0.985173
8801	12.77	1010.85	Pos	6.7812	20.2838	1.2993	1.32291	1.65726	1.25988	1.2975	1.24266	1.53433	0.995333	0.945935	1.1952	1.12102	1.25318	1.73192	1.30925	1.02287	1.08792	1.13966	1.10218	1.20363	1.07629	1.03233	0.885456	1.55723	0.954024	1.43601	1.47979	1.39267	0.911461	0.997413	0.862833	1.54525	1.06673	1.32157	0.920515	1.30561	0.93149	0.916523	0.790433	1.42662	0.854283	1.18317	0.948697	1.00765	1.00279
8802	12.75	1098.91	Pos	34.2987	70.314	0.180879	1.33872	0.180879	0.267266	0.170029	0.303804	0.180879	0.302533	0.196669	0.265398	0.198407	0.294671	0.506918	0.252	0.791152	2.23071	0.70412	1.36379	1.62007	0.354607	0.889519	1.349	0.917493	0.304526	0.812748	1.50843	0.836981	1.05978	1.24034	2.0089	1.21397	2.28096	1.04846	2.45625	1.37972	1.63162	0.928898	2.3163	2.01344	2.12892	1.2544	2.05657	1.58498	0.473479
8810	12.76	891.726	Pos	6.94593	51.9634	0.336875	0.250368	1.01063	0.727632	1.06732	0.26464	1.50403	1.08986	0.366282	0.693555	1.16088	1.40246	1.06487	0.803396	1.4322	0.186447	1.58587	0.200896	1.24307	0.220255	1.51701	0.247188	1.56477	1.33119	1.45429	1.60143	1.1068	0.658257	0.317087	1.34042	0.300177	1.02103	1.27311	0.382294	1.2232	1.30704	0.982618	0.418489	0.95582	1.02224	1.09603	0.37833	1.06777	0.962442
8812	12.76	1030.82	Pos	13.9771	33.7404	0.937338	0.935125	1.14234	1.09346	1.06384	0.953079	0.901236	0.316364	0.842988	1.24977	1.0126	0.308142	1.31242	1.06477	0.794507	1.25733	1.29791	0.935957	1.62354	1.00343	1.42332	0.897816	1.11695	1.29302	1.49509	1.64497	1.40309	0.801342	0.767899	1.23287	0.882559	1.32116	0.768942	0.203222	1.12288	0.902802	0.749671	0.667386	1.02901	1.07133	1.0497	0.201115	0.980421	1.08222
8814	12.79	833.706	Pos	5.43484	10.8804	1.13859	1.11129	1.39961	1.00937	1.16007	1.07455	1.1669	1.1353	1.09995	0.929349	1.19637	1.14406	1.17207	1.02493	1.30295	1.1135	1.12214	0.990351	1.41247	1.18634	1.26796	1.19495	1.06232	1.0649	1.21729	1.09187	1.28758	1.00008	0.957142	0.959225	1.10496	0.944647	1.1452	1.04438	1.08857	0.92775	1.12252	0.983414	1.02157	0.924561	1.21038	0.975728	1.0823	0.99177
8821	12.81	715.658	Pos	4.14958	29.6185	1.16974	1.09984	1.312	0.75547	0.981999	0.869305	0.778971	0.729726	0.786003	0.77622	0.916291	0.859975	1.39726	0.90541	0.984671	1.07119	1.53383	0.9937	2.12938	0.916263	1.47726	0.794739	1.30887	0.838113	1.20869	0.848571	1.17652	0.736369	0.920931	0.941178	0.859348	1.04815	0.770597	0.972365	1.06919	0.563277	0.856675	0.685812	1.13453	0.762255	1.00671	0.47482	1.04932	1.01613
8832	12.83	690.59	Pos	12.3078	51.6045	0.410634	0.930401	0.375809	0.969563	0.446959	0.496913	0.368168	0.519442	0.541589	0.455858	0.389769	0.800126	0.653303	0.71282	1.8718	1.61767	1.2844	1.05852	2.09271	0.984418	1.35788	0.878127	1.75646	1.7326	1.42756	1.32081	2.035	0.78371	2.19654	1.36045	1.68365	1.91358	1.68138	1.83202	1.84128	1.11247	1.50821	1.23883	3.11603	1.51664	0.568782	1.36234	0.923775	1.08592
8835	12.83	777.695	Pos	6.76334	49.6157	0.286487	1.09091	0.27108	1.07554	0.344828	0.509419	0.294559	0.58627	0.34888	0.509193	0.286164	0.886708	0.454648	0.788304	1.28334	1.75923	0.832677	1.14171	1.58494	1.13745	0.913879	1.01678	1.28601	1.9103	1.03832	1.45797	1.51019	0.911083	1.50545	1.57864	1.16151	2.0483	1.19082	2.09296	1.27145	1.27406	0.980354	1.4655	2.32193	1.62451	0.395047	1.42891	1.06811	0.979137
8837	12.84	791.711	Pos	6.20281	49.2569	0.301557	1.06824	0.291299	1.0644	0.334477	0.58228	0.278599	0.622258	0.37727	0.536112	0.266471	0.956442	0.449342	0.816214	1.34084	1.78842	0.826482	1.16095	1.55363	1.17492	0.892986	1.05813	1.21124	1.9659	1.04423	1.45781	1.52413	0.906906	1.42753	1.57515	1.17781	2.05101	1.16798	2.16298	1.29222	1.35675	1.02404	1.52656	2.27523	1.71237	0.382352	1.49826	1.07137	0.971955
8848	12.85	854.738	Pos	11.5571	22.8411	0.923707	0.900542	1.01834	1.29013	1.01772	0.845904	0.932539	0.878061	1.09638	0.807935	1.03036	1.35605	0.906089	1.2294	1.53972	1.61573	1.19051	1.19122	1.45533	1.18229	1.39785	1.0318	1.32163	1.40945	1.37268	1.29742	1.23272	0.873843	1.61363	1.4299	1.23193	1.60319	1.29574	1.26813	1.34498	1.13729	0.876673	1.04155	2.15645	1.22281	0.951465	0.918447	1.00236	1.19437
8859	12.87	813.658	Pos	11.8294	8.97402	1.30492	1.2456	1.33697	1.27313	1.43779	1.06968	1.18389	1.3554	1.16416	1.29914	1.37731	1.26094	1.26084	1.28942	1.38481	1.27199	1.23516	1.18224	1.29556	1.25408	1.34227	1.05477	1.29446	1.30261	1.34141	1.49304	1.25023	1.0712	1.13276	1.21399	1.31826	1.25186	1.2343	1.02288	1.27716	1.10382	1.02443	1.03461	1.20955	1.26447	1.10919	1.27843	1.02353	1.07655
8871	12.91	806.739	Pos	8.66227	20.6075	1.34463	0.994559	1.57751	1.21807	1.24996	0.883145	1.47889	0.937918	0.962002	1.01223	1.20017	1.10309	1.50291	1.26576	1.11196	0.960195	1.1376	0.793512	1.15686	0.89714	1.02301	0.766242	1.46123	0.83917	1.43357	1.12831	1.26729	0.853528	1.0867	0.808374	1.3007	0.875043	1.11456	0.88773	1.34592	0.801589	0.768824	0.84452	1.23612	0.981274	1.2839	0.985864	1.00124	1.00927
8872	12.91	939.636	Pos	10.9376	58.5376	0.904981	0.423412	0.952008	0.393723	0.574315	0.447548	0.360959	0.445676	0.672395	0.390971	1.28397	0.434093	0.514435	0.371233	0.12032	0.399768	0.113266	0.430749	0.12032	0.472257	0.120128	0.530006	0.678711	0.40556	0.621832	0.403	0.12032	0.470465	0.117575	0.394336	0.111305	0.330473	0.115141	0.416975	0.531884	0.392178	0.121451	0.456453	0.0967246	0.371659	0.542164	0.412652	1	1.01052
8881	12.92	807.742	Pos	8.51016	19.1586	1.38742	1.03737	1.63207	1.17513	1.36464	0.846319	1.51451	1.11427	1.05402	0.952636	1.31403	1.10708	1.40507	1.13953	1.10192	0.980507	1.08467	0.905886	1.06305	0.957119	1.07452	1.15359	1.58857	0.912536	1.47103	1.30352	1.18827	0.918677	1.14905	0.775947	1.24126	1.04934	1.33728	0.994133	1.49205	0.697411	0.999842	1.07292	1.22174	0.928677	1.24989	0.956097	1.12578	0.936694
8885	12.92	858.77	Pos	7.74267	50.2007	0.552285	0.155537	0.746442	0.144631	0.669569	0.164403	0.661283	0.163716	0.646272	0.533449	0.50764	0.615652	0.577664	0.758833	0.851253	0.654177	0.600621	0.158232	0.88312	0.17348	0.735371	0.584081	0.640078	0.148979	0.675088	0.148039	0.64705	0.172822	0.859227	0.750778	0.842345	0.876732	0.814715	0.82931	1.10831	0.58524	0.562767	0.779509	1.32493	0.184873	0.574428	0.205264	1.06061	0.949278
8886	12.93	920.822	Pos	21.4522	72.1846	5.2576	1.71377	3.81996	1.10331	5.06351	1.74569	3.87349	1.24402	3.10964	1.88215	3.91997	2.05401	6.36569	1.36082	1.07634	0.268912	3.44637	0.289752	1.07634	1.40245	3.22388	1.06956	4.57706	1.22539	3.69333	2.32769	4.20956	1.55976	0.931586	0.349427	0.881904	0.292836	2.93768	1.19203	0.849395	1.04254	0.962293	1.50927	0.766378	1.26552	4.12232	1.51648	1.15481	0.844512
8887	12.93	921.825	Pos	8.07295	116.245	1.59513	7.03172	1.43065	2.17955	1.74131	7.49996	1.373	2.46715	1.64496	7.54099	1.44369	8.95869	2.36248	6.25004	0.277683	0.92449	1.13008	0.996137	0.277683	6.20116	1.09737	1.22568	0.250051	0.937885	1.23232	10.1041	0.277683	1.08798	0.27135	0.91193	0.256879	0.764242	0.265732	0.964284	0.24741	4.64828	0.280295	6.05765	0.223229	0.859486	1.53266	0.954286	1	1.01052
8889	12.94	716.671	Pos	11.3099	30.0625	1.83896	1.06376	2.18667	1.01844	1.68822	1.02996	1.72121	0.770563	1.17803	0.977453	1.21063	1.1094	2.2488	1.2333	1.28282	0.998029	1.31492	1.03182	1.64481	1.12987	1.42752	0.877498	1.801	0.867645	1.54238	1.0567	1.291	0.685609	1.16304	0.927056	1.59455	0.876273	1.51443	1.05381	1.68715	0.813994	1.0513	0.976542	1.60598	0.863963	1.50851	0.948399	1.03107	0.911837
8892	12.94	767.654	Pos	11.4024	28.167	1.51347	1.08846	2.00105	0.987243	1.45625	0.980021	1.75298	0.918775	1.10345	0.898681	1.09103	1.03322	2.19868	1.10326	1.33854	1.09929	1.30062	1.10711	1.62143	1.14002	1.42821	0.895843	1.91328	0.998922	1.42625	1.21665	1.45633	0.750284	1.1943	1.05465	1.83296	0.944714	1.69879	1.055	1.91657	0.963996	1.08366	0.910678	1.53169	0.871658	1.43768	0.972366	1.01642	0.993936
8922	13.02	867.727	Pos	8.84906	58.3688	0.617905	0.613776	0.837709	0.813119	0.843316	0.86924	1.30399	0.851885	0.448495	0.690587	1.00381	1.1009	0.677642	0.860478	0.973092	0.918604	1.11994	0.863927	0.864285	0.678513	1.06748	0.733215	1.55817	1.4281	1.01537	4.65191	0.883373	1.01656	0.722035	1.31659	1.0816	1.23122	1.74273	1.25172	1.07627	1.2798	0.926049	0.882814	1.08149	1.01973	0.813043	1.15332	1.11162	1.01579
8924	13.05	680.598	Pos	38.5906	125.015	0.304603	0.151015	0.304603	0.140426	1.5648	0.807375	0.304603	0.158956	0.331192	0.139445	1.9275	0.154825	0.284552	0.132405	1.59211	0.791001	3.77618	0.153632	4.05977	0.168437	3.62279	0.189033	1.30599	0.144648	3.76424	0.143735	4.16346	0.167797	0.297655	0.140645	0.845344	1.12823	1.52994	0.14872	1.19146	0.139875	2.2986	0.1628	0.905095	0.983667	0.296017	0.147178	1.00681	1.11963
8929	13.05	893.742	Pos	8.01776	29.9702	0.681217	0.677707	0.783109	0.641002	0.844532	0.713916	1.04305	0.927987	0.453167	0.539068	0.970355	0.900466	0.81673	0.774094	1.15223	0.878521	1.26999	0.825495	0.911115	0.678679	1.21258	0.683945	1.10698	1.21403	0.830959	1.97468	0.847239	0.613938	0.543961	1.3179	0.898593	1.13938	1.33263	1.01278	1.02128	1.06798	0.724054	0.756573	0.918596	0.991196	0.785228	0.803145	1.10577	1.05866
8949	13.09	295.227	Pos	9.95519	71.3041	0.248597	0.849567	0.248597	0.215123	0.233685	0.244533	0.248597	0.243509	0.270298	0.213619	0.272687	0.237181	0.232233	0.621142	1.34509	0.79019	1.05683	0.788763	1.27552	0.258033	0.744604	0.289586	0.947085	1.14453	0.743362	0.220192	1.19354	0.257054	2.0284	1.01622	1.50583	1.43499	1.45914	1.74809	1.38603	0.915249	1.0276	1.02117	2.83294	1.15284	1.54684	0.934834	1.08063	0.929046
8952	13.09	692.606	Pos	9.52185	63.6796	0.241543	0.815475	0.229482	0.707286	0.309189	0.287889	0.219081	0.339653	0.28357	0.324335	0.225671	0.589432	0.35773	0.551214	1.09047	1.125	0.644768	0.814954	1.23471	0.660532	0.656794	0.674004	0.800411	1.12528	0.962322	0.82421	1.15953	0.653876	2.06456	1.18394	1.49703	1.89866	1.48771	1.85885	1.47027	1.13017	0.8365	1.10388	2.82895	1.29618	0.292533	0.950431	1.08238	1.00002
8959	13.09	779.711	Pos	8.81551	64.4895	0.161109	1.07038	0.14303	0.855412	0.202787	0.379773	0.168364	0.456716	0.168724	0.381591	0.156964	0.750631	0.247099	0.613752	0.868969	1.35711	0.484839	1.0697	0.924062	0.807986	0.499951	0.880425	0.611473	1.44067	0.644978	1.11322	0.894057	0.862596	1.64887	1.49051	1.12909	2.24822	1.21464	2.40038	1.06229	1.45812	0.618291	1.47938	2.16889	1.61258	0.249569	1.19445	1.12395	0.882605
8961	13.09	793.726	Pos	9.42404	60.9417	0.203511	1.08881	0.175656	0.86753	0.272827	0.461604	0.173295	0.497877	0.192174	0.433891	0.190479	0.780859	0.274358	0.616804	0.84419	1.34216	0.497712	1.07499	0.929248	0.851783	0.525139	0.934416	0.611354	1.44035	0.654802	1.15132	0.885311	0.867106	1.526	1.50768	1.11793	2.25818	1.12818	2.28393	1.05315	1.4822	0.596307	1.51152	2.00802	1.59199	0.264123	1.19759	1.1818	0.906113
8964	13.06	1038.89	Pos	5.74893	20.0457	1.36618	1.366	1.36412	1.13984	1.26446	1.12425	1.46399	0.817432	0.847624	0.898236	1.16549	1.3048	1.64042	1.28799	0.954903	1.12043	1.15927	1.04444	0.945293	1.03221	0.981774	0.753313	1.41388	0.72232	1.09726	1.45699	1.29905	0.81115	0.941194	0.92156	1.11808	1.14797	1.34111	1.13985	1.26044	1.10618	0.785569	0.816922	1.04526	0.981047	0.887106	1.01592	1.13176	1.03685
8972	13.1	1024.83	Pos	14.6223	22.1706	0.797704	0.852242	0.907068	1.19381	1.02365	0.84186	0.731178	0.95714	0.88109	1.35365	0.750258	1.07953	0.756502	1.45399	0.885197	1.33625	0.851811	0.919135	1.0497	0.96819	0.923042	0.884751	0.899807	1.2447	0.82745	1.07307	0.797584	0.953973	0.755787	1.24874	0.817526	1.51292	0.641638	1.07053	0.8554	1.07806	0.836373	1.3501	0.979256	1.28915	0.702244	0.793476	0.964935	1.15777
8988	13.15	853.727	Pos	4.9813	52.5181	1.77864	0.787294	1.10474	0.461376	2.12644	0.576445	0.97305	0.62474	1.00683	1.14258	1.4277	0.895482	1.91872	0.676827	0.693318	0.360697	1.06869	0.329641	0.960891	0.54842	0.962854	0.411033	1.38608	0.639176	1.3611	1.18585	1.06881	0.786474	0.596187	0.132824	0.732563	0.333938	0.732635	0.55949	0.728997	0.576431	0.378372	0.590687	0.816921	0.125185	1.36028	0.948095	1.07667	1.01778
8990	13.14	967.831	Pos	8.50131	17.3153	0.986515	1.07305	1.13109	0.923239	1.17766	0.746833	1.17111	0.962919	0.788084	1.14047	1.08161	1.04821	1.258	1.02159	0.875875	1.20942	0.965258	0.886606	1.03805	0.906854	1.01552	0.849453	1.40952	1.07561	1.42936	1.42296	1.12285	1.10805	0.895604	0.890386	1.07352	1.22945	1.0953	0.919303	1.43798	0.812794	0.860112	0.810482	1.34572	1.13671	1.07357	0.908853	1.10815	1.0286
8991	13.16	704.634	Pos	12.0864	34.9948	1.39359	0.824595	1.36276	0.988092	1.36874	0.939288	1.13863	0.750852	0.955951	1.17436	1.34718	0.816955	1.86723	0.835268	0.991175	0.861556	1.69437	0.685827	1.17424	0.865331	1.36301	0.281287	1.37924	0.964572	1.4273	1.44592	1.59191	0.249687	1.21829	0.276358	1.10482	0.859676	1.375	0.876672	1.52831	0.986279	1.21042	0.319891	0.925754	0.93782	1.25783	1.12141	1.02362	1.0049
9012	13.2	846.77	Pos	6.32478	24.8265	1.26263	1.03075	1.37696	1.14901	0.960605	0.807234	1.0962	0.990014	0.687983	0.953553	0.610165	1.03624	1.14108	1.30378	0.861396	1.18104	1.32192	1.37905	1.34603	0.73195	0.825969	0.644122	1.05218	1.16301	1.22224	1.05624	1.3904	0.492972	0.905268	1.20572	0.954881	1.29794	1.21995	0.80982	1.47909	0.86368	0.797444	0.661595	1.24178	0.629889	0.89581	0.832929	1.08662	0.997352
9016	13.2	869.758	Pos	12.8816	41.9103	1.01385	0.202699	1.27504	0.188486	1.20977	0.214254	1.14445	1.23992	1.55542	0.187169	1.10836	1.25667	0.780761	1.42725	0.91243	1.58977	1.35025	1.43565	1.7053	1.28748	1.53814	0.42257	0.768408	0.97005	1.57402	0.321309	0.940636	0.375098	0.972736	1.46949	1.03289	1.80367	1.01054	1.60758	1.36039	1.38393	0.710153	1.20124	1.55373	0.949935	0.830848	1.37462	1.3151	1.0462
9044	13.24	980.843	Pos	6.64377	70.3564	1.03283	0.192153	1.12388	0.617053	0.767506	1.1199	0.960829	0.60677	0.295919	0.17743	0.298534	0.197	1.28291	0.731218	1.07951	0.979149	1.09064	0.170881	2.37397	0.187347	0.924058	0.210256	1.14965	0.751453	0.985874	0.159872	0.850101	0.186636	0.491537	0.782481	0.926515	0.131101	0.846175	0.165417	1.36507	0.155579	0.774717	0.181077	0.916543	0.147439	0.800576	0.163701	1.11777	1.01297
9054	13.26	785.736	Pos	8.36326	36.5426	1.54242	1.22454	1.83453	0.949943	1.14996	1.09757	1.11365	0.767249	0.936098	0.873516	1.05375	1.12566	1.75871	1.28378	0.977273	1.04227	1.39769	0.820424	2.0159	0.724124	1.19208	0.673308	1.61279	0.818499	0.924434	1.04005	1.04485	0.553364	0.759661	0.681227	0.743853	0.902741	0.675169	0.774678	0.883736	0.495165	0.641269	0.482707	1.17925	0.652434	1.20661	0.419647	1.12253	0.894416
9059	13.28	630.582	Pos	14.7677	62.275	0.896618	0.283594	0.221219	0.932078	0.895277	0.899281	0.663658	1.6456	0.24053	1.05896	0.242656	0.290748	0.898014	0.248646	0.937194	0.922938	0.985518	0.576959	1.64855	0.210852	0.889729	0.236635	1.13014	1.00242	0.853267	0.17993	1.15659	0.210052	0.630695	0.176062	1.09772	0.147549	1.20894	1.15427	1.04977	0.175098	1.22527	0.203796	0.940414	0.165937	0.657892	0.18424	1.03248	0.977705
9063	13.27	714.676	Pos	14.7572	38.7582	0.949945	1.15197	0.993677	1.02696	0.753294	1.12292	0.657127	0.37274	0.94409	1.02147	0.810418	0.363053	0.873661	0.31048	0.738689	0.242161	0.779165	0.861943	1.22853	1.01534	0.739318	0.96316	0.817851	1.18956	0.609422	1.55521	0.853328	0.284986	0.594544	0.320245	0.740515	1.4218	0.967908	1.24399	0.804423	0.955475	0.691754	0.37069	0.903086	1.149	0.641576	0.335119	1.27594	0.810656
9081	13.31	835.774	Pos	7.92142	15.7776	0.824752	1.00423	0.923104	0.960253	0.915975	0.844541	0.768469	0.806823	0.658246	0.863395	1.07979	0.878701	0.918492	1.08704	0.745082	0.960459	0.792092	0.887468	0.809624	0.766338	0.819142	0.586368	0.93612	0.821701	0.884474	1.11151	0.862387	0.636249	0.755571	0.818613	0.811563	1.05067	0.815854	1.07491	0.920708	0.817845	0.515644	0.74886	1.06345	0.860921	0.736876	1.04044	1.01112	0.991638
9083	13.31	837.731	Pos	4.88409	53.8831	1.75491	1.46694	1.34574	1.32287	1.96692	1.54575	1.25755	0.948533	0.98137	1.47381	2.0084	1.41775	2.07087	1.17315	0.856992	0.165542	1.15057	0.535112	1.33059	1.12035	0.95233	0.751353	1.65109	0.16794	1.41798	1.81142	1.49322	0.194817	0.686559	0.163293	0.216648	0.136847	1.01081	1.2199	0.996853	0.162399	0.236396	0.189015	0.995532	1.2815	1.504	1.43754	1.12598	0.977222
9098	13.34	1030.82	Pos	10.1852	88.8159	0.17402	0.155982	0.860158	0.145045	0.643521	0.164874	0.17402	0.164184	0.56763	0.144031	0.190882	0.159917	0.162564	0.592152	0.635222	0.936674	1.32797	0.701484	3.29305	0.738433	1.81907	0.276244	1.20765	0.901397	1.25301	0.210047	0.983753	0.24521	0.653913	1.03868	0.90318	1.24904	0.840113	0.748129	1.13396	0.144476	0.786799	0.168154	1.65342	0.136916	0.619798	0.152018	1.12225	1.00374
9099	13.34	1033.84	Pos	10.6564	61.3922	0.71718	0.191318	0.997807	0.177903	0.620867	0.644457	0.814988	0.692224	0.620486	0.529978	0.668787	0.196144	0.567696	0.666258	0.811348	0.909421	1.23564	0.141163	2.33063	0.8381	1.56734	0.521071	0.7386	0.789	1.14622	0.132069	0.974261	0.154178	0.54727	0.165848	0.886325	1.04105	0.785783	0.851461	1.75607	0.164941	0.844152	0.583238	1.66899	0.613464	0.821394	0.520654	1.05943	0.950469
[truncated: 3,455 more rows]
[truncated: 12 more columns]
