# Supplementary material for: Lipidomic profiling of Arabidopsis chloroplast protein phosphatase SLP1 mutants reveals altered diurnal lipid remodeling
Source: BBA Adv. 2026 Jan 9;9:100180. doi: 10.1016/j.bbadva.2026.100180 (PMC12834941; doi:10.1016/j.bbadva.2026.100180)
Supplement: Supplementary file 15 — Supplementary File S3. Lipids enriched 0.67>FC>1.5 (and set statistical cutoffs) in the light and dark compared across WT and SLP1 mutant lines. Lipids exclusive to each genotype or in common with other genotypes were tabulated and then quantified to construct the Venn diagram in Figure 3. [file mmc15.xlsx]

## Sheet: Venn Diagram Extra
Supplementary File S3. Lipids enriched 0.67>FC>1.5 (and set statistical cutoffs) in the light and dark compared across WT and SLP1 mutant lines. Lipids exclusive to each genotype or in common with other genotypes were tabulated and then quantified to construct the Venn diagram in Figure 3.
Light							Dark
All	WT only	slp1-/- only	SLP1 OE only	WT and slp1-/-	WT and SLP1OE	slp1-/- and SLP1 OE	All	WT only	slp1-/- only	SLP1 OE only	WT and slp1-/-	WT and SLP1OE	slp1-/- and SLP1 OE
n|87275.0|MGDG 16:1_16:3	n|46017.0|PG 16:1_18:1	n|38661.0|FA 18:2	n|39929.0|PG 34:4;O	n|87275.0|MGDG 16:1_16:3	104071|PC 16:1_18:1	n|87275.0|MGDG 16:1_16:3	n|91751.0|PG 38:4	n|90373.0|PS 42:1	n|91979.0|PA 18:0_18:2	n|42604.0|PE 30:0	n|91751.0|PG 38:4	8052|DG 32:0	n|98419.0|PE 16:0_24:0
n|40932.0|PG 16:0_18:2;O	n|61990.0|PS 40:7	n|73462.0|SQDG 18:0_18:2	n|43870.0|PG 16:0_18:3	n|40932.0|PG 16:0_18:2;O	n|42027.0|GlcADG 34:3	n|44026.0|PIP2 34:0	8052|DG 32:0	n|89506.0|PI 33:3	78686|TG 16:0_16:1_18:1	4418|PS 40:4	8052|DG 32:0	n|77136.0|PG 35:2	73653|NoAbbrev: 3,4-Didehydro-beta-carotene
n|40424.0|PI 34:3	3439|GlcADG 34:1	119581|TG 60:5	4271|PG 36:3	n|40424.0|PI 34:3	65132|PC 18:3_18:3	n|42027.0|GlcADG 34:3	n|77136.0|PG 35:2	n|90503.0|PS 24:1_18:3	119504|TG 57:6	109145|FAHFA 36:3;O	n|90094.0|PA 18:0_18:3	126428|TG 52:5;O2	21316|DG 36:4;O2
n|40645.0|PG 34:3	n|87298.0|PI 35:3	n|3870.0|PIP 40:7	58043|MG 20:1	n|40645.0|PG 34:3	69483|PC 16:1_18:1	n|44770.0|PG 16:0_18:1;O	126428|TG 52:5;O2	109123|DG 38:3	67582|PA 40:2	108016|DG 36:5;O	n|77136.0|PG 35:2	21316|DG 36:4;O2	8052|DG 32:0
n|42027.0|GlcADG 34:3	10649|PA 34:3	112584|DG 36:7;O	n|40089.0|PG 34:4	n|51918.0|NoAbbrev: Lupeol	n|87275.0|MGDG 16:1_16:3	n|40932.0|PG 16:0_18:2;O	n|77631.0|PIP2 34:0	126553|PI 36:0;O	106940|TG 55:4	n|75510.0|Cer 18:0;O2/16:0;O	126428|TG 52:5;O2	n|13875.0|Hex2Cer 36:1;O2	125001|PS 32:3
n|41073.0|PG 34:2	n|86521.0|PI 33:3	62514|NoAbbrev: (9'Z)-5',6'-Epoxy-3'-hydroxy-3-methoxy-4,5-didehydro-5',6'-dihydro-4,6-cyclo-5,6-seco-beta,beta-caroten-5-one	n|42693.0|PS 33:1	n|42027.0|GlcADG 34:3	71167|PC 18:1_18:1	n|41517.0|PE 18:2_18:3	n|13875.0|Hex2Cer 36:1;O2	103863|PG 38:4	n|40855.0|PA 35:3;O	66658|DG 16:3_18:3	n|77631.0|PIP2 34:0	n|77631.0|PIP2 34:0	n|13875.0|Hex2Cer 36:1;O2
n|40947.0|PI 34:2			69043|PC 32:1	n|41073.0|PG 34:2	70340|PC 36:3	n|61772.0|PG 18:3_18:3	21316|DG 36:4;O2	91854|PG 36:3;O	n|89494.0|PG 34:5	2319|NoAbbrev: Arabidopside E	n|13875.0|Hex2Cer 36:1;O2	n|91751.0|PG 38:4	102375|DG 36:2;O2
104071|PC 16:1_18:1			n|2698.0|PI 34:4	n|46030.0|MGDG 16:2_18:2	29905|PC 38:3	4875|PE 38:2	n|111339.0|PG 38:2;O	2447|PS 36:3	n|40207.0|PG 32:2;O	n|35144.0|FA 18:3;O2	21316|DG 36:4;O2	n|111339.0|PG 38:2;O	4394|PG 40:3
65132|PC 18:3_18:3			n|45255.0|PG 16:0_18:2	6461|DG 40:3	n|40932.0|PG 16:0_18:2;O	71394|DG 18:2_18:2	87767|PS 34:4	90728|TG 52:6;O	n|61573.0|PG 16:1_16:2	n|93583.0|SQDG 38:4	n|111339.0|PG 38:2;O	102375|DG 36:2;O2	n|51700.0|PE 16:0_22:0
71167|PC 18:1_18:1			4978|PS 46:7	n|51602.0|NoAbbrev: (+)-16-Gammaceren-3beta-ol	n|92282.0|PC 36:2	n|40424.0|PI 34:3	n|42367.0|PI 35:1	9545|TG 56:5	n|61557.0|PA 35:4;O	86874|TG 57:8	87767|PS 34:4	n|77283.0|PG 36:2	n|16562.0|Hex2Cer 32:1;O2
95562|PC 18:0_18:1			n|45209.0|PG 33:2	5139|NoAbbrev: 2-Hydroxyechinenone	n|3729.0|PIP2 35:1;O	19061|NoAbbrev: 3'-Dehydrolutein	n|77283.0|PG 36:2	103773|PS 36:3	123061|PE 44:4;O	2624|NoAbbrev: Arabidopside G	n|42367.0|PI 35:1	n|23519.0|PG 36:3	n|77136.0|PG 35:2
104180|PC 18:1_18:1			n|40102.0|SQDG 34:3	n|40947.0|PI 34:2	102397|PC 14:0_18:1	n|91769.0|PG 36:7	102375|DG 36:2;O2	103737|PG 33:3;O	n|71340.0|PG 32:2	69163|FAHFA 36:4;O	n|77283.0|PG 36:2	n|2500.0|PG 34:2;O	126428|TG 52:5;O2
29905|PC 38:3			n|43102.0|PG 16:1_18:3	116814|TG 56:9	95562|PC 18:0_18:1	n|37591.0|FA 18:3	n|40348.0|PG 16:1_16:3	79766|NoAbbrev: Crispin B	78313|NoAbbrev: 1-Hydroxy-3,4-didehydrolycopene	92988|DG 33:3	102375|DG 36:2;O2	n|40348.0|PG 16:1_16:3	n|77234.0|PI 35:1
70340|PC 36:3			n|39502.0|PG 33:3	104071|PC 16:1_18:1	n|41073.0|PG 34:2	29905|PC 38:3	86185|NoAbbrev: Lycopenal		n|61319.0|PG 16:1_16:2	88255|FAHFA 36:3;O	n|40348.0|PG 16:1_16:3	103655|PA 40:7;O	69767|DG 32:3
69483|PC 16:1_18:1			n|118489.0|PG 14:1_18:2	65132|PC 18:3_18:3	n|100165.0|PE 18:0_18:1	n|40947.0|PI 34:2	103655|PA 40:7;O		n|40781.0|PA 34:3;O	n|48139.0|PA 35:1	86185|NoAbbrev: Lycopenal	91962|PA 38:4;O	n|40348.0|PG 16:1_16:3
102397|PC 14:0_18:1			n|95108.0|Hex2Cer 30:3;O2	71167|PC 18:1_18:1	n|40424.0|PI 34:3	102397|PC 14:0_18:1	91962|PA 38:4;O		n|41184.0|SQDG 36:3	3027|DG 36:7;O	n|78326.0|PS 44:2	87767|PS 34:4	n|39485.0|PG 32:5
n|92282.0|PC 36:2			62995|PG 36:4	95562|PC 18:0_18:1	n|40947.0|PI 34:2	95562|PC 18:0_18:1	120118|PA 40:6;O		9102|TG 52:3;O3	65402|DG 34:4;O2	103655|PA 40:7;O	120118|PA 40:6;O	n|39067.0|PG 32:4;O
n|92234.0|PC 18:1_18:2			82539|PE 16:0_18:1	104180|PC 18:1_18:1	n|80704.0|PI 32:3;O	69369|MGDG 16:0_18:3	n|85730.0|PE 36:4		n|40601.0|PG 33:4	7518|PA 42:3	n|89774.0|PI 18:1_18:1;O2	77774|NoAbbrev: 1-Hydroxy-3,4-didehydrolycopene	n|77631.0|PIP2 34:0
4875|PE 38:2			n|2648.0|PG 34:3;O	29905|PC 38:3	n|40645.0|PG 34:3	n|40645.0|PG 34:3	n|2500.0|PG 34:2;O		n|67682.0|PA 38:1	97314|DG 18:1_18:2	91962|PA 38:4;O	n|85730.0|PE 36:4	n|42367.0|PI 35:1
n|101964.0|PI 32:3			66881|PE 18:2_18:3	70340|PC 36:3	n|116397.0|PS 33:1;O	n|92282.0|PC 36:2	n|89470.0|PA 35:5			n|35365.0|FA 18:2;O2	120118|PA 40:6;O	86185|NoAbbrev: Lycopenal	n|49327.0|PE 38:1
70947|PC 16:0_18:1			102479|PE 18:0_18:3	69483|PC 16:1_18:1	104180|PC 18:1_18:1	104180|PC 18:1_18:1	6678|PI 42:7;O			63814|DG 34:3;O2	n|85730.0|PE 36:4	102035|DG 36:5;O2	n|111339.0|PG 38:2;O
n|116397.0|PS 33:1;O			70266|PE 18:0_18:3	102397|PC 14:0_18:1	70947|PC 16:0_18:1	n|41073.0|PG 34:2	77774|NoAbbrev: 1-Hydroxy-3,4-didehydrolycopene			90375|DG 36:6;O	n|2500.0|PG 34:2;O	n|42367.0|PI 35:1	n|91751.0|PG 38:4
n|52411.0|PS 24:1_18:2			65380|PE 18:3_18:3	n|92282.0|PC 36:2	30052|PC 44:4;O	n|42483.0|PA 34:5	102035|DG 36:5;O2			2960|DG 34:4;O2	9556|TG 58:6	6678|PI 42:7;O	n|50556.0|PA 35:0
19061|NoAbbrev: 3'-Dehydrolutein			63799|PG 36:3	n|92234.0|PC 18:1_18:2	69369|MGDG 16:0_18:3	104071|PC 16:1_18:1	n|49736.0|Cer 34:1;O2			75860|TG 52:9	5764|NoAbbrev: 3'-Dehydrolutein	n|73084.0|PA 33:3	59188|PG 32:4
69369|MGDG 16:0_18:3			68293|PE 18:2_18:2	4875|PE 38:2	n|92234.0|PC 18:1_18:2	65132|PC 18:3_18:3	n|40766.0|PA 33:3			73554|DG 36:2	92201|PE 38:4;O	n|40221.0|PA 33:2	86185|NoAbbrev: Lycopenal
n|41982.0|PA 34:5;O			103863|PG 38:4	n|101964.0|PI 32:3	n|52411.0|PS 24:1_18:2	n|92234.0|PC 18:1_18:2	n|40839.0|PA 34:4;O			n|45317.0|PA 35:3	n|18737.0|PE 38:3	n|34869.0|FA 18:3;O3	77774|NoAbbrev: 1-Hydroxy-3,4-didehydrolycopene
30052|PC 44:4;O			103773|PS 36:3	70947|PC 16:0_18:1	4875|PE 38:2	71167|PC 18:1_18:1	n|73084.0|PA 33:3			73359|DG 34:1	n|89470.0|PA 35:5	n|40766.0|PA 33:3	n|47955.0|PA 33:0
n|42483.0|PA 34:5			71497|PE 18:0_18:2	n|116397.0|PS 33:1;O	n|3277.0|PI 32:1	70947|PC 16:0_18:1				n|34936.0|FA 16:3;O2	n|93511.0|PA 33:3;O	n|41773.0|PG 34:2	n|46778.0|PA 33:1
n|41198.0|PA 32:3			n|77247.0|PS 33:2	n|52411.0|PS 24:1_18:2	21069|Hex2Cer 32:4;O3	66456|PC 18:2_18:3				n|39759.0|PI 16:0_18:2;O2	6678|PI 42:7;O	n|89470.0|PA 35:5	n|49606.0|PA 35:1
n|102037.0|PI 16:1_16:1			88229|PC 18:2_18:2	19061|NoAbbrev: 3'-Dehydrolutein	118504|Hex2Cer 32:5;O3	n|99970.0|PC 20:0_18:2				70237|DG 36:5	n|50280.0|FA 24:0	n|49736.0|Cer 34:1;O2	n|49736.0|Cer 34:1;O2
n|3729.0|PIP2 35:1;O			91854|PG 36:3;O	69369|MGDG 16:0_18:3	n|37591.0|FA 18:3	n|3729.0|PIP2 35:1;O				72690|DG 36:3	77774|NoAbbrev: 1-Hydroxy-3,4-didehydrolycopene	n|39861.0|PA 34:5;O	98481|NoAbbrev: Arabidopside G
71394|DG 18:2_18:2			3604|PG 35:1;O	n|41982.0|PA 34:5;O	19061|NoAbbrev: 3'-Dehydrolutein	n|41982.0|PA 34:5;O				2828|NoAbbrev: Arabidopside E	102035|DG 36:5;O2	93920|NoAbbrev: Plastochromenol-8	n|77283.0|PG 36:2
n|37591.0|FA 18:3			62287|PG 36:3	30052|PC 44:4;O	104050|NoAbbrev: Lutein B	n|95547.0|PE 22:0_18:3				4970|PA 34:1	n|49736.0|Cer 34:1;O2	76992|NoAbbrev: Plastochromenol-8	87767|PS 34:4
104050|NoAbbrev: Lutein B			5616|PE 38:4	n|42483.0|PA 34:5	68071|PC 18:2_18:2	n|41198.0|PA 32:3				71180|DG 34:3	n|40766.0|PA 33:3	75616|WD 42:0	105940|DG 18:0_20:1
n|3277.0|PI 32:1			n|92740.0|PE 22:0_18:2	n|41198.0|PA 32:3	n|41198.0|PA 32:3	67850|PC 16:0_18:3				9109|NoAbbrev: all-trans-phytofluene	n|40839.0|PA 34:4;O	n|40839.0|PA 34:4;O	n|85730.0|PE 36:4
n|61959.0|PA 36:4;O			n|92258.0|PC 38:3	n|102037.0|PI 16:1_16:1	n|41982.0|PA 34:5;O	30052|PC 44:4;O				507|SPB 18:1;O3	n|73084.0|PA 33:3	71208|DG 36:4	102035|DG 36:5;O2
n|99101.0|PI 32:1;O			n|92730.0|PE 24:1_18:2	n|3729.0|PIP2 35:1;O	n|101964.0|PI 32:3	69483|PC 16:1_18:1					3110|PS 34:3		n|2500.0|PG 34:2;O
n|23091.0|PIP 38:2;O				71394|DG 18:2_18:2	71394|DG 18:2_18:2	n|101964.0|PI 32:3					n|41345.0|PA 33:2		n|13712.0|PI 36:1
				n|37591.0|FA 18:3	n|42483.0|PA 34:5	70340|PC 36:3					5060|PG 38:5		89766|NoAbbrev: Plastochromenol-8
				104050|NoAbbrev: Lutein B	n|61959.0|PA 36:4;O	n|52411.0|PS 24:1_18:2							91962|PA 38:4;O
				n|3277.0|PI 32:1	n|102037.0|PI 16:1_16:1	n|102037.0|PI 16:1_16:1							120118|PA 40:6;O
				n|61959.0|PA 36:4;O	n|99101.0|PI 32:1;O	n|42815.0|PE 16:0_18:2;O							n|38578.0|PA 30:4;O
				n|99101.0|PI 32:1;O	n|23091.0|PIP 38:2;O	n|61959.0|PA 36:4;O							n|46982.0|PA 35:2
				n|23091.0|PIP 38:2;O		n|3277.0|PI 32:1							103655|PA 40:7;O
						118207|PE 44:4;O							4940|PE 38:0
						n|116397.0|PS 33:1;O							n|92058.0|PS 18:0_18:2
						104050|NoAbbrev: Lutein B							n|42838.0|PG 34:2
						n|22855.0|PI 32:1							n|73084.0|PA 33:3
						110148|PG 36:4							n|61245.0|PG 16:1_16:3
						n|99101.0|PI 32:1;O							6678|PI 42:7;O
						n|23091.0|PIP 38:2;O							71042|NoAbbrev: 2-Hydroxy-1',2'-dihydrotorulene 1',2'-oxide
													n|40751.0|PG 16:1_16:3
													n|73111.0|PG 32:3;O
													n|40766.0|PA 33:3
													n|40839.0|PA 34:4;O
													n|39940.0|PA 35:5;O
													n|89470.0|PA 35:5
													64812|PE 34:4
