# Supplementary material for: Lipidomic profiling of Arabidopsis chloroplast protein phosphatase SLP1 mutants reveals altered diurnal lipid remodeling
Source: BBA Adv. 2026 Jan 9;9:100180. doi: 10.1016/j.bbadva.2026.100180 (PMC12834941; doi:10.1016/j.bbadva.2026.100180)
Supplement: Supplementary file 16 — Supplementary File S4. List of significantly altered lipids for volcano plot analysis. [file mmc16.xlsx]

## Sheet: Univariate
Supplementary File S4. List of significantly altered lipids for volcano plot analysis.
				Annotation Results			KO Dark / KO Light					OE Dark / OE Light					WT Dark / WT Light					OE Dark / KO Dark					OE Light / KO Light					KO Dark / WT Dark					KO Light / WT Light					OE Dark / WT Dark					OE Light / WT Light
							Significant, FC >1.50			89	93	Significant, FC >1.50			103	103	Significant, FC >1.50			61	69	Significant, FC >1.50			2	28	Significant, FC >1.50			0	8	Significant, FC >1.50			2	16	Significant, FC >1.50			2	11	Significant, FC >1.50			10	33	Significant, FC >1.50
							Significant, FC <0.67			63	64	Significant, FC <0.67			93	93	Significant, FC <0.67			55	58	Significant, FC <0.67			4	33	Significant, FC <0.67			2	7	Significant, FC <0.67			6	23	Significant, FC <0.67			6	14	Significant, FC <0.67			29	55	Significant, FC <0.67
Peak No.	Retention time (min)	m/z	Polarity	Annotation Level	Annotation	Subclass	Fold Change	FDR-p	raw p-value	Significance for raw p-value <0.05 and FDR-p <0.05	Significance for raw p-value <0.05	Fold Change	FDR-p	raw p-value	Significance for raw p-value <0.05 and FDR-p <0.05	Significance for raw p-value <0.05	Fold Change	FDR-p	raw p-value	Significance for raw p-value <0.05 and FDR-p <0.05	Significance for raw p-value <0.05	Fold Change	FDR-p	raw p-value	Significance for raw p-value <0.05 and FDR-p <0.05	Significance for raw p-value <0.05	Fold Change	FDR-p	raw p-value	Significance for raw p-value <0.05 and FDR-p <0.05	Significance for raw p-value <0.05	Fold Change	FDR-p	raw p-value	Significance for raw p-value <0.05 and FDR-p <0.05	Significance for raw p-value <0.05	Fold Change	FDR-p	raw p-value	Significance for raw p-value <0.05 and FDR-p <0.05	Significance for raw p-value <0.05	Fold Change	FDR-p	raw p-value	Significance for raw p-value <0.05 and FDR-p <0.05	Significance for raw p-value <0.05	Fold Change	FDR-p	raw p-value
n|48749.0	7.97	598.505	Neg	High confidence	Cer 16:0;O2/18:1;O	Cer	0.854563	0.328874	0.232638	Not significant	Not significant	0.695124	0.127906	0.0712969	Not significant	Not significant	0.910534	0.489795	0.351528	Not significant	Not significant	0.824636	0.364214	0.173394	Not significant	Not significant	1.01378	0.991564	0.934632	Not significant	Not significant	1.2631	0.476477	0.137854	Not significant	Not significant	1.34583	0.0968988	0.00481908	Not significant	Not significant	1.0416	0.813626	0.654868	Not significant	Not significant	1.36438	0.439916	0.114715
n|75510.0	7.96	600.521	Neg	High confidence	Cer 18:0;O2/16:0;O	Cer	0.964552	0.932381	0.905614	Not significant	Not significant	3.64865	0.00011771	9.01e-06	Significant	Significant	2.41177	0.112952	0.0399924	Not significant	Significant	1.22642	0.55104	0.369117	Not significant	Not significant	0.324215	0.354698	0.00763703	Not significant	Significant	2.03776	0.390092	0.0787934	Not significant	Not significant	5.09521	0.0529632	0.00101365	Significant	Significant	2.49914	0.0237575	0.00019694	Significant	Significant	1.65194	0.603518	0.226281
n|47133.0	7.35	598.506	Neg	High confidence	Cer 18:1;O2/16:0;O	Cer	1.12569	0.414847	0.319919	Not significant	Not significant	1.15185	0.702662	0.618612	Not significant	Not significant	1.07365	0.877262	0.816399	Not significant	Not significant	0.702757	0.333471	0.145196	Not significant	Not significant	0.686795	0.383437	0.00917314	Not significant	Not significant	1.78345	0.18348	0.00874545	Not significant	Significant	1.70101	0.192033	0.0185836	Not significant	Significant	1.25333	0.723974	0.502279	Not significant	Not significant	1.16824	0.783697	0.51273
n|54640.0	11.56	682.599	Neg	High confidence	Cer 18:1;O2/22:0;O	Cer	0.757383	0.250055	0.154939	Not significant	Not significant	1.16956	0.571564	0.470378	Not significant	Not significant	1.01448	0.914925	0.86896	Not significant	Not significant	1.03405	0.958861	0.903807	Not significant	Not significant	0.669629	0.081797	0.00058706	Not significant	Not significant	0.960317	0.929036	0.851246	Not significant	Not significant	1.2863	0.0675445	0.00228138	Not significant	Not significant	0.993013	0.981153	0.971764	Not significant	Not significant	0.861342	0.459824	0.130701
n|55601.0	12.13	710.631	Neg	High confidence	Cer 18:1;O2/24:0;O	Cer	1.17936	0.111334	0.0516718	Not significant	Not significant	1.25661	0.0339915	0.0141496	Not significant	Not significant	1.27592	0.0244169	0.00490675	Not significant	Not significant	0.845702	0.227259	0.0625234	Not significant	Not significant	0.793708	0.354698	0.00723013	Not significant	Not significant	1.15812	0.374964	0.0634612	Not significant	Not significant	1.25294	0.154397	0.012928	Not significant	Not significant	0.979426	0.881197	0.797283	Not significant	Not significant	0.994471	0.984852	0.9347
n|49736.0	8.5	582.511	Neg	Low confidence	Cer 34:1;O2	Cer	1.89747	0.0466955	0.0148577	Significant	Significant	3.3202	0.00100061	0.00016757	Significant	Significant	1.87477	0.0238068	0.00462492	Significant	Significant	1.23174	0.50069	0.316226	Not significant	Not significant	0.703932	0.482083	0.0345993	Not significant	Not significant	1.45769	0.412052	0.108435	Not significant	Not significant	1.44025	0.192033	0.0177364	Not significant	Not significant	1.7955	0.0975177	0.0098159	Significant	Significant	1.01384	0.978514	0.920515
70471	8.66	560.504	Pos	Low confidence	Cer 36:4;O2	Cer	0.62234	0.173167	0.0940402	Not significant	Not significant	1.52679	0.443565	0.335326	Not significant	Not significant	0.908843	0.860063	0.780701	Not significant	Not significant	2.72343	0.253428	0.0812424	Not significant	Not significant	1.11011	0.917193	0.673632	Not significant	Not significant	0.616372	0.412052	0.0957674	Not significant	Not significant	0.900129	0.888886	0.757848	Not significant	Not significant	1.67865	0.511951	0.270672	Not significant	Not significant	0.999243	0.999431	0.998051
71021	9.04	560.504	Pos	Low confidence	Cer 36:4;O2	Cer	0.830992	0.494622	0.41179	Not significant	Not significant	2.08646	0.144585	0.0830151	Not significant	Not significant	0.90284	0.824053	0.733368	Not significant	Not significant	2.95595	0.200905	0.0308842	Not significant	Significant	1.17729	0.836979	0.464515	Not significant	Not significant	0.662699	0.484578	0.162015	Not significant	Not significant	0.719996	0.580203	0.261058	Not significant	Not significant	1.95891	0.295944	0.11328	Not significant	Not significant	0.847644	0.79879	0.538956
109301	9.03	616.567	Pos	Low confidence	Cer 40:4;O2	Cer	0.597262	0.149698	0.076998	Not significant	Not significant	1.49475	0.357823	0.254242	Not significant	Not significant	0.656791	0.320363	0.197659	Not significant	Not significant	3.01315	0.200905	0.0275975	Not significant	Significant	1.20398	0.79826	0.423614	Not significant	Not significant	0.635552	0.476477	0.148408	Not significant	Not significant	0.698897	0.577004	0.244329	Not significant	Not significant	1.91501	0.298806	0.11832	Not significant	Not significant	0.841454	0.784046	0.517696
66658	6.47	602.478	Pos	High confidence	DG 16:3_18:3	DG	0.79995	0.277475	0.177685	Not significant	Not significant	3.40798	0.0226879	0.00863007	Significant	Significant	1.01759	0.938549	0.909359	Not significant	Not significant	2.45094	0.143254	0.00959596	Not significant	Significant	0.575304	0.758431	0.141003	Not significant	Not significant	1.03972	0.918173	0.81724	Not significant	Not significant	1.32259	0.356336	0.0767231	Not significant	Not significant	2.54828	0.0902586	0.00777347	Significant	Significant	0.760891	0.780464	0.504555
105940	10.36	668.619	Pos	High confidence	DG 18:0_20:1	DG	3.4514	0.0149585	0.00250502	Significant	Significant	2.9903	0.0117131	0.00392305	Significant	Significant	3.70364	0.194513	0.0928196	Not significant	Not significant	1.41803	0.357626	0.167128	Not significant	Not significant	1.63669	0.758431	0.259724	Not significant	Not significant	0.657385	0.703492	0.403919	Not significant	Not significant	0.70543	0.813374	0.564813	Not significant	Not significant	0.932193	0.917441	0.873545	Not significant	Not significant	1.15457	0.917579	0.749205
97314	10.61	636.557	Pos	High confidence	DG 18:1_18:2	DG	1.17014	0.361124	0.264364	Not significant	Not significant	2.34883	0.0294274	0.0119681	Significant	Significant	1.03358	0.874099	0.811364	Not significant	Not significant	1.51197	0.300355	0.120717	Not significant	Not significant	0.753232	0.482083	0.0327237	Not significant	Not significant	0.825291	0.560784	0.25356	Not significant	Not significant	0.728979	0.129742	0.00869086	Not significant	Not significant	1.24781	0.601233	0.366781	Not significant	Not significant	0.549091	0.0142032	0.0001699
71394	9.51	634.541	Pos	High confidence	DG 18:2_18:2	DG	0.20245	4.28e-06	6e-08	Significant	Significant	0.403115	0.00125822	0.00023178	Significant	Significant	0.207924	4.656e-05	5.6e-07	Significant	Significant	1.66292	0.307317	0.130485	Not significant	Not significant	0.835139	0.640225	0.0733658	Not significant	Not significant	0.811567	0.793557	0.557036	Not significant	Not significant	0.833512	0.296155	0.0494805	Not significant	Not significant	1.34957	0.580624	0.342039	Not significant	Not significant	0.696099	0.0997294	0.00501033
8052	11.43	586.541	Pos	Low confidence	DG 32:0	DG	9.40919	0.00869839	0.00118614	Significant	Significant	10.4595	0.00077679	0.00010964	Significant	Significant	8.31894	1.298e-05	1.2e-07	Significant	Significant	1.21448	0.640139	0.47015	Not significant	Not significant	1.09252	0.760271	0.328832	Not significant	Not significant	1.05973	0.915982	0.805972	Not significant	Not significant	0.936934	0.775878	0.478891	Not significant	Not significant	1.28702	0.436835	0.218418	Not significant	Not significant	1.02362	0.917579	0.819889
69767	7.98	580.494	Pos	Low confidence	DG 32:3	DG	4.02102	0.0780382	0.0319247	Significant	Significant	5.57379	0.00977539	0.00308696	Significant	Significant	2.65136	0.248959	0.132222	Not significant	Not significant	1.21632	0.761748	0.599012	Not significant	Not significant	0.877475	0.935834	0.74755	Not significant	Not significant	1.35672	0.784344	0.53478	Not significant	Not significant	0.894587	0.880653	0.738628	Not significant	Not significant	1.65021	0.465897	0.239636	Not significant	Not significant	0.784978	0.725971	0.356038
92988	7.72	594.51	Pos	Low confidence	DG 33:3	DG	1.08304	0.835232	0.771291	Not significant	Not significant	2.77728	0.0745701	0.0370642	Significant	Significant	1.33459	0.450367	0.314611	Not significant	Not significant	2.93546	0.200905	0.031227	Not significant	Significant	1.14472	0.90968	0.641999	Not significant	Not significant	0.507594	0.279239	0.0258117	Not significant	Significant	0.625489	0.467173	0.168615	Not significant	Not significant	1.49002	0.514926	0.274709	Not significant	Not significant	0.716012	0.693347	0.303236
73359	11.49	612.556	Pos	Low confidence	DG 34:1	DG	1.1265	0.362483	0.268827	Not significant	Not significant	1.94826	0.00367079	0.00090453	Significant	Significant	1.27111	0.287843	0.171466	Not significant	Not significant	1.49689	0.161903	0.0127818	Not significant	Not significant	0.86551	0.758431	0.212147	Not significant	Not significant	0.676872	0.358092	0.0520107	Not significant	Not significant	0.763766	0.125616	0.00751294	Not significant	Not significant	1.0132	0.961902	0.940602	Not significant	Not significant	0.661047	0.0502614	0.00132267
71180	9.4	608.525	Pos	Low confidence	DG 34:3	DG	1.10797	0.362483	0.267469	Not significant	Not significant	1.54396	0.00634482	0.00174559	Significant	Significant	1.25992	0.0424662	0.0101594	Not significant	Not significant	1.26862	0.214345	0.0475361	Not significant	Not significant	0.910379	0.758431	0.259055	Not significant	Not significant	0.854232	0.412052	0.0995788	Not significant	Not significant	0.971384	0.859422	0.687652	Not significant	Not significant	1.08369	0.643893	0.412831	Not significant	Not significant	0.884327	0.516777	0.169374
65602	5.99	640.514	Pos	Low confidence	DG 34:3;O2	DG	0.640322	0.13823	0.0697762	Not significant	Not significant	1.15894	0.637059	0.54714	Not significant	Not significant	2.19783	0.133662	0.0511627	Not significant	Not significant	1.80174	0.25349	0.0824751	Not significant	Not significant	0.995475	0.994033	0.977386	Not significant	Not significant	0.517281	0.412052	0.0942736	Not significant	Not significant	1.77551	0.145402	0.0115105	Not significant	Significant	0.932004	0.885486	0.813993	Not significant	Not significant	1.76748	0.27687	0.0510023
63814	5.33	640.515	Pos	Low confidence	DG 34:3;O2	DG	1.22474	0.414857	0.321564	Not significant	Not significant	2.23245	0.0218075	0.00819084	Significant	Significant	1.92989	0.138888	0.0554889	Not significant	Not significant	1.4162	0.212596	0.0340764	Not significant	Not significant	0.776939	0.845264	0.479714	Not significant	Not significant	0.607322	0.374964	0.0645872	Not significant	Not significant	0.956986	0.945689	0.89237	Not significant	Not significant	0.860089	0.729312	0.508444	Not significant	Not significant	0.74352	0.780464	0.472132
65173	5.81	622.504	Pos	Low confidence	DG 34:4;O	DG	0.826474	0.0695928	0.0274708	Not significant	Not significant	1.13975	0.544931	0.444549	Not significant	Not significant	1.27105	0.435254	0.298847	Not significant	Not significant	1.36779	0.214345	0.053031	Not significant	Not significant	0.991834	0.993272	0.94872	Not significant	Not significant	0.610912	0.372014	0.0586234	Not significant	Not significant	0.939535	0.813374	0.566248	Not significant	Not significant	0.835601	0.669914	0.440733	Not significant	Not significant	0.931862	0.855633	0.644795
2960	5.01	638.499	Pos	Low confidence	DG 34:4;O2	DG	0.841175	0.402219	0.307891	Not significant	Not significant	2.15937	0.0284286	0.0113043	Significant	Significant	1.28751	0.600996	0.475785	Not significant	Not significant	1.36305	0.375998	0.20684	Not significant	Not significant	0.530972	0.122179	0.00116918	Not significant	Significant	0.713307	0.68809	0.391784	Not significant	Not significant	1.09179	0.600509	0.274395	Not significant	Not significant	0.972275	0.961902	0.935705	Not significant	Not significant	0.579711	0.10015	0.00533295
65402	5.94	638.499	Pos	Low confidence	DG 34:4;O2	DG	0.908465	0.613593	0.535793	Not significant	Not significant	2.35676	0.017451	0.00638757	Significant	Significant	1.49749	0.313578	0.189797	Not significant	Not significant	1.48378	0.235237	0.0664066	Not significant	Not significant	0.571955	0.444577	0.0264999	Not significant	Significant	0.493868	0.358092	0.0537706	Not significant	Not significant	0.814078	0.467173	0.168763	Not significant	Not significant	0.732791	0.550156	0.300875	Not significant	Not significant	0.465616	0.113717	0.00761743
73554	11.64	638.572	Pos	Low confidence	DG 36:2	DG	1.29756	0.0514538	0.0172602	Not significant	Not significant	2.0269	0.00963407	0.00299624	Significant	Significant	1.47016	0.0681246	0.0190684	Not significant	Not significant	1.30394	0.30831	0.132027	Not significant	Not significant	0.834745	0.568144	0.0463704	Not significant	Not significant	0.817486	0.484578	0.180847	Not significant	Not significant	0.926229	0.6143	0.2915	Not significant	Not significant	1.06595	0.839454	0.722975	Not significant	Not significant	0.773165	0.101538	0.00607283
102375	7.53	670.562	Pos	Low confidence	DG 36:2;O2	DG	3.97535	0.0645597	0.0251845	Significant	Significant	8.75737	0.0263265	0.010329	Significant	Significant	4.18154	0.00099175	5.457e-05	Significant	Significant	1.07393	0.933041	0.859435	Not significant	Not significant	0.487504	0.764396	0.340827	Not significant	Not significant	0.558414	0.337471	0.0399389	Not significant	Significant	0.587377	0.531252	0.212733	Not significant	Not significant	0.599699	0.232748	0.0736568	Not significant	Not significant	0.286349	0.207219	0.025822
72690	11	636.556	Pos	Low confidence	DG 36:3	DG	1.092	0.414847	0.320563	Not significant	Not significant	1.73572	0.00977539	0.00307949	Significant	Significant	1.28607	0.0183684	0.00311999	Not significant	Not significant	1.36993	0.214345	0.0493331	Not significant	Not significant	0.86187	0.482083	0.0319243	Not significant	Not significant	0.868697	0.476477	0.149067	Not significant	Not significant	1.02308	0.84062	0.63783	Not significant	Not significant	1.19005	0.423593	0.20673	Not significant	Not significant	0.881761	0.335485	0.0642077
71208	9.39	634.541	Pos	Low confidence	DG 36:4	DG	1.14973	0.525955	0.446684	Not significant	Not significant	2.3691	0.0359458	0.0153071	Significant	Significant	1.50655	0.0444443	0.0113358	Significant	Significant	1.44404	0.372659	0.197088	Not significant	Not significant	0.700796	0.439695	0.0174512	Not significant	Not significant	0.667386	0.337471	0.0437899	Not significant	Not significant	0.874506	0.463933	0.158714	Not significant	Not significant	0.963732	0.914564	0.868617	Not significant	Not significant	0.612851	0.0997294	0.00458649
21316	5.79	666.531	Pos	Low confidence	DG 36:4;O2	DG	5.42003	1.818e-05	3.1e-07	Significant	Significant	11.4959	0.00010853	8.05e-06	Significant	Significant	7.25322	5.629e-05	8.1e-07	Significant	Significant	1.24186	0.364214	0.17262	Not significant	Not significant	0.585504	0.745239	0.11424	Not significant	Not significant	0.778103	0.358092	0.0539707	Not significant	Not significant	1.04128	0.945689	0.895029	Not significant	Not significant	0.966293	0.885486	0.819585	Not significant	Not significant	0.609672	0.619487	0.238574
70237	8.37	632.525	Pos	Low confidence	DG 36:5	DG	1.11698	0.326789	0.229847	Not significant	Not significant	1.79278	0.00247561	0.00055672	Significant	Significant	1.2628	0.121163	0.0437695	Not significant	Not significant	1.37995	0.197776	0.0250769	Not significant	Not significant	0.859772	0.439695	0.0156235	Not significant	Not significant	0.846022	0.476477	0.149122	Not significant	Not significant	0.956469	0.814269	0.568819	Not significant	Not significant	1.16747	0.45844	0.232535	Not significant	Not significant	0.822346	0.207219	0.0265743
108016	6.09	648.52	Pos	Low confidence	DG 36:5;O	DG	2.16553	0.317359	0.21676	Not significant	Not significant	4.39635	0.0387324	0.0167717	Significant	Significant	1.47274	0.553853	0.417085	Not significant	Not significant	1.60509	0.478815	0.295537	Not significant	Not significant	0.790627	0.924596	0.708709	Not significant	Not significant	1.33089	0.795388	0.561339	Not significant	Not significant	0.905114	0.943413	0.866598	Not significant	Not significant	2.1362	0.267068	0.0945601	Not significant	Not significant	0.715608	0.811233	0.566699
102035	5.43	664.515	Pos	Low confidence	DG 36:5;O2	DG	1.94625	0.0149585	0.00245453	Significant	Significant	2.87984	0.00209723	0.00045156	Significant	Significant	2.75435	0.00195167	0.00013073	Significant	Significant	1.28544	0.307317	0.129443	Not significant	Not significant	0.868722	0.887934	0.607534	Not significant	Not significant	0.754764	0.348098	0.0490344	Not significant	Not significant	1.06815	0.921249	0.808643	Not significant	Not significant	0.970203	0.89762	0.841787	Not significant	Not significant	0.927926	0.917579	0.793224
68490	7.47	630.51	Pos	Low confidence	DG 36:6	DG	0.921343	0.433372	0.345246	Not significant	Not significant	1.48737	0.0114327	0.00380179	Not significant	Not significant	1.06693	0.523886	0.383515	Not significant	Not significant	1.57441	0.1015	0.00308939	Not significant	Significant	0.975257	0.920977	0.683135	Not significant	Not significant	0.844635	0.412052	0.0942081	Not significant	Not significant	0.978102	0.866784	0.709187	Not significant	Not significant	1.3298	0.138949	0.024931	Not significant	Not significant	0.953901	0.780464	0.450674
90375	5.54	646.504	Pos	Low confidence	DG 36:6;O	DG	1.21108	0.325852	0.227629	Not significant	Not significant	2.17543	0.0758029	0.0379015	Significant	Significant	1.27347	0.346829	0.224087	Not significant	Not significant	1.75276	0.267144	0.0969281	Not significant	Not significant	0.975773	0.95848	0.835465	Not significant	Not significant	0.968361	0.940916	0.881606	Not significant	Not significant	1.01825	0.901409	0.776333	Not significant	Not significant	1.69731	0.298806	0.121092	Not significant	Not significant	0.993583	0.99091	0.955956
112584	4.83	644.489	Pos	Low confidence	DG 36:7;O	DG	0.291108	0.0455089	0.0135002	Significant	Significant	1.55324	0.188589	0.114597	Not significant	Not significant	0.733498	0.32935	0.20801	Not significant	Not significant	3.88569	0.1015	0.00279226	Not significant	Significant	0.728254	0.758431	0.310358	Not significant	Not significant	0.612613	0.53497	0.220435	Not significant	Not significant	1.54359	0.467098	0.164576	Not significant	Not significant	2.38043	0.112177	0.0148499	Not significant	Significant	1.12413	0.816885	0.57651
3027	5.07	644.489	Pos	Low confidence	DG 36:7;O	DG	1.21311	0.632599	0.558079	Not significant	Not significant	2.4288	0.00963407	0.00295348	Significant	Significant	1.35857	0.222052	0.112088	Not significant	Not significant	2.09839	0.143254	0.00915524	Not significant	Significant	1.04808	0.97305	0.883456	Not significant	Not significant	0.793732	0.718492	0.42972	Not significant	Not significant	0.888908	0.779461	0.495863	Not significant	Not significant	1.66556	0.123173	0.0191537	Not significant	Significant	0.931647	0.917579	0.785524
109123	7.46	664.588	Pos	Low confidence	DG 38:3	DG	1.69182	0.177527	0.0968329	Not significant	Not significant	5.41678	0.116446	0.0637948	Not significant	Not significant	2.66142	0.0607912	0.0162885	Significant	Significant	3.12298	0.297638	0.11675	Not significant	Not significant	0.975395	0.991564	0.934054	Not significant	Not significant	0.470411	0.27124	0.0229625	Not significant	Significant	0.740011	0.780049	0.504014	Not significant	Not significant	1.46908	0.683662	0.45632	Not significant	Not significant	0.721803	0.780464	0.502554
6461	9.4	692.619	Pos	Low confidence	DG 40:3	DG	0.529755	0.016655	0.00298834	Significant	Significant	1.06903	0.88743	0.855584	Not significant	Not significant	0.328172	0.00099304	5.702e-05	Significant	Significant	1.1371	0.822398	0.686643	Not significant	Not significant	0.563488	0.444577	0.0247585	Not significant	Significant	1.60739	0.551483	0.232008	Not significant	Not significant	0.995746	0.968848	0.941072	Not significant	Not significant	1.82776	0.306486	0.125381	Not significant	Not significant	0.561091	0.198095	0.0232217
n|36862.0	2.18	699.381	Neg	Low confidence	DGMG 16:0	DGMG	0.738886	0.0225238	0.00478864	Not significant	Not significant	0.83179	0.293303	0.195068	Not significant	Not significant	0.945901	0.633313	0.521195	Not significant	Not significant	1.05094	0.772586	0.613633	Not significant	Not significant	0.933557	0.868353	0.578589	Not significant	Not significant	0.822638	0.337471	0.0430239	Not significant	Not significant	1.05312	0.810134	0.552364	Not significant	Not significant	0.864542	0.387809	0.181843	Not significant	Not significant	0.983146	0.953604	0.885163
n|34936.0	0.93	281.176	Neg	Low confidence	FA 16:3;O2	FA	1.11518	0.780511	0.709556	Not significant	Not significant	1.93568	0.0144842	0.00512838	Significant	Significant	1.18667	0.553853	0.417548	Not significant	Not significant	1.48101	0.280628	0.10406	Not significant	Not significant	0.853238	0.868353	0.535168	Not significant	Not significant	1.10092	0.873094	0.725766	Not significant	Not significant	1.17149	0.780049	0.508601	Not significant	Not significant	1.63047	0.162897	0.0331249	Not significant	Significant	0.999562	0.999431	0.997948
n|38661.0	3.28	279.233	Neg	Low confidence	FA 18:2	FA	0.595198	0.0866281	0.0366822	Significant	Significant	1.0265	0.840831	0.790542	Not significant	Not significant	0.853347	0.218524	0.109491	Not significant	Not significant	1.34428	0.370556	0.181609	Not significant	Not significant	0.779453	0.740715	0.0925965	Not significant	Not significant	0.770541	0.53497	0.216555	Not significant	Not significant	1.10474	0.778337	0.482271	Not significant	Not significant	1.03582	0.863695	0.758316	Not significant	Not significant	0.861093	0.339775	0.0687919
n|35657.0	1.4	295.228	Neg	Low confidence	FA 18:2;O	FA	1.13837	0.504433	0.421165	Not significant	Not significant	1.47798	0.0424952	0.0189093	Not significant	Not significant	1.29393	0.23392	0.119199	Not significant	Not significant	1.17999	0.522192	0.342789	Not significant	Not significant	0.908853	0.784716	0.385383	Not significant	Not significant	0.907257	0.812452	0.603841	Not significant	Not significant	1.03123	0.887856	0.751916	Not significant	Not significant	1.07056	0.832585	0.694416	Not significant	Not significant	0.937239	0.780464	0.452499
n|35365.0	1.12	311.223	Neg	Low confidence	FA 18:2;O2	FA	1.65838	0.162118	0.0872643	Not significant	Not significant	2.33819	0.00151197	0.00030384	Significant	Significant	1.8531	0.151322	0.0637144	Not significant	Not significant	1.39355	0.340541	0.150244	Not significant	Not significant	0.988383	0.988271	0.924436	Not significant	Not significant	0.939391	0.926256	0.841903	Not significant	Not significant	1.04969	0.835299	0.601766	Not significant	Not significant	1.30909	0.506789	0.265519	Not significant	Not significant	1.0375	0.908557	0.7236
n|35068.0	0.91	327.218	Neg	Low confidence	FA 18:2;O3	FA	0.991456	0.969989	0.958386	Not significant	Not significant	1.39242	0.141179	0.0803841	Not significant	Not significant	1.64541	0.136873	0.0540289	Not significant	Not significant	1.41053	0.267758	0.098007	Not significant	Not significant	1.00435	0.993272	0.973816	Not significant	Not significant	0.560455	0.313093	0.0359533	Not significant	Significant	0.930127	0.838988	0.628474	Not significant	Not significant	0.790538	0.555439	0.312165	Not significant	Not significant	0.934173	0.862069	0.661473
n|37591.0	2.65	277.217	Neg	High confidence	FA 18:3	FA	0.198698	0.0149585	0.00241431	Significant	Significant	0.33692	0.00528433	0.00137797	Significant	Significant	0.281022	0.0275007	0.00572383	Significant	Significant	1.21202	0.788057	0.64422	Not significant	Not significant	0.714785	0.758431	0.222251	Not significant	Not significant	1.39405	0.747032	0.487894	Not significant	Not significant	1.97163	0.294776	0.0469003	Not significant	Significant	1.68961	0.420535	0.204231	Not significant	Not significant	1.40929	0.510597	0.163684
n|3356.0	6.4	293.212	Neg	Low confidence	FA 18:3;O	FA	0.722674	0.419174	0.326693	Not significant	Not significant	0.608126	0.154132	0.0896032	Not significant	Not significant	1.12	0.703498	0.594103	Not significant	Not significant	1.37787	0.591524	0.407557	Not significant	Not significant	1.63741	0.593297	0.0586367	Not significant	Not significant	0.555939	0.224599	0.013763	Not significant	Significant	0.861597	0.838909	0.617502	Not significant	Not significant	0.766013	0.580143	0.338648	Not significant	Not significant	1.41079	0.47591	0.142586
n|35144.0	1.06	309.207	Neg	Low confidence	FA 18:3;O2	FA	2.27857	0.166196	0.0898573	Not significant	Not significant	3.30099	0.00217841	0.00047425	Significant	Significant	2.18733	0.176136	0.0787976	Not significant	Not significant	1.38955	0.483155	0.300658	Not significant	Not significant	0.959162	0.943616	0.792366	Not significant	Not significant	1.14054	0.887831	0.756018	Not significant	Not significant	1.09487	0.809597	0.54092	Not significant	Not significant	1.58483	0.319916	0.132406	Not significant	Not significant	1.05015	0.870483	0.670563
n|34869.0	0.89	325.202	Neg	Low confidence	FA 18:3;O3	FA	1.26745	0.342567	0.245042	Not significant	Not significant	1.58805	0.0584816	0.0279816	Significant	Significant	1.9418	0.0444443	0.0109573	Significant	Significant	1.25151	0.476038	0.292297	Not significant	Not significant	0.99885	0.998008	0.993542	Not significant	Not significant	0.640321	0.390092	0.0782076	Not significant	Not significant	0.981009	0.943413	0.868933	Not significant	Not significant	0.80137	0.555439	0.313597	Not significant	Not significant	0.979881	0.950116	0.879653
n|50280.0	8.69	367.358	Neg	High confidence	FA 24:0	FA	2.06109	0.00553097	0.0006219	Significant	Significant	2.31996	0.105936	0.0575296	Not significant	Not significant	2.07123	0.0299808	0.00638347	Significant	Significant	0.543788	0.133067	0.00700355	Not significant	Significant	0.48311	0.593297	0.0596136	Not significant	Not significant	1.15615	0.682409	0.382622	Not significant	Not significant	1.16184	0.778889	0.484763	Not significant	Not significant	0.628702	0.181255	0.0454309	Not significant	Significant	0.561297	0.586324	0.213209
82114	7.19	554.515	Pos	Low confidence	FAHFA 34:1;O	FAHFA	1.12975	0.443845	0.363146	Not significant	Not significant	1.33629	0.0804441	0.0406069	Not significant	Not significant	0.998333	0.98861	0.986245	Not significant	Not significant	1.06952	0.788152	0.646737	Not significant	Not significant	0.904215	0.758431	0.318853	Not significant	Not significant	1.34199	0.372014	0.0602457	Not significant	Not significant	1.18589	0.315397	0.0648186	Not significant	Not significant	1.43529	0.112177	0.01411	Not significant	Not significant	1.0723	0.780464	0.498453
88255	7.77	578.515	Pos	Low confidence	FAHFA 36:3;O	FAHFA	1.46039	0.324556	0.224568	Not significant	Not significant	2.64677	0.0391315	0.0170381	Significant	Significant	1.50603	0.320363	0.196521	Not significant	Not significant	2.54428	0.174632	0.0184127	Not significant	Significant	1.40384	0.758431	0.305634	Not significant	Not significant	0.766873	0.5572	0.248303	Not significant	Not significant	0.790841	0.816742	0.578363	Not significant	Not significant	1.95114	0.181255	0.0455306	Not significant	Significant	1.11021	0.917579	0.788276
109145	7.46	578.515	Pos	Low confidence	FAHFA 36:3;O	FAHFA	1.4656	0.284211	0.183107	Not significant	Not significant	4.41873	0.0335125	0.01387	Significant	Significant	1.22554	0.543986	0.404736	Not significant	Not significant	3.43798	0.197776	0.0233327	Not significant	Significant	1.14031	0.868353	0.544357	Not significant	Not significant	0.752396	0.551483	0.235469	Not significant	Not significant	0.629156	0.422611	0.130423	Not significant	Not significant	2.58672	0.174395	0.042973	Not significant	Significant	0.717432	0.646313	0.255123
69163	7.77	576.499	Pos	Low confidence	FAHFA 36:4;O	FAHFA	0.891318	0.829502	0.762031	Not significant	Not significant	2.84876	0.0724402	0.0357002	Significant	Significant	1.38764	0.413342	0.281824	Not significant	Not significant	4.54097	0.165297	0.0159924	Not significant	Significant	1.42078	0.758431	0.179733	Not significant	Not significant	0.411168	0.18099	0.00700653	Not significant	Significant	0.640123	0.6143	0.289381	Not significant	Not significant	1.8671	0.298806	0.119193	Not significant	Not significant	0.909473	0.917579	0.788968
3439	5.54	788.588	Pos	Low confidence	GlcADG 34:1	GlcADG	0.677567	0.348749	0.251133	Not significant	Not significant	1.3752	0.427922	0.317136	Not significant	Not significant	0.601173	0.0135953	0.00214662	Significant	Significant	1.22697	0.627569	0.449691	Not significant	Not significant	0.604534	0.758431	0.187339	Not significant	Not significant	0.562765	0.312255	0.0351101	Not significant	Significant	0.499314	0.0675445	0.00193419	Significant	Significant	0.690497	0.33083	0.139297	Not significant	Not significant	0.301852	0.00270327	6.47e-06
n|42027.0	5.02	811.522	Neg	Low confidence	GlcADG 34:3	GlcADG	0.569165	0.00165203	0.00013438	Significant	Significant	0.543492	0.00151197	0.00030103	Significant	Significant	0.660974	0.003309	0.00028499	Significant	Significant	1.03799	0.885399	0.781608	Not significant	Not significant	1.08702	0.79826	0.40328	Not significant	Not significant	0.757297	0.224599	0.0133919	Not significant	Not significant	0.879451	0.45713	0.150919	Not significant	Not significant	0.786063	0.112177	0.0141206	Not significant	Not significant	0.955979	0.862069	0.66202
n|41635.0	4.79	811.522	Neg	Low confidence	GlcADG 34:3	GlcADG	0.78479	0.508644	0.427115	Not significant	Not significant	1.25085	0.482981	0.37432	Not significant	Not significant	1.31393	0.380794	0.254166	Not significant	Not significant	1.537	0.420992	0.239703	Not significant	Not significant	0.964328	0.95658	0.8107	Not significant	Not significant	0.508536	0.390092	0.0745442	Not significant	Not significant	0.851411	0.447092	0.144525	Not significant	Not significant	0.781622	0.634807	0.400145	Not significant	Not significant	0.82104	0.416746	0.103688
2828	4.88	1066.68	Pos	Low confidence	NoAbbrev: Arabidopside E	GlcADG	1.27891	0.392014	0.297293	Not significant	Not significant	1.73418	0.0700572	0.034023	Significant	Significant	1.53598	0.400308	0.271979	Not significant	Not significant	1.48371	0.337529	0.14777	Not significant	Not significant	1.0942	0.862469	0.501387	Not significant	Not significant	0.702726	0.682409	0.375737	Not significant	Not significant	0.843978	0.580203	0.254365	Not significant	Not significant	1.04264	0.939265	0.903313	Not significant	Not significant	0.923481	0.819864	0.582535
2319	4.29	1066.68	Pos	Low confidence	NoAbbrev: Arabidopside E	GlcADG	2.33285	0.13393	0.0660037	Not significant	Not significant	3.37565	0.0284286	0.011458	Significant	Significant	2.26613	0.290893	0.174675	Not significant	Not significant	2.3471	0.213772	0.0360024	Not significant	Significant	1.62204	0.758431	0.302189	Not significant	Not significant	1.08591	0.930927	0.855206	Not significant	Not significant	1.05485	0.945689	0.894216	Not significant	Not significant	2.54874	0.172806	0.0392741	Not significant	Significant	1.71101	0.619487	0.237022
80828	4.03	1094.71	Pos	Low confidence	NoAbbrev: Arabidopside G	GlcADG	0.859093	0.302073	0.201623	Not significant	Not significant	1.14445	0.400005	0.288042	Not significant	Not significant	1.1277	0.68965	0.579108	Not significant	Not significant	1.40152	0.212601	0.0346869	Not significant	Not significant	1.05207	0.868353	0.584364	Not significant	Not significant	0.652613	0.412052	0.108141	Not significant	Not significant	0.856659	0.413096	0.117604	Not significant	Not significant	0.91465	0.832585	0.68957	Not significant	Not significant	0.901265	0.693347	0.307108
2624	4.64	1094.71	Pos	Low confidence	NoAbbrev: Arabidopside G	GlcADG	1.51359	0.188292	0.105408	Not significant	Not significant	2.97639	0.0128706	0.00446469	Significant	Significant	1.98997	0.332306	0.210673	Not significant	Not significant	2.52322	0.143254	0.00952283	Not significant	Significant	1.28314	0.758431	0.246698	Not significant	Not significant	0.846934	0.861696	0.705024	Not significant	Not significant	1.11349	0.838909	0.620271	Not significant	Not significant	2.137	0.197228	0.0535484	Not significant	Not significant	1.42877	0.562968	0.195288
98481	4.43	1094.72	Pos	Low confidence	NoAbbrev: Arabidopside G	GlcADG	1.89234	0.0957848	0.0417053	Significant	Significant	3.239	0.00053064	6.728e-05	Significant	Significant	2.42958	0.138757	0.0551044	Not significant	Not significant	2.06842	0.1015	0.00384806	Not significant	Significant	1.20844	0.758431	0.314842	Not significant	Not significant	0.74237	0.718492	0.426879	Not significant	Not significant	0.953135	0.859422	0.685963	Not significant	Not significant	1.53554	0.298806	0.120293	Not significant	Not significant	1.15181	0.780464	0.436217
n|95108.0	4.95	846.523	Neg	Low confidence	Hex2Cer 30:3;O2	HexCer	0.944749	0.862793	0.817566	Not significant	Not significant	0.520578	0.0439037	0.0197462	Significant	Significant	0.603586	0.107866	0.0374177	Not significant	Significant	0.476133	0.197776	0.0240718	Not significant	Significant	0.864089	0.868353	0.519141	Not significant	Not significant	1.45749	0.527357	0.205644	Not significant	Not significant	0.931169	0.869071	0.714385	Not significant	Not significant	0.693959	0.561997	0.323339	Not significant	Not significant	0.804612	0.507306	0.161415
n|105178.0	5.21	846.523	Neg	Low confidence	Hex2Cer 30:3;O2	HexCer	1.50514	0.284211	0.18369	Not significant	Not significant	1.18646	0.580861	0.483809	Not significant	Not significant	1.45766	0.346829	0.222442	Not significant	Not significant	0.648227	0.372659	0.190994	Not significant	Not significant	0.82234	0.758431	0.303222	Not significant	Not significant	1.2558	0.752285	0.496814	Not significant	Not significant	1.21618	0.580203	0.257067	Not significant	Not significant	0.81404	0.736046	0.52298	Not significant	Not significant	1.00011	0.999431	0.999431
n|16562.0	5.78	878.586	Neg	Low confidence	Hex2Cer 32:1;O2	HexCer	5.43129	0.024065	0.00518146	Significant	Significant	8.15177	1.19e-06	1e-08	Significant	Significant	2.81515	0.248031	0.129949	Not significant	Not significant	1.22882	0.536567	0.356856	Not significant	Not significant	0.818726	0.913032	0.668392	Not significant	Not significant	2.07052	0.412052	0.103649	Not significant	Not significant	1.07319	0.945689	0.889129	Not significant	Not significant	2.54429	0.0569185	0.00215294	Significant	Significant	0.878651	0.917579	0.782341
21069	4.44	842.528	Neg	Low confidence	Hex2Cer 32:4;O3	HexCer	1.05846	0.844864	0.78827	Not significant	Not significant	0.434079	0.0444991	0.0202594	Significant	Significant	0.328151	0.0323822	0.00733659	Significant	Significant	0.506009	0.165297	0.0146625	Not significant	Significant	1.23386	0.79826	0.423956	Not significant	Not significant	2.70348	0.242791	0.0185868	Not significant	Significant	0.838146	0.730161	0.391283	Not significant	Not significant	1.36798	0.763639	0.595321	Not significant	Not significant	1.03415	0.945717	0.871056
118504	2.65	842.526	Pos	Low confidence	Hex2Cer 32:5;O3	HexCer	0.539192	0.284211	0.184261	Not significant	Not significant	0.309121	0.0444991	0.0206527	Significant	Significant	0.290465	0.0444443	0.0113741	Significant	Significant	0.72372	0.826893	0.695969	Not significant	Not significant	1.26237	0.777775	0.359116	Not significant	Not significant	1.86242	0.722	0.446329	Not significant	Not significant	1.00329	0.995409	0.989748	Not significant	Not significant	1.34787	0.839454	0.718199	Not significant	Not significant	1.26652	0.751168	0.390821
n|13875.0	7.67	934.648	Neg	Low confidence	Hex2Cer 36:1;O2	HexCer	6.19402	0.0305225	0.00718444	Significant	Significant	9.18886	3.88e-06	4e-08	Significant	Significant	6.27053	0.0976456	0.032895	Significant	Significant	1.49974	0.259517	0.0883475	Not significant	Not significant	1.01094	0.99516	0.983257	Not significant	Not significant	1.72433	0.53497	0.218721	Not significant	Not significant	1.74563	0.580203	0.262341	Not significant	Not significant	2.58605	0.0517715	0.00139407	Significant	Significant	1.76473	0.635412	0.2493
n|47469.0	7.47	744.564	Neg	High confidence	HexCer 18:1;O2/16:0	HexCer	0.899198	0.209425	0.119743	Not significant	Not significant	1.15611	0.321318	0.217543	Not significant	Not significant	1.02724	0.8515	0.765943	Not significant	Not significant	1.00953	0.959072	0.913762	Not significant	Not significant	0.785189	0.439695	0.0205603	Not significant	Not significant	1.27569	0.18348	0.00872639	Not significant	Not significant	1.45734	0.0257756	0.00019361	Not significant	Not significant	1.28784	0.138949	0.0247643	Not significant	Not significant	1.14429	0.619487	0.238924
n|45555.0	6.53	760.559	Neg	High confidence	HexCer 18:1;O2/16:0;O	HexCer	0.862532	0.020274	0.00398608	Not significant	Not significant	0.95289	0.666752	0.582212	Not significant	Not significant	0.973456	0.762755	0.656918	Not significant	Not significant	1.00148	0.986341	0.983982	Not significant	Not significant	0.906511	0.745239	0.131718	Not significant	Not significant	1.22064	0.124739	0.00347613	Not significant	Not significant	1.37762	0.00219291	1.049e-05	Not significant	Not significant	1.22245	0.145657	0.0277313	Not significant	Not significant	1.24883	0.124919	0.0104597
3272	5.33	684.47	Neg	Low confidence	HexCer 30:3;O2	HexCer	1.196	0.545978	0.467608	Not significant	Not significant	1.66006	0.207459	0.127056	Not significant	Not significant	0.958019	0.937929	0.905695	Not significant	Not significant	1.09905	0.731914	0.565314	Not significant	Not significant	0.791826	0.868353	0.574005	Not significant	Not significant	1.34896	0.627014	0.311716	Not significant	Not significant	1.08054	0.919792	0.803167	Not significant	Not significant	1.48258	0.424889	0.209395	Not significant	Not significant	0.855598	0.874196	0.681076
79766	2.12	904.614	Pos	Low confidence	NoAbbrev: Crispin B	HexCer	1.08462	0.363616	0.270753	Not significant	Not significant	1.0136	0.940435	0.926244	Not significant	Not significant	1.58862	0.0944948	0.0309379	Significant	Significant	0.9923	0.966683	0.941244	Not significant	Not significant	1.06183	0.90968	0.63771	Not significant	Not significant	0.946924	0.812452	0.583494	Not significant	Not significant	1.38693	0.385345	0.0962044	Not significant	Not significant	0.939633	0.793129	0.631847	Not significant	Not significant	1.47269	0.382518	0.0880751
57303	2.5	496.34	Pos	High confidence	LPC 16:0	LPC	1.04231	0.800731	0.731768	Not significant	Not significant	1.22812	0.0868184	0.0446554	Not significant	Not significant	1.19049	0.110719	0.0386723	Not significant	Not significant	0.977731	0.933041	0.861612	Not significant	Not significant	0.829804	0.46026	0.0286286	Not significant	Not significant	0.989576	0.954966	0.926881	Not significant	Not significant	1.13026	0.467098	0.165384	Not significant	Not significant	0.967539	0.832585	0.70137	Not significant	Not significant	0.937891	0.780464	0.444188
55801	1.4	342.264	Pos	Low confidence	MG 16:3	MG	1.52449	0.362483	0.266693	Not significant	Not significant	1.40993	0.237045	0.153115	Not significant	Not significant	0.989263	0.976948	0.972274	Not significant	Not significant	1.17113	0.776548	0.622353	Not significant	Not significant	1.26628	0.758431	0.266529	Not significant	Not significant	1.60059	0.595937	0.277688	Not significant	Not significant	1.03865	0.931379	0.844561	Not significant	Not significant	1.8745	0.171753	0.0386239	Not significant	Significant	1.31522	0.673034	0.280163
58043	2.92	402.358	Pos	Low confidence	MG 20:1	MG	0.856669	0.72173	0.645759	Not significant	Not significant	0.447231	0.0839848	0.0427515	Significant	Significant	0.673643	0.5873	0.451806	Not significant	Not significant	1.32312	0.635102	0.463412	Not significant	Not significant	2.53442	0.439695	0.02209	Not significant	Significant	0.600954	0.707151	0.413183	Not significant	Not significant	0.472561	0.406492	0.114751	Not significant	Not significant	0.795131	0.832585	0.687751	Not significant	Not significant	1.19767	0.836033	0.618049
n|102474.0	6.79	769.511	Neg	High confidence	MGDG 16:0_16:3	MGDG	0.642108	0.149789	0.0782903	Not significant	Not significant	0.75327	0.509702	0.407274	Not significant	Not significant	0.653078	0.594793	0.462459	Not significant	Not significant	1.23701	0.675146	0.503063	Not significant	Not significant	1.05446	0.958487	0.848416	Not significant	Not significant	2.11921	0.271319	0.0240163	Not significant	Significant	2.15541	0.296155	0.052837	Not significant	Not significant	2.62149	0.171753	0.0373358	Not significant	Significant	2.27281	0.356226	0.0762805
69369	7.79	770.578	Pos	High confidence	MGDG 16:0_18:3	MGDG	0.314969	0.00082495	4.144e-05	Significant	Significant	0.292158	0.00100815	0.00017124	Significant	Significant	0.417428	0.0130208	0.00196247	Significant	Significant	0.920666	0.904458	0.815744	Not significant	Not significant	0.992552	0.993272	0.956801	Not significant	Not significant	0.80556	0.673215	0.355919	Not significant	Not significant	1.0676	0.859422	0.695007	Not significant	Not significant	0.741651	0.514926	0.274503	Not significant	Not significant	1.05965	0.917579	0.746749
n|87275.0	5.89	767.496	Neg	High confidence	MGDG 16:1_16:3	MGDG	0.652549	0.0199297	0.00384542	Significant	Significant	0.617166	0.0363547	0.0156551	Significant	Significant	0.648841	0.0857647	0.0266732	Significant	Significant	0.920633	0.796473	0.659282	Not significant	Not significant	0.973415	0.95658	0.825324	Not significant	Not significant	1.12631	0.704862	0.407485	Not significant	Not significant	1.11991	0.773945	0.435617	Not significant	Not significant	1.03692	0.886346	0.824853	Not significant	Not significant	1.09014	0.834705	0.613049
n|47890.0	7.65	797.543	Neg	High confidence	MGDG 16:1_18:2	MGDG	0.715441	0.380201	0.287425	Not significant	Not significant	0.580494	0.273885	0.180843	Not significant	Not significant	0.482331	0.149338	0.0618595	Not significant	Not significant	0.689601	0.242338	0.0706334	Not significant	Not significant	0.849913	0.913032	0.667001	Not significant	Not significant	1.26853	0.682409	0.379931	Not significant	Not significant	0.85521	0.84062	0.639515	Not significant	Not significant	0.87478	0.822687	0.669171	Not significant	Not significant	0.726854	0.745921	0.381114
n|46030.0	6.79	795.527	Neg	High confidence	MGDG 16:2_18:2	MGDG	0.551403	0.0639375	0.0243207	Significant	Significant	0.584313	0.186432	0.112841	Not significant	Not significant	0.436989	0.0944948	0.0309708	Significant	Significant	1.02095	0.965064	0.93336	Not significant	Not significant	0.96345	0.97305	0.889929	Not significant	Not significant	1.31476	0.484578	0.163584	Not significant	Not significant	1.04195	0.945689	0.882681	Not significant	Not significant	1.34231	0.45844	0.234017	Not significant	Not significant	1.00387	0.999431	0.990356
n|67510.0	7.79	823.557	Neg	High confidence	MGDG 18:1_18:3	MGDG	0.665501	0.210614	0.121909	Not significant	Not significant	0.805012	0.491711	0.389369	Not significant	Not significant	1.04963	0.901006	0.843404	Not significant	Not significant	1.22352	0.301852	0.123394	Not significant	Not significant	1.01148	0.993272	0.968497	Not significant	Not significant	0.762664	0.279239	0.0260534	Not significant	Not significant	1.20288	0.810134	0.550818	Not significant	Not significant	0.933137	0.738267	0.534292	Not significant	Not significant	1.21669	0.79879	0.541647
n|54682.0	11.55	725.605	Neg	Low confidence	NoAbbrev: alpha-N-(3-octadecanoyloxy-octadecanoyl)-L-ornithine	Other	0.916992	0.410674	0.315374	Not significant	Not significant	0.931032	0.601622	0.508068	Not significant	Not significant	0.932527	0.633313	0.519833	Not significant	Not significant	0.970864	0.885399	0.780598	Not significant	Not significant	0.956224	0.887934	0.605853	Not significant	Not significant	1.01665	0.940916	0.884641	Not significant	Not significant	1.03387	0.852534	0.671955	Not significant	Not significant	0.987028	0.939981	0.90625	Not significant	Not significant	0.988613	0.972725	0.912221
n|67150.0	5.78	669.451	Neg	High confidence	PA 16:0_18:3	PA	1.40284	0.374	0.280052	Not significant	Not significant	0.864751	0.466873	0.356298	Not significant	Not significant	0.810373	0.360528	0.237189	Not significant	Not significant	1.11112	0.452597	0.27394	Not significant	Not significant	1.80251	0.661822	0.077582	Not significant	Not significant	1.31311	0.27124	0.0228981	Not significant	Not significant	0.75854	0.773172	0.428247	Not significant	Not significant	1.45902	0.0546017	0.00182876	Not significant	Not significant	1.36727	0.459824	0.132033
n|47383.0	7.45	699.498	Neg	High confidence	PA 18:0_18:2	PA	1.64952	0.15258	0.0814005	Not significant	Not significant	1.04579	0.87832	0.829992	Not significant	Not significant	0.791273	0.252787	0.140236	Not significant	Not significant	0.972118	0.852501	0.74033	Not significant	Not significant	1.53332	0.758431	0.256736	Not significant	Not significant	1.37046	0.242359	0.017974	Not significant	Not significant	0.657406	0.480153	0.17471	Not significant	Not significant	1.33225	0.112177	0.0139805	Not significant	Not significant	1.00801	0.997363	0.972891
n|91979.0	7.1	699.498	Neg	High confidence	PA 18:0_18:2	PA	11.3204	4.087e-05	1e-06	Significant	Significant	1.40836	0.329535	0.22626	Not significant	Not significant	3.05571	0.298726	0.180093	Not significant	Not significant	0.12264	0.00044981	2.15e-06	Significant	Significant	0.985777	0.964711	0.871558	Not significant	Not significant	3.98589	0.0434665	0.00041595	Significant	Significant	1.07591	0.552716	0.228437	Not significant	Not significant	0.488829	0.555439	0.312288	Not significant	Not significant	1.06061	0.783697	0.51559
n|90094.0	6.4	697.482	Neg	High confidence	PA 18:0_18:3	PA	9.03289	9.8e-07	1e-08	Significant	Significant	0.97591	0.944404	0.933108	Not significant	Not significant	4.58707	0.00426168	0.00041801	Significant	Significant	0.106503	1.072e-05	3e-08	Significant	Significant	0.985777	0.964711	0.871558	Not significant	Not significant	2.1187	0.0393184	0.00018813	Significant	Significant	1.07591	0.552716	0.228438	Not significant	Not significant	0.225648	0.0361653	0.00077868	Significant	Significant	1.06061	0.783697	0.51559
n|42402.0	5.13	691.435	Neg	High confidence	PA 18:3_18:3	PA	1.47237	0.0593745	0.0214487	Not significant	Not significant	1.15045	0.543369	0.440777	Not significant	Not significant	1.25085	0.51979	0.379272	Not significant	Not significant	0.707252	0.214345	0.0511233	Not significant	Not significant	0.905161	0.868353	0.530189	Not significant	Not significant	1.28473	0.551483	0.236161	Not significant	Not significant	1.09144	0.838909	0.618465	Not significant	Not significant	0.908628	0.822923	0.671332	Not significant	Not significant	0.98793	0.99091	0.953563
n|50903.0	9.13	779.561	Neg	High confidence	PA 24:1_18:3	PA	1.73033	0.123013	0.0595084	Not significant	Not significant	1.17415	0.482981	0.376023	Not significant	Not significant	1.16049	0.669701	0.559153	Not significant	Not significant	1.25587	0.340541	0.152862	Not significant	Not significant	1.85076	0.590916	0.0561051	Not significant	Not significant	1.28881	0.477653	0.150838	Not significant	Not significant	0.864375	0.859422	0.697061	Not significant	Not significant	1.61858	0.112177	0.0149761	Not significant	Significant	1.59975	0.368422	0.0810882
n|38578.0	3.27	627.367	Neg	Low confidence	PA 30:4;O	PA	2.37411	0.0436708	0.0122237	Significant	Significant	2.34059	0.00914995	0.00278001	Significant	Significant	1.21336	0.659237	0.548838	Not significant	Not significant	0.987205	0.975797	0.953114	Not significant	Not significant	1.00134	0.998008	0.996494	Not significant	Not significant	1.82047	0.384676	0.0671803	Not significant	Not significant	0.930408	0.908253	0.786574	Not significant	Not significant	1.79717	0.171753	0.0383634	Not significant	Significant	0.931659	0.917579	0.780871
n|41198.0	4.64	641.417	Neg	Low confidence	PA 32:3	PA	0.23136	1.17e-06	1e-08	Significant	Significant	0.204211	1.879e-05	3.2e-07	Significant	Significant	0.217237	0.00013174	3.47e-06	Significant	Significant	0.869165	0.452597	0.27373	Not significant	Not significant	0.984714	0.964711	0.871879	Not significant	Not significant	1.073	0.688167	0.393474	Not significant	Not significant	1.0075	0.968848	0.947501	Not significant	Not significant	0.932613	0.738267	0.55011	Not significant	Not significant	0.992099	0.99091	0.949559
n|47955.0	7.66	661.482	Neg	Low confidence	PA 33:0	PA	2.15592	0.0848704	0.0356555	Significant	Significant	3.51525	0.00111181	0.00019417	Significant	Significant	1.50644	0.386892	0.260087	Not significant	Not significant	1.34289	0.372659	0.202263	Not significant	Not significant	0.8236	0.868353	0.572016	Not significant	Not significant	1.74656	0.426265	0.11561	Not significant	Not significant	1.2204	0.779461	0.497886	Not significant	Not significant	2.34544	0.0569185	0.00268806	Significant	Significant	1.00512	0.999431	0.988591
n|73425.0	6.65	659.466	Neg	Low confidence	PA 33:1	PA	1.39323	0.210614	0.121935	Not significant	Not significant	1.13145	0.580861	0.484977	Not significant	Not significant	1.05567	0.862936	0.792745	Not significant	Not significant	0.958144	0.698133	0.532786	Not significant	Not significant	1.17982	0.868353	0.568202	Not significant	Not significant	1.27686	0.390092	0.0793249	Not significant	Not significant	0.967503	0.951085	0.905578	Not significant	Not significant	1.22342	0.358659	0.16004	Not significant	Not significant	1.14148	0.817433	0.578852
n|46778.0	7.17	659.466	Neg	Low confidence	PA 33:1	PA	2.84739	0.0431225	0.0117607	Significant	Significant	3.41504	0.00347016	0.00082364	Significant	Significant	1.9369	0.28683	0.16949	Not significant	Not significant	1.39425	0.375998	0.206889	Not significant	Not significant	1.1625	0.868353	0.58016	Not significant	Not significant	1.44941	0.633471	0.326921	Not significant	Not significant	0.985946	0.970431	0.955993	Not significant	Not significant	2.02084	0.174395	0.0423608	Not significant	Significant	1.14616	0.780464	0.496696
n|41345.0	4.67	703.456	Neg	Low confidence	PA 33:2	PA	1.69898	0.0537618	0.0187972	Significant	Significant	1.71208	0.102527	0.0549425	Not significant	Not significant	1.86478	0.0238068	0.00455894	Significant	Significant	0.764459	0.370775	0.183614	Not significant	Not significant	0.758608	0.758431	0.303578	Not significant	Not significant	1.05746	0.863061	0.710333	Not significant	Not significant	1.16066	0.81256	0.55985	Not significant	Not significant	0.808384	0.45844	0.234704	Not significant	Not significant	0.880484	0.860714	0.653052
n|40221.0	4.14	703.456	Neg	Low confidence	PA 33:2	PA	1.39948	0.2424	0.147654	Not significant	Not significant	1.87527	0.0444991	0.0201269	Significant	Significant	2.04823	0.0111255	0.00159696	Significant	Significant	0.83625	0.63313	0.455914	Not significant	Not significant	0.624078	0.439695	0.0202882	Not significant	Significant	0.844163	0.682409	0.378117	Not significant	Not significant	1.23549	0.617002	0.298168	Not significant	Not significant	0.705931	0.247295	0.0833213	Not significant	Not significant	0.771044	0.568419	0.201259
n|40766.0	4.4	701.441	Neg	Low confidence	PA 33:3	PA	1.87623	0.0184814	0.00344868	Significant	Significant	1.73385	0.0907445	0.0475432	Significant	Significant	1.93176	0.0187831	0.00323536	Significant	Significant	0.774848	0.372659	0.202377	Not significant	Not significant	0.838479	0.79826	0.422735	Not significant	Not significant	1.17575	0.587814	0.270001	Not significant	Not significant	1.21054	0.768238	0.420877	Not significant	Not significant	0.911024	0.793129	0.627814	Not significant	Not significant	1.01501	0.99091	0.951811
n|73084.0	3.69	701.44	Neg	Low confidence	PA 33:3	PA	1.76778	0.0305225	0.0073337	Significant	Significant	2.00143	0.0501491	0.0237111	Significant	Significant	2.23023	0.00330763	0.00026472	Significant	Significant	0.829037	0.595778	0.413339	Not significant	Not significant	0.732252	0.439695	0.019376	Not significant	Not significant	1.02669	0.936377	0.869826	Not significant	Not significant	1.29527	0.385345	0.0988023	Not significant	Not significant	0.851164	0.65925	0.427232	Not significant	Not significant	0.948466	0.917579	0.770396
n|93511.0	3.71	717.435	Neg	Low confidence	PA 33:3;O	PA	2.11235	0.00366276	0.00039432	Significant	Significant	1.30701	0.417642	0.301741	Not significant	Not significant	2.42846	0.00023785	7.4e-06	Significant	Significant	0.526777	0.10469	0.00475866	Not significant	Significant	0.85136	0.784716	0.387233	Not significant	Not significant	1.05505	0.833033	0.635963	Not significant	Not significant	1.21293	0.6143	0.295393	Not significant	Not significant	0.555773	0.0619308	0.00340767	Significant	Significant	1.03264	0.944741	0.863933
n|61746.0	4.85	699.424	Neg	Low confidence	PA 33:4	PA	0.655783	0.151348	0.079657	Not significant	Not significant	0.764734	0.271042	0.178317	Not significant	Not significant	0.718402	0.0323822	0.00735958	Not significant	Not significant	1.20976	0.675146	0.503936	Not significant	Not significant	1.03741	0.954006	0.803374	Not significant	Not significant	1.03206	0.952107	0.910483	Not significant	Not significant	1.13061	0.502383	0.187492	Not significant	Not significant	1.24855	0.349899	0.154022	Not significant	Not significant	1.1729	0.718814	0.346452
n|46650.0	7.15	721.503	Neg	Low confidence	PA 34:0	PA	0.922341	0.402219	0.307919	Not significant	Not significant	0.903817	0.69391	0.609246	Not significant	Not significant	1.04315	0.735249	0.63147	Not significant	Not significant	1.00397	0.986341	0.983188	Not significant	Not significant	1.02455	0.95658	0.823457	Not significant	Not significant	1.06855	0.722	0.459454	Not significant	Not significant	1.20851	0.237688	0.0255885	Not significant	Not significant	1.07279	0.839554	0.727078	Not significant	Not significant	1.23817	0.338051	0.067125
4970	7.78	692.523	Pos	Low confidence	PA 34:1	PA	1.28739	0.0890569	0.0381368	Not significant	Not significant	1.60665	0.0637127	0.030637	Significant	Significant	1.04659	0.860263	0.786173	Not significant	Not significant	1.2868	0.350048	0.161625	Not significant	Not significant	1.03109	0.95658	0.826137	Not significant	Not significant	1.08089	0.81504	0.620054	Not significant	Not significant	0.878719	0.6143	0.295214	Not significant	Not significant	1.39089	0.320343	0.134115	Not significant	Not significant	0.906039	0.780464	0.438128
10649	4.68	671.465	Pos	Low confidence	PA 34:3	PA	0.749192	0.524012	0.44378	Not significant	Not significant	0.617878	0.336996	0.234156	Not significant	Not significant	0.481259	0.00111522	6.937e-05	Significant	Significant	0.705176	0.364226	0.174271	Not significant	Not significant	0.855043	0.924596	0.710037	Not significant	Not significant	1.29739	0.412052	0.10414	Not significant	Not significant	0.833405	0.809597	0.542688	Not significant	Not significant	0.914888	0.839554	0.726284	Not significant	Not significant	0.712597	0.538018	0.185346
n|42007.0	4.98	685.446	Neg	Low confidence	PA 34:3;O	PA	0.736472	0.0645597	0.0251656	Not significant	Not significant	0.93227	0.740749	0.66632	Not significant	Not significant	1.27397	0.280887	0.162619	Not significant	Not significant	0.926277	0.704165	0.539074	Not significant	Not significant	0.731738	0.590916	0.0542953	Not significant	Not significant	0.533874	0.18099	0.00736082	Not significant	Significant	0.923509	0.773945	0.434629	Not significant	Not significant	0.494515	0.0569185	0.002907	Significant	Significant	0.675767	0.17711	0.0203379
n|40781.0	4.42	685.446	Neg	Low confidence	PA 34:3;O	PA	1.73115	0.0218726	0.00450011	Significant	Significant	1.26116	0.427748	0.31342	Not significant	Not significant	1.03985	0.911032	0.860903	Not significant	Not significant	0.668269	0.214345	0.0431214	Not significant	Not significant	0.917312	0.910011	0.648769	Not significant	Not significant	1.74543	0.174836	0.006274	Not significant	Significant	1.04842	0.922924	0.81915	Not significant	Not significant	1.16641	0.738267	0.544374	Not significant	Not significant	0.961727	0.917579	0.827653
n|71238.0	4.2	683.43	Neg	Low confidence	PA 34:4;O	PA	1.21392	0.309484	0.208315	Not significant	Not significant	1.29804	0.427748	0.315183	Not significant	Not significant	1.44589	0.187048	0.0877069	Not significant	Not significant	0.939572	0.878459	0.771279	Not significant	Not significant	0.878679	0.845264	0.477974	Not significant	Not significant	0.958214	0.918173	0.811592	Not significant	Not significant	1.14133	0.773172	0.428669	Not significant	Not significant	0.900311	0.813539	0.651999	Not significant	Not significant	1.00286	0.999431	0.989058
n|40839.0	4.44	683.43	Neg	Low confidence	PA 34:4;O	PA	1.8194	0.0514538	0.0173564	Significant	Significant	1.72874	0.00984164	0.00313143	Significant	Significant	1.56632	0.0976456	0.0329379	Significant	Significant	0.802363	0.444812	0.263908	Not significant	Not significant	0.844444	0.758431	0.315932	Not significant	Not significant	1.35629	0.478011	0.152805	Not significant	Not significant	1.16762	0.773172	0.429129	Not significant	Not significant	1.08824	0.755266	0.579042	Not significant	Not significant	0.985994	0.987948	0.941178
n|42483.0	5.24	665.418	Neg	Low confidence	PA 34:5	PA	0.231877	1.818e-05	3.5e-07	Significant	Significant	0.242378	3.59e-06	3e-08	Significant	Significant	0.202882	9.508e-05	2.05e-06	Significant	Significant	0.888288	0.433374	0.253495	Not significant	Not significant	0.849803	0.745239	0.118395	Not significant	Not significant	1.28415	0.226366	0.0146217	Not significant	Not significant	1.12358	0.671356	0.345315	Not significant	Not significant	1.1407	0.266451	0.0922781	Not significant	Not significant	0.954819	0.874196	0.685166
n|41982.0	5.01	681.413	Neg	Low confidence	PA 34:5;O	PA	0.244887	2.187e-05	4.7e-07	Significant	Significant	0.210661	3.057e-05	9.5e-07	Significant	Significant	0.217143	0.00036826	1.322e-05	Significant	Significant	0.781748	0.200905	0.0311353	Not significant	Not significant	0.908757	0.79826	0.415321	Not significant	Not significant	1.06346	0.801655	0.569597	Not significant	Not significant	0.942975	0.852534	0.670336	Not significant	Not significant	0.831354	0.246321	0.0813214	Not significant	Not significant	0.856935	0.692124	0.2997
n|39861.0	3.92	681.414	Neg	Low confidence	PA 34:5;O	PA	1.50797	0.158519	0.084948	Not significant	Not significant	1.74675	0.0707907	0.0345486	Significant	Significant	1.67979	0.0925998	0.029242	Significant	Significant	0.886421	0.761748	0.594091	Not significant	Not significant	0.765248	0.758431	0.219316	Not significant	Not significant	0.993743	0.980005	0.977119	Not significant	Not significant	1.10697	0.820451	0.584915	Not significant	Not significant	0.880874	0.738267	0.537085	Not significant	Not significant	0.847108	0.780464	0.492887
n|101200.0	7.71	735.519	Neg	Low confidence	PA 35:0	PA	0.981233	0.88644	0.848268	Not significant	Not significant	0.981889	0.900311	0.874464	Not significant	Not significant	1.2089	0.0845643	0.0258953	Not significant	Not significant	1.03366	0.8641	0.756605	Not significant	Not significant	1.03297	0.941405	0.766725	Not significant	Not significant	0.934905	0.722	0.453553	Not significant	Not significant	1.15182	0.422611	0.128809	Not significant	Not significant	0.966374	0.832585	0.705108	Not significant	Not significant	1.1898	0.459824	0.12938
n|50556.0	8.96	689.514	Neg	Low confidence	PA 35:0	PA	2.99547	0.0613512	0.0230434	Significant	Significant	4.04474	0.00064251	8.454e-05	Significant	Significant	1.96757	0.248959	0.132017	Not significant	Not significant	1.49159	0.300722	0.121584	Not significant	Not significant	1.10465	0.943616	0.785932	Not significant	Not significant	1.29733	0.752285	0.498524	Not significant	Not significant	0.852146	0.838909	0.615279	Not significant	Not significant	1.93508	0.145657	0.0275603	Not significant	Significant	0.941322	0.917579	0.820317
n|47076.0	7.29	733.503	Neg	Low confidence	PA 35:1	PA	0.836447	0.0478589	0.0158003	Not significant	Not significant	0.709697	0.0155181	0.00553157	Not significant	Not significant	0.949005	0.598954	0.470714	Not significant	Not significant	0.871361	0.307317	0.12936	Not significant	Not significant	1.02698	0.935834	0.749762	Not significant	Not significant	1.11788	0.484578	0.173641	Not significant	Not significant	1.26831	0.0616293	0.00132695	Not significant	Not significant	0.974073	0.881197	0.794293	Not significant	Not significant	1.30253	0.110241	0.00712084
n|48139.0	7.75	687.498	Neg	Low confidence	PA 35:1	PA	1.54069	0.110638	0.0510843	Not significant	Not significant	2.63597	0.00349859	0.00084535	Significant	Significant	0.814547	0.509596	0.370615	Not significant	Not significant	1.13484	0.615348	0.438693	Not significant	Not significant	0.663302	0.758431	0.178294	Not significant	Not significant	1.42994	0.484578	0.166179	Not significant	Not significant	0.755992	0.385345	0.101282	Not significant	Not significant	1.62275	0.174122	0.0401962	Not significant	Significant	0.501451	0.117343	0.00898317
n|49606.0	8.43	687.498	Neg	Low confidence	PA 35:1	PA	2.49049	0.0532294	0.0182138	Significant	Significant	3.35532	0.00098835	0.00015605	Significant	Significant	1.68044	0.320716	0.200256	Not significant	Not significant	1.47983	0.267144	0.0941185	Not significant	Not significant	1.0984	0.935834	0.753519	Not significant	Not significant	1.24925	0.774409	0.524301	Not significant	Not significant	0.842921	0.787896	0.518353	Not significant	Not significant	1.84867	0.171753	0.0365825	Not significant	Significant	0.925868	0.917579	0.736925
n|46982.0	7.28	685.482	Neg	Low confidence	PA 35:2	PA	1.78576	0.0994295	0.0444816	Significant	Significant	2.31928	0.00499687	0.00129106	Significant	Significant	0.999193	0.99782	0.99782	Not significant	Not significant	1.22854	0.512251	0.326569	Not significant	Not significant	0.945926	0.95658	0.817959	Not significant	Not significant	1.20544	0.789106	0.547384	Not significant	Not significant	0.674488	0.362893	0.0823968	Not significant	Not significant	1.48093	0.352337	0.155939	Not significant	Not significant	0.638016	0.24758	0.0361301
n|44601.0	6.2	683.466	Neg	Low confidence	PA 35:3	PA	1.27793	0.239176	0.14362	Not significant	Not significant	0.91145	0.601622	0.506948	Not significant	Not significant	0.852445	0.346829	0.224858	Not significant	Not significant	0.902344	0.372659	0.190984	Not significant	Not significant	1.26516	0.758431	0.259824	Not significant	Not significant	1.39174	0.124739	0.00387945	Not significant	Not significant	0.928364	0.859422	0.694585	Not significant	Not significant	1.25583	0.124772	0.0197008	Not significant	Not significant	1.17453	0.713031	0.332252
n|45317.0	6.47	683.466	Neg	Low confidence	PA 35:3	PA	1.65338	0.185647	0.101706	Not significant	Not significant	1.97589	0.0501491	0.0237029	Significant	Significant	0.955045	0.914925	0.868138	Not significant	Not significant	1.38787	0.372142	0.18518	Not significant	Not significant	1.16134	0.910011	0.648918	Not significant	Not significant	1.20754	0.769194	0.513409	Not significant	Not significant	0.697509	0.516147	0.200038	Not significant	Not significant	1.6759	0.232748	0.0744546	Not significant	Not significant	0.810048	0.780464	0.430871
n|61705.0	4.78	699.461	Neg	Low confidence	PA 35:3;O	PA	1.72422	0.100612	0.0457328	Not significant	Significant	1.03547	0.878933	0.83359	Not significant	Not significant	0.969896	0.925735	0.885157	Not significant	Not significant	0.942105	0.800815	0.664791	Not significant	Not significant	1.56875	0.745239	0.129787	Not significant	Not significant	1.4374	0.390092	0.0768466	Not significant	Not significant	0.80856	0.775878	0.459085	Not significant	Not significant	1.35418	0.316285	0.130146	Not significant	Not significant	1.26843	0.581134	0.208809
n|40855.0	4.5	699.462	Neg	Low confidence	PA 35:3;O	PA	2.75739	0.0934599	0.0404695	Significant	Significant	1.27982	0.336996	0.235213	Not significant	Not significant	1.04631	0.946872	0.919689	Not significant	Not significant	0.952671	0.856059	0.745467	Not significant	Not significant	2.05254	0.758431	0.213734	Not significant	Not significant	1.57715	0.476477	0.141906	Not significant	Not significant	0.598458	0.775878	0.450072	Not significant	Not significant	1.5025	0.361734	0.163559	Not significant	Not significant	1.22836	0.812354	0.569425
n|61557.0	4.51	697.446	Neg	Low confidence	PA 35:4;O	PA	1.99318	0.0305225	0.00718905	Significant	Significant	1.41456	0.167343	0.0984841	Not significant	Not significant	1.3259	0.441164	0.305015	Not significant	Not significant	1.01571	0.959072	0.912863	Not significant	Not significant	1.43118	0.758431	0.247259	Not significant	Not significant	1.55696	0.372014	0.060519	Not significant	Not significant	1.03571	0.945689	0.892315	Not significant	Not significant	1.58141	0.156435	0.0310625	Not significant	Significant	1.48229	0.522387	0.172463
n|89470.0	3.97	725.44	Neg	Low confidence	PA 35:5	PA	2.20868	0.00340485	0.00034152	Significant	Significant	1.71282	0.0400182	0.0176157	Significant	Significant	1.92279	0.00549163	0.00060434	Significant	Significant	0.671138	0.200905	0.0316345	Not significant	Not significant	0.865434	0.784716	0.370908	Not significant	Not significant	1.27013	0.412052	0.0964622	Not significant	Not significant	1.10572	0.81154	0.555264	Not significant	Not significant	0.852431	0.550156	0.301401	Not significant	Not significant	0.95693	0.917579	0.815602
n|40162.0	4.13	695.43	Neg	Low confidence	PA 35:5;O	PA	1.20394	0.625361	0.549061	Not significant	Not significant	1.19752	0.427748	0.311545	Not significant	Not significant	0.908518	0.822273	0.725882	Not significant	Not significant	1.17431	0.58286	0.398799	Not significant	Not significant	1.18061	0.868353	0.579564	Not significant	Not significant	1.2727	0.704862	0.408078	Not significant	Not significant	0.960409	0.945689	0.892567	Not significant	Not significant	1.49455	0.232748	0.0715408	Not significant	Not significant	1.13387	0.821744	0.589212
n|39940.0	4	695.43	Neg	Low confidence	PA 35:5;O	PA	1.77053	0.0599668	0.022093	Significant	Significant	1.7259	0.017451	0.00634726	Significant	Significant	1.25462	0.553853	0.418456	Not significant	Not significant	1.07657	0.775599	0.619665	Not significant	Not significant	1.10441	0.924596	0.708309	Not significant	Not significant	1.39241	0.484578	0.178759	Not significant	Not significant	0.986675	0.970431	0.956501	Not significant	Not significant	1.49903	0.232748	0.0751697	Not significant	Not significant	1.08969	0.874196	0.684891
n|3148.0	5.91	695.466	Neg	Low confidence	PA 36:4	PA	1.54331	0.267175	0.17002	Not significant	Not significant	0.552545	0.181735	0.108693	Not significant	Not significant	0.703608	0.398106	0.269531	Not significant	Not significant	0.622573	0.214345	0.0489938	Not significant	Significant	1.73891	0.758431	0.180016	Not significant	Not significant	1.37319	0.412052	0.106957	Not significant	Not significant	0.626047	0.580203	0.253347	Not significant	Not significant	0.854909	0.763639	0.595565	Not significant	Not significant	1.08864	0.917579	0.79336
n|61959.0	5.36	711.46	Neg	Low confidence	PA 36:4;O	PA	0.137485	1e-08	0	Significant	Significant	0.156423	1.879e-05	3.6e-07	Significant	Significant	0.140298	1.298e-05	1.2e-07	Significant	Significant	1.12465	0.679209	0.510219	Not significant	Not significant	0.988491	0.974169	0.897261	Not significant	Not significant	1.02247	0.904855	0.790125	Not significant	Not significant	1.0434	0.838909	0.622158	Not significant	Not significant	1.14993	0.65925	0.427408	Not significant	Not significant	1.03139	0.917579	0.787822
10793	5.1	711.461	Neg	Low confidence	PA 36:4;O	PA	1.03008	0.854179	0.803299	Not significant	Not significant	0.755477	0.734228	0.656941	Not significant	Not significant	0.98441	0.936576	0.900727	Not significant	Not significant	0.732408	0.165297	0.016747	Not significant	Not significant	0.998624	0.998008	0.998008	Not significant	Not significant	0.926095	0.812452	0.599569	Not significant	Not significant	0.885037	0.531252	0.214631	Not significant	Not significant	0.678279	0.120602	0.0178003	Not significant	Not significant	0.883819	0.917579	0.811401
n|67682.0	8.51	775.551	Neg	Low confidence	PA 38:1	PA	1.56159	0.0645597	0.0252337	Significant	Significant	1.69328	0.298332	0.199126	Not significant	Not significant	1.62649	0.136625	0.0529503	Not significant	Not significant	1.10104	0.8641	0.756173	Not significant	Not significant	1.01541	0.993272	0.954496	Not significant	Not significant	0.744582	0.531786	0.209916	Not significant	Not significant	0.775526	0.385345	0.100237	Not significant	Not significant	0.819815	0.738267	0.536029	Not significant	Not significant	0.787478	0.670924	0.277679
91962	5.05	741.507	Pos	Low confidence	PA 38:4;O	PA	2.63919	0.0181255	0.00331439	Significant	Significant	2.44761	0.007764	0.00219175	Significant	Significant	3.44852	0.00099692	5.962e-05	Significant	Significant	1.01872	0.965064	0.93505	Not significant	Not significant	1.09846	0.836979	0.466035	Not significant	Not significant	0.954771	0.918173	0.818824	Not significant	Not significant	1.24756	0.531252	0.209316	Not significant	Not significant	0.972642	0.925924	0.883836	Not significant	Not significant	1.37039	0.24822	0.0436797
67582	6.87	774.601	Pos	Low confidence	PA 40:2	PA	3.72385	0.0455089	0.0134915	Significant	Significant	0.755733	0.483064	0.378356	Not significant	Not significant	1.21521	0.862936	0.792721	Not significant	Not significant	1.15901	0.761748	0.592915	Not significant	Not significant	5.71096	0.354698	0.00645457	Not significant	Significant	1.81351	0.484578	0.180215	Not significant	Not significant	0.591806	0.813316	0.562317	Not significant	Not significant	2.10187	0.171753	0.0385855	Not significant	Significant	3.37978	0.24822	0.0443972
120118	4.69	765.507	Pos	Low confidence	PA 40:6;O	PA	2.52869	0.0314904	0.00775306	Significant	Significant	2.34742	0.00499687	0.00127975	Significant	Significant	3.16352	0.00303672	0.00022521	Significant	Significant	1.02366	0.959072	0.920067	Not significant	Not significant	1.10271	0.79826	0.419978	Not significant	Not significant	0.965204	0.937391	0.874599	Not significant	Not significant	1.20752	0.653938	0.331662	Not significant	Not significant	0.988038	0.966804	0.948301	Not significant	Not significant	1.33154	0.382337	0.0859801
103655	4.31	763.492	Pos	Low confidence	PA 40:7;O	PA	2.97314	0.0382521	0.0101579	Significant	Significant	2.19482	0.00891893	0.00265313	Significant	Significant	3.47558	0.00714445	0.00090588	Significant	Significant	0.968947	0.958861	0.902877	Not significant	Not significant	1.31255	0.758431	0.160046	Not significant	Not significant	0.981798	0.965332	0.945735	Not significant	Not significant	1.14772	0.779461	0.497319	Not significant	Not significant	0.951311	0.885486	0.81138	Not significant	Not significant	1.50644	0.351005	0.0734613
7518	10.62	781.576	Neg	Low confidence	PA 42:3	PA	1.93028	0.107042	0.0489116	Not significant	Significant	2.35456	0.0284286	0.0114939	Significant	Significant	1.4879	0.543986	0.404521	Not significant	Not significant	1.43558	0.256525	0.0846902	Not significant	Not significant	1.1769	0.934085	0.737715	Not significant	Not significant	1.68917	0.38908	0.0688803	Not significant	Not significant	1.30204	0.838988	0.624325	Not significant	Not significant	2.42494	0.0646213	0.00373794	Significant	Significant	1.53237	0.780464	0.445137
102397	7.77	732.554	Pos	High confidence	PC 14:0_18:1	PC	0.412942	0.0003738	1.52e-05	Significant	Significant	0.293443	0.00020114	1.78e-05	Significant	Significant	0.538018	0.00575431	0.00064702	Significant	Significant	0.75266	0.425199	0.243116	Not significant	Not significant	1.05916	0.884769	0.601135	Not significant	Not significant	0.701876	0.439508	0.123942	Not significant	Not significant	0.914466	0.642257	0.319592	Not significant	Not significant	0.528274	0.112177	0.014	Not significant	Significant	0.968571	0.917579	0.782759
65898	6.2	728.523	Pos	High confidence	PC 14:1_18:2	PC	1.11068	0.715168	0.638176	Not significant	Not significant	1.00827	0.971782	0.967533	Not significant	Not significant	0.988667	0.971597	0.96121	Not significant	Not significant	1.16072	0.479803	0.297295	Not significant	Not significant	1.27862	0.784716	0.372706	Not significant	Not significant	1.01508	0.952514	0.916054	Not significant	Not significant	0.903571	0.879641	0.732333	Not significant	Not significant	1.17823	0.614037	0.381937	Not significant	Not significant	1.15532	0.804898	0.560348
70947	9.01	760.586	Pos	High confidence	PC 16:0_18:1	PC	0.373346	0.00495663	0.00054547	Significant	Significant	0.22867	0.00073341	0.00010122	Significant	Significant	0.443664	0.00054745	2.57e-05	Significant	Significant	0.605396	0.259517	0.0900239	Not significant	Not significant	0.988422	0.993272	0.94748	Not significant	Not significant	0.66179	0.412052	0.107362	Not significant	Not significant	0.786435	0.315397	0.0628063	Not significant	Not significant	0.400645	0.0662	0.00522631	Significant	Significant	0.77733	0.33732	0.0661728
67850	7.11	756.554	Pos	High confidence	PC 16:0_18:3	PC	0.412276	0.0074904	0.00094037	Significant	Significant	0.202548	5.768e-05	2.87e-06	Significant	Significant	0.664917	0.103833	0.0357701	Not significant	Significant	0.60891	0.345092	0.15686	Not significant	Not significant	1.2394	0.745239	0.126951	Not significant	Not significant	0.765501	0.677527	0.366318	Not significant	Not significant	1.2346	0.420895	0.125517	Not significant	Not significant	0.466121	0.161911	0.0325371	Not significant	Significant	1.53016	0.091213	0.00305498
69483	7.93	758.57	Pos	High confidence	PC 16:1_18:1	PC	0.434903	0.00340485	0.00034211	Significant	Significant	0.197021	4.891e-05	1.99e-06	Significant	Significant	0.649066	0.0682241	0.0192594	Significant	Significant	0.529518	0.297638	0.117489	Not significant	Not significant	1.16886	0.745239	0.125857	Not significant	Not significant	0.7654	0.682409	0.383651	Not significant	Not significant	1.14231	0.362893	0.0813738	Not significant	Not significant	0.405293	0.134203	0.0222583	Not significant	Significant	1.3352	0.113777	0.00789362
104071	8.13	758.57	Pos	High confidence	PC 16:1_18:1	PC	0.489864	0.00096492	6.002e-05	Significant	Significant	0.240902	8.96e-05	5.57e-06	Significant	Significant	0.665535	0.0141668	0.00227488	Significant	Significant	0.579817	0.238928	0.0680201	Not significant	Not significant	1.17903	0.740715	0.101007	Not significant	Not significant	0.771544	0.484578	0.180501	Not significant	Not significant	1.04823	0.775878	0.458448	Not significant	Not significant	0.447354	0.0678196	0.00551642	Significant	Significant	1.23589	0.24822	0.0399999
88287	7.74	790.632	Pos	High confidence	PC 18:0_18:0	PC	1.10574	0.766003	0.690869	Not significant	Not significant	1.49485	0.16344	0.095796	Not significant	Not significant	1.05191	0.937929	0.906515	Not significant	Not significant	1.66632	0.24594	0.077951	Not significant	Not significant	1.23259	0.758431	0.238038	Not significant	Not significant	0.776896	0.812452	0.612717	Not significant	Not significant	0.739076	0.382281	0.0914548	Not significant	Not significant	1.29456	0.738267	0.533497	Not significant	Not significant	0.910974	0.780464	0.494568
95562	10.53	788.617	Pos	High confidence	PC 18:0_18:1	PC	0.467641	0.00630863	0.00073953	Significant	Significant	0.292496	0.0002958	3.184e-05	Significant	Significant	0.521909	0.00158963	0.00010268	Significant	Significant	0.632367	0.219007	0.058972	Not significant	Not significant	1.01103	0.993156	0.938509	Not significant	Not significant	0.707871	0.412052	0.106902	Not significant	Not significant	0.790016	0.279807	0.038963	Not significant	Not significant	0.447634	0.0646213	0.00453039	Significant	Significant	0.798726	0.24822	0.0431236
71167	9.34	786.601	Pos	High confidence	PC 18:1_18:1	PC	0.47174	0.00180992	0.00015588	Significant	Significant	0.229271	0.00149127	0.00029255	Significant	Significant	0.619627	0.0339806	0.00783301	Significant	Significant	0.590172	0.284107	0.106031	Not significant	Not significant	1.21432	0.758431	0.252962	Not significant	Not significant	0.818701	0.722	0.444246	Not significant	Not significant	1.07536	0.630188	0.31156	Not significant	Not significant	0.483175	0.171545	0.0357044	Not significant	Significant	1.30582	0.459824	0.132507
104180	9.15	786.601	Pos	High confidence	PC 18:1_18:1	PC	0.462104	0.0274652	0.00597927	Significant	Significant	0.275826	0.0124661	0.00426472	Significant	Significant	0.445992	0.00099175	5.35e-05	Significant	Significant	0.466647	0.200905	0.0302934	Not significant	Significant	0.781795	0.758431	0.307605	Not significant	Not significant	0.664658	0.412052	0.0953906	Not significant	Not significant	0.641484	0.123839	0.00692636	Not significant	Significant	0.310161	0.0569185	0.00267217	Significant	Significant	0.501509	0.0402549	0.00072639
n|92234.0	8.1	828.577	Neg	High confidence	PC 18:1_18:2	PC	0.406549	0.0599668	0.0220626	Significant	Significant	0.235474	0.00100061	0.00016732	Significant	Significant	0.386291	0.00371823	0.00032913	Significant	Significant	0.730967	0.635102	0.462743	Not significant	Not significant	1.26202	0.758431	0.315104	Not significant	Not significant	0.744514	0.709459	0.419226	Not significant	Not significant	0.707415	0.385345	0.0996835	Not significant	Not significant	0.544214	0.272624	0.0997882	Not significant	Not significant	0.892772	0.780464	0.480484
68071	7.21	782.569	Pos	High confidence	PC 18:2_18:2	PC	0.660094	0.402219	0.306468	Not significant	Not significant	0.23731	0.0720578	0.0353394	Significant	Significant	0.238931	0.00397727	0.00036157	Significant	Significant	0.483794	0.224712	0.0612851	Not significant	Not significant	1.34571	0.865722	0.511765	Not significant	Not significant	1.96329	0.484578	0.169004	Not significant	Not significant	0.710643	0.545853	0.221998	Not significant	Not significant	0.949829	0.961902	0.940957	Not significant	Not significant	0.956316	0.955072	0.888811
88229	7.11	782.569	Pos	High confidence	PC 18:2_18:2	PC	0.630427	0.265575	0.167416	Not significant	Not significant	0.275235	0.00834104	0.0023746	Significant	Significant	0.763583	0.252787	0.135737	Not significant	Not significant	0.576202	0.31132	0.134061	Not significant	Not significant	1.31979	0.760271	0.326725	Not significant	Not significant	0.750039	0.627014	0.312231	Not significant	Not significant	0.908459	0.852534	0.660483	Not significant	Not significant	0.432174	0.13855	0.0238651	Not significant	Significant	1.19898	0.730744	0.36712
66456	6.38	780.554	Pos	High confidence	PC 18:2_18:3	PC	0.45504	0.0133717	0.00204734	Significant	Significant	0.22545	0.00021277	2.036e-05	Significant	Significant	0.67462	0.124881	0.0457099	Not significant	Not significant	0.608344	0.372659	0.194596	Not significant	Not significant	1.22786	0.758431	0.153538	Not significant	Not significant	0.833963	0.789106	0.547466	Not significant	Not significant	1.23639	0.391571	0.104923	Not significant	Not significant	0.507337	0.232748	0.0738752	Not significant	Not significant	1.51811	0.0997294	0.00499082
65132	5.76	778.539	Pos	High confidence	PC 18:3_18:3	PC	0.486526	0.0199297	0.00386198	Significant	Significant	0.237755	0.00025141	2.586e-05	Significant	Significant	0.658108	0.0948523	0.0313149	Significant	Significant	0.667774	0.433374	0.253031	Not significant	Not significant	1.36649	0.568144	0.0475719	Not significant	Not significant	0.936208	0.921499	0.828908	Not significant	Not significant	1.26638	0.315397	0.0619678	Not significant	Not significant	0.625176	0.360103	0.16196	Not significant	Not significant	1.7305	0.0551475	0.00158318
n|99970.0	9.7	858.624	Neg	High confidence	PC 20:0_18:2	PC	0.348701	0.0074904	0.00096902	Significant	Significant	0.220747	0.0004004	4.694e-05	Significant	Significant	0.759906	0.473943	0.335615	Not significant	Not significant	0.562145	0.3256	0.14099	Not significant	Not significant	0.887988	0.86026	0.498045	Not significant	Not significant	0.744736	0.675378	0.363541	Not significant	Not significant	1.62296	0.279807	0.0415592	Not significant	Significant	0.41865	0.112177	0.0138068	Not significant	Significant	1.44117	0.439916	0.113428
65235	5.85	700.491	Pos	Low confidence	PC 30:3	PC	1.33061	0.432917	0.343848	Not significant	Not significant	1.75346	0.233938	0.150548	Not significant	Not significant	0.920787	0.901006	0.844963	Not significant	Not significant	1.66602	0.300355	0.120385	Not significant	Not significant	1.26426	0.868353	0.580424	Not significant	Not significant	1.17652	0.839479	0.656304	Not significant	Not significant	0.814154	0.816742	0.576654	Not significant	Not significant	1.9601	0.278575	0.102985	Not significant	Not significant	1.0293	0.987948	0.943041
120402	9.06	734.57	Pos	Low confidence	PC 32:0	PC	0.783693	0.432917	0.340122	Not significant	Not significant	0.954474	0.878933	0.835994	Not significant	Not significant	0.588444	0.194513	0.0922449	Not significant	Not significant	1.2945	0.393537	0.220305	Not significant	Not significant	1.06288	0.95658	0.813348	Not significant	Not significant	0.977137	0.954966	0.927551	Not significant	Not significant	0.733693	0.60708	0.27885	Not significant	Not significant	1.2649	0.646599	0.416113	Not significant	Not significant	0.779827	0.694193	0.317203
69043	7.67	732.554	Pos	Low confidence	PC 32:1	PC	0.774735	0.432917	0.34248	Not significant	Not significant	0.281413	0.00044718	5.456e-05	Significant	Significant	1.33574	0.290483	0.173734	Not significant	Not significant	0.425774	0.25349	0.0821279	Not significant	Not significant	1.17217	0.758431	0.200002	Not significant	Not significant	0.648276	0.484578	0.168131	Not significant	Not significant	1.11771	0.711432	0.373368	Not significant	Not significant	0.276019	0.0569185	0.00221747	Significant	Significant	1.31014	0.207219	0.0282571
69777	8.06	732.553	Pos	Low confidence	PC 32:1	PC	1.32185	0.324094	0.2233	Not significant	Not significant	1.14226	0.610268	0.520125	Not significant	Not significant	0.952263	0.868875	0.802358	Not significant	Not significant	1.21178	0.372659	0.191012	Not significant	Not significant	1.40229	0.758431	0.25383	Not significant	Not significant	1.15407	0.682409	0.372814	Not significant	Not significant	0.831394	0.775878	0.478389	Not significant	Not significant	1.39848	0.281849	0.105862	Not significant	Not significant	1.16586	0.780464	0.474112
67571	6.87	788.616	Pos	Low confidence	PC 36:1	PC	1.0819	0.844513	0.785923	Not significant	Not significant	0.83957	0.562109	0.459908	Not significant	Not significant	0.791649	0.450023	0.313293	Not significant	Not significant	1.21704	0.372659	0.191442	Not significant	Not significant	1.56832	0.758431	0.18927	Not significant	Not significant	1.10278	0.789106	0.541455	Not significant	Not significant	0.806933	0.780049	0.505284	Not significant	Not significant	1.34214	0.349899	0.152813	Not significant	Not significant	1.26553	0.72989	0.361712
n|92282.0	8.3	830.592	Neg	Low confidence	PC 36:2	PC	0.410563	0.0286004	0.00650009	Significant	Significant	0.284189	0.0393607	0.0172321	Significant	Significant	0.546708	0.0813393	0.0241294	Significant	Significant	0.49221	0.297638	0.115845	Not significant	Not significant	0.711087	0.758431	0.225014	Not significant	Not significant	0.878747	0.878625	0.741997	Not significant	Not significant	1.17014	0.728899	0.388863	Not significant	Not significant	0.432528	0.209774	0.0597205	Not significant	Not significant	0.832074	0.780464	0.488206
70340	8.39	784.585	Pos	Low confidence	PC 36:3	PC	0.448713	0.00653249	0.0007891	Significant	Significant	0.183274	0.00016262	1.323e-05	Significant	Significant	0.594472	0.0310133	0.00676278	Significant	Significant	0.526074	0.24594	0.0782538	Not significant	Not significant	1.288	0.740715	0.0955151	Not significant	Not significant	0.935802	0.918173	0.817156	Not significant	Not significant	1.23978	0.310358	0.0564904	Not significant	Not significant	0.492301	0.192455	0.0505907	Not significant	Not significant	1.59684	0.0997294	0.00497831
n|3541.0	6.8	822.529	Neg	Low confidence	PC 36:6	PC	0.816795	0.504696	0.422593	Not significant	Not significant	1.37847	0.132234	0.0740255	Not significant	Not significant	1.29492	0.622121	0.504543	Not significant	Not significant	1.57681	0.267144	0.0950113	Not significant	Not significant	0.934313	0.868353	0.585827	Not significant	Not significant	0.927503	0.926256	0.844267	Not significant	Not significant	1.47043	0.385345	0.101407	Not significant	Not significant	1.46249	0.4066	0.194546	Not significant	Not significant	1.37384	0.511452	0.166405
n|92258.0	8.27	856.608	Neg	Low confidence	PC 38:3	PC	0.585888	0.362483	0.268606	Not significant	Not significant	0.216697	0.00061019	7.883e-05	Significant	Significant	0.580097	0.252787	0.137502	Not significant	Not significant	0.569111	0.307317	0.130621	Not significant	Not significant	1.53872	0.758431	0.1836	Not significant	Not significant	0.954973	0.952107	0.911455	Not significant	Not significant	0.945534	0.945689	0.882733	Not significant	Not significant	0.543486	0.36315	0.165937	Not significant	Not significant	1.45491	0.453456	0.12345
29905	9.4	812.617	Pos	Low confidence	PC 38:3	PC	0.460939	0.0074904	0.00098558	Significant	Significant	0.310098	5.292e-05	2.28e-06	Significant	Significant	0.573404	0.0180171	0.00301721	Significant	Significant	0.706484	0.504294	0.319708	Not significant	Not significant	1.05014	0.868353	0.529047	Not significant	Not significant	0.763908	0.687603	0.389861	Not significant	Not significant	0.950295	0.775878	0.461286	Not significant	Not significant	0.539689	0.192395	0.0488996	Not significant	Significant	0.997942	0.997363	0.978275
n|92302.0	8.51	852.578	Neg	Low confidence	PC 38:5	PC	1.52232	0.260429	0.162613	Not significant	Not significant	1.36059	0.543369	0.441975	Not significant	Not significant	1.56532	0.159725	0.068781	Not significant	Not significant	1.09861	0.902275	0.809457	Not significant	Not significant	1.2292	0.784716	0.379492	Not significant	Not significant	1.02178	0.96195	0.938937	Not significant	Not significant	1.05064	0.888886	0.759169	Not significant	Not significant	1.12254	0.857238	0.750596	Not significant	Not significant	1.29145	0.693347	0.308632
37751	10.81	898.727	Pos	Low confidence	PC 44:2	PC	1.18933	0.660861	0.584972	Not significant	Not significant	0.895953	0.602996	0.510672	Not significant	Not significant	0.575907	0.150311	0.0629293	Not significant	Not significant	1.29335	0.341453	0.154389	Not significant	Not significant	1.71686	0.640225	0.070616	Not significant	Not significant	1.15954	0.833033	0.641137	Not significant	Not significant	0.56148	0.296155	0.0530647	Not significant	Not significant	1.49969	0.403517	0.192105	Not significant	Not significant	0.963982	0.917579	0.809495
30052	11.11	910.69	Pos	Low confidence	PC 44:4;O	PC	0.243455	0.00104559	7.359e-05	Significant	Significant	0.199403	0.00117211	0.00021031	Significant	Significant	0.443582	0.0135046	0.00209999	Significant	Significant	0.774723	0.635102	0.46287	Not significant	Not significant	0.945872	0.941405	0.768116	Not significant	Not significant	0.529994	0.348098	0.0486125	Not significant	Significant	0.965665	0.931379	0.837043	Not significant	Not significant	0.410599	0.112177	0.0136786	Not significant	Significant	0.913395	0.850964	0.635169
102862	12.87	882.733	Pos	Low confidence	PC O-44:3	PC	1.01754	0.839816	0.777533	Not significant	Not significant	1.34056	0.0167037	0.00599414	Not significant	Not significant	1.23814	0.274347	0.156686	Not significant	Not significant	1.29426	0.165297	0.0170043	Not significant	Not significant	0.982391	0.924596	0.706087	Not significant	Not significant	0.797689	0.476477	0.147285	Not significant	Not significant	0.970627	0.809597	0.539947	Not significant	Not significant	1.03242	0.887753	0.828286	Not significant	Not significant	0.953535	0.652501	0.26381
82539	9.3	718.539	Pos	High confidence	PE 16:0_18:1	PE	0.700886	0.201017	0.114455	Not significant	Not significant	0.412321	0.00077849	0.00011175	Significant	Significant	0.765012	0.183284	0.0837495	Not significant	Not significant	0.535315	0.242338	0.0715703	Not significant	Not significant	0.90996	0.819015	0.440858	Not significant	Not significant	1.08408	0.888806	0.764933	Not significant	Not significant	1.18327	0.457857	0.154445	Not significant	Not significant	0.580326	0.192395	0.0492493	Not significant	Significant	1.07672	0.72989	0.364945
n|42815.0	5.33	730.504	Neg	High confidence	PE 16:0_18:2;O	PE	0.503633	0.014652	0.00231348	Significant	Significant	0.160648	0.0125069	0.00430861	Significant	Significant	0.733706	0.359893	0.235911	Not significant	Not significant	0.22271	0.1015	0.00365314	Not significant	Significant	0.698198	0.745239	0.120914	Not significant	Not significant	0.958117	0.936377	0.871413	Not significant	Not significant	1.39581	0.362893	0.081761	Not significant	Not significant	0.213383	0.0517715	0.00161012	Significant	Significant	0.974551	0.983734	0.929605
n|51700.0	9.68	774.602	Neg	High confidence	PE 16:0_22:0	PE	5.52914	0.0389197	0.0104282	Significant	Significant	8.20093	0.00182437	0.00037971	Significant	Significant	3.60391	0.125151	0.0470064	Not significant	Significant	2.36309	0.165297	0.0165833	Not significant	Significant	1.59321	0.784716	0.380403	Not significant	Not significant	0.868981	0.882139	0.747074	Not significant	Not significant	0.566404	0.366024	0.084063	Not significant	Not significant	2.05348	0.192455	0.0501211	Not significant	Not significant	0.902402	0.917579	0.781614
n|98419.0	11.1	802.634	Neg	High confidence	PE 16:0_24:0	PE	8.73515	0.0592994	0.0212797	Significant	Significant	28.3147	7.449e-05	4.28e-06	Significant	Significant	12.6122	0.136873	0.0539752	Not significant	Not significant	3.30724	0.0722177	0.00086385	Significant	Significant	1.02029	0.958487	0.849984	Not significant	Not significant	0.735792	0.812452	0.604205	Not significant	Not significant	1.06237	0.775878	0.477093	Not significant	Not significant	2.43344	0.120602	0.0179855	Not significant	Significant	1.08393	0.780464	0.493774
n|100165.0	10.88	744.556	Neg	High confidence	PE 18:0_18:1	PE	0.564259	0.185966	0.102326	Not significant	Not significant	0.244235	0.00546691	0.00145174	Significant	Significant	0.503537	0.020249	0.00353631	Significant	Significant	0.599068	0.256689	0.0865864	Not significant	Not significant	1.38403	0.758431	0.27116	Not significant	Not significant	1.14383	0.839479	0.654735	Not significant	Not significant	1.02074	0.965065	0.932281	Not significant	Not significant	0.685233	0.511491	0.269206	Not significant	Not significant	1.41274	0.467242	0.138608
71497	9.64	744.554	Pos	High confidence	PE 18:0_18:2	PE	0.681384	0.152534	0.0806458	Not significant	Not significant	0.304856	5.888e-05	3.1e-06	Significant	Significant	0.78191	0.28683	0.168771	Not significant	Not significant	0.490968	0.214345	0.055962	Not significant	Not significant	1.09736	0.764396	0.344174	Not significant	Not significant	1.03667	0.952107	0.90147	Not significant	Not significant	1.18961	0.368551	0.085525	Not significant	Not significant	0.508972	0.171753	0.0376046	Not significant	Significant	1.30543	0.0997294	0.00430522
70266	8.32	742.538	Pos	High confidence	PE 18:0_18:3	PE	0.693891	0.123013	0.0597409	Not significant	Not significant	0.367007	0.00038266	4.394e-05	Significant	Significant	0.76097	0.218524	0.109378	Not significant	Not significant	0.528074	0.214345	0.056092	Not significant	Not significant	0.998418	0.9957	0.986172	Not significant	Not significant	1.02571	0.954966	0.921193	Not significant	Not significant	1.12486	0.531252	0.214043	Not significant	Not significant	0.541649	0.192455	0.0511066	Not significant	Not significant	1.12308	0.47591	0.14451
102479	8.65	742.538	Pos	High confidence	PE 18:0_18:3	PE	1.08338	0.800042	0.729225	Not significant	Not significant	0.371918	0.00025893	2.726e-05	Significant	Significant	1.37669	0.338007	0.215904	Not significant	Not significant	0.473194	0.200905	0.0286105	Not significant	Significant	1.37839	0.439695	0.0205732	Not significant	Not significant	1.16229	0.812452	0.601367	Not significant	Not significant	1.47697	0.192033	0.0183024	Not significant	Not significant	0.549986	0.22233	0.0643587	Not significant	Not significant	2.03584	0.0109455	5.237e-05
68293	7.35	740.523	Pos	High confidence	PE 18:2_18:2	PE	0.672096	0.113008	0.0527193	Not significant	Not significant	0.341536	0.00033607	3.698e-05	Significant	Significant	0.822877	0.395924	0.267107	Not significant	Not significant	0.537646	0.254204	0.0833158	Not significant	Not significant	1.05801	0.868353	0.535556	Not significant	Not significant	0.93124	0.910332	0.797085	Not significant	Not significant	1.14016	0.420895	0.122179	Not significant	Not significant	0.500677	0.171753	0.0363027	Not significant	Significant	1.2063	0.24822	0.0442289
n|41517.0	4.72	736.493	Neg	High confidence	PE 18:2_18:3	PE	0.491553	0.00308878	0.00029558	Significant	Significant	0.531284	0.0018547	0.0003949	Significant	Significant	0.667769	0.0135046	0.00209604	Not significant	Not significant	1.0782	0.821971	0.684321	Not significant	Not significant	0.99757	0.99516	0.981889	Not significant	Not significant	0.922652	0.769658	0.515561	Not significant	Not significant	1.25341	0.360882	0.0785653	Not significant	Not significant	0.994804	0.986302	0.979223	Not significant	Not significant	1.25037	0.0983436	0.00352908
66881	6.57	738.507	Pos	High confidence	PE 18:2_18:3	PE	0.725313	0.186346	0.103427	Not significant	Not significant	0.375297	0.00013107	1.035e-05	Significant	Significant	0.909258	0.706276	0.602543	Not significant	Not significant	0.556138	0.243386	0.0739475	Not significant	Not significant	1.07481	0.764604	0.347547	Not significant	Not significant	0.910659	0.873094	0.729393	Not significant	Not significant	1.14161	0.431708	0.135354	Not significant	Not significant	0.506452	0.168283	0.0346228	Not significant	Significant	1.22702	0.10015	0.00551066
65380	5.92	736.492	Pos	High confidence	PE 18:3_18:3	PE	0.721344	0.253164	0.15747	Not significant	Not significant	0.347908	0.00010853	7.61e-06	Significant	Significant	0.943739	0.763364	0.666574	Not significant	Not significant	0.534214	0.267144	0.0943964	Not significant	Not significant	1.10763	0.758431	0.286173	Not significant	Not significant	0.889952	0.839479	0.656721	Not significant	Not significant	1.16433	0.431708	0.136329	Not significant	Not significant	0.475425	0.0917921	0.00812514	Significant	Significant	1.28964	0.0439114	0.00098301
n|92740.0	11.85	798.602	Neg	High confidence	PE 22:0_18:2	PE	0.63928	0.302073	0.201442	Not significant	Not significant	0.217456	2.671e-05	5.8e-07	Significant	Significant	1.19992	0.689888	0.580958	Not significant	Not significant	0.463969	0.214345	0.0521601	Not significant	Not significant	1.36398	0.758431	0.157857	Not significant	Not significant	0.741283	0.682409	0.374104	Not significant	Not significant	1.39137	0.653938	0.33063	Not significant	Not significant	0.343932	0.0975177	0.00973976	Significant	Significant	1.89781	0.117343	0.00874758
n|95547.0	11.43	796.587	Neg	High confidence	PE 22:0_18:3	PE	0.545015	0.0470728	0.0151816	Significant	Significant	0.210323	0.00020702	1.932e-05	Significant	Significant	1.27648	0.616689	0.48981	Not significant	Not significant	0.440318	0.214345	0.0490876	Not significant	Significant	1.141	0.784716	0.38109	Not significant	Not significant	0.842367	0.812452	0.60499	Not significant	Not significant	1.97291	0.145402	0.0118269	Not significant	Significant	0.370909	0.0989802	0.010419	Significant	Significant	2.2511	0.110241	0.00707539
n|92730.0	11.82	824.618	Neg	High confidence	PE 24:1_18:2	PE	0.793554	0.425189	0.332624	Not significant	Not significant	0.213425	0.00010853	7.96e-06	Significant	Significant	1.0513	0.871357	0.806735	Not significant	Not significant	0.325242	0.165297	0.0146563	Not significant	Significant	1.20931	0.758431	0.191629	Not significant	Not significant	0.803556	0.722	0.457556	Not significant	Not significant	1.06455	0.838988	0.630244	Not significant	Not significant	0.26135	0.0646213	0.00388174	Significant	Significant	1.28737	0.207219	0.0279898
n|42604.0	5.21	662.478	Neg	Low confidence	PE 30:0	PE	2.48077	0.145697	0.0738942	Not significant	Not significant	7.14088	5.768e-05	2.82e-06	Significant	Significant	3.87781	0.268218	0.151918	Not significant	Not significant	2.9369	0.0722177	0.00072826	Significant	Significant	1.02029	0.958487	0.849984	Not significant	Not significant	0.679637	0.793557	0.554557	Not significant	Not significant	1.06237	0.775878	0.477093	Not significant	Not significant	1.99602	0.247295	0.0831965	Not significant	Not significant	1.08393	0.780464	0.493774
105434	5.84	686.476	Pos	Low confidence	PE 32:3	PE	1.38392	0.44879	0.368265	Not significant	Not significant	1.59559	0.178158	0.106128	Not significant	Not significant	0.727511	0.5873	0.453823	Not significant	Not significant	0.666928	0.433374	0.254011	Not significant	Not significant	0.578453	0.745239	0.109563	Not significant	Not significant	2.4258	0.337471	0.0419607	Not significant	Significant	1.27522	0.809597	0.540106	Not significant	Not significant	1.61783	0.251643	0.0854865	Not significant	Not significant	0.737652	0.780464	0.480126
64812	5.61	712.491	Pos	Low confidence	PE 34:4	PE	1.72013	0.0599668	0.0219353	Significant	Significant	1.60018	0.0839848	0.0427961	Significant	Significant	1.46998	0.278546	0.160597	Not significant	Not significant	0.737535	0.362742	0.170958	Not significant	Not significant	0.792824	0.758431	0.19639	Not significant	Not significant	1.28072	0.623426	0.302764	Not significant	Not significant	1.09447	0.851191	0.651629	Not significant	Not significant	0.944574	0.885486	0.809726	Not significant	Not significant	0.867717	0.795524	0.530984
n|85730.0	5.12	738.509	Neg	Low confidence	PE 36:4	PE	2.47878	4.087e-05	1.08e-06	Significant	Significant	2.93913	4.843e-05	1.74e-06	Significant	Significant	3.04859	7.78e-05	1.49e-06	Significant	Significant	1.1444	0.372659	0.202222	Not significant	Not significant	0.965153	0.868353	0.572904	Not significant	Not significant	0.902828	0.633471	0.324432	Not significant	Not significant	1.11037	0.434656	0.138903	Not significant	Not significant	1.0332	0.867597	0.765893	Not significant	Not significant	1.07167	0.537619	0.183922
4940	7.74	776.617	Pos	Low confidence	PE 38:0	PE	2.07106	0.0890569	0.037994	Significant	Significant	2.12028	0.0284286	0.0114783	Significant	Significant	1.01706	0.973228	0.966243	Not significant	Not significant	1.3972	0.340541	0.152885	Not significant	Not significant	1.36476	0.79826	0.411455	Not significant	Not significant	1.13498	0.887831	0.756143	Not significant	Not significant	0.557368	0.278568	0.0353208	Not significant	Significant	1.58579	0.431922	0.213894	Not significant	Not significant	0.760676	0.570507	0.203362
n|49327.0	8.24	772.587	Neg	Low confidence	PE 38:1	PE	3.04519	0.0436708	0.0121863	Significant	Significant	4.61874	0.00129389	0.00024144	Significant	Significant	2.5659	0.160665	0.069878	Not significant	Not significant	2.13643	0.148981	0.010336	Not significant	Significant	1.40857	0.760271	0.331027	Not significant	Not significant	0.737591	0.722	0.454024	Not significant	Not significant	0.6215	0.391571	0.109602	Not significant	Not significant	1.57581	0.349899	0.151543	Not significant	Not significant	0.875427	0.851452	0.639607
4875	7.64	772.584	Pos	Low confidence	PE 38:2	PE	0.384648	0.0181255	0.00333891	Significant	Significant	0.414266	0.0427523	0.019126	Significant	Significant	0.354701	0.0206656	0.00371423	Significant	Significant	0.965356	0.959072	0.914624	Not significant	Not significant	0.896338	0.910011	0.655384	Not significant	Not significant	0.900398	0.833033	0.641194	Not significant	Not significant	0.830297	0.775878	0.4464	Not significant	Not significant	0.869204	0.738267	0.551051	Not significant	Not significant	0.744227	0.679675	0.286411
n|18737.0	8.78	814.561	Neg	Low confidence	PE 38:3	PE	2.21753	0.0321001	0.00806341	Significant	Significant	0.672099	0.499826	0.396991	Not significant	Not significant	3.93423	0.0523206	0.0137686	Significant	Significant	0.246064	0.0161736	0.00011608	Significant	Significant	0.811863	0.90968	0.636115	Not significant	Not significant	1.58296	0.400246	0.0860895	Not significant	Not significant	2.80841	0.296155	0.0508667	Not significant	Not significant	0.389508	0.197228	0.0537895	Not significant	Not significant	2.28004	0.389111	0.0949505
5616	8.53	768.554	Pos	Low confidence	PE 38:4	PE	0.932474	0.862793	0.819447	Not significant	Not significant	0.226701	0.00092505	0.00013942	Significant	Significant	0.949618	0.863273	0.79512	Not significant	Not significant	0.280034	0.214345	0.0469425	Not significant	Significant	1.15185	0.758431	0.282083	Not significant	Not significant	0.987307	0.980005	0.972106	Not significant	Not significant	1.00546	0.968848	0.947988	Not significant	Not significant	0.27648	0.0823674	0.00689679	Significant	Significant	1.15813	0.652501	0.26256
65110	5.75	784.549	Pos	Low confidence	PE 38:4;O	PE	1.33822	0.592414	0.515882	Not significant	Not significant	0.555037	0.279267	0.185065	Not significant	Not significant	1.41798	0.598954	0.470401	Not significant	Not significant	0.549776	0.294013	0.113244	Not significant	Not significant	1.32554	0.868353	0.56765	Not significant	Not significant	1.19704	0.833033	0.6457	Not significant	Not significant	1.26839	0.852534	0.668587	Not significant	Not significant	0.658105	0.528921	0.284707	Not significant	Not significant	1.68129	0.693347	0.308343
92201	5.4	784.549	Pos	Low confidence	PE 38:4;O	PE	2.39815	0.079341	0.0326475	Significant	Significant	1.18526	0.533527	0.43014	Not significant	Not significant	3.26784	0.0102092	0.00138169	Significant	Significant	0.493709	0.242338	0.0714946	Not significant	Not significant	0.998925	0.998008	0.991371	Not significant	Not significant	0.88301	0.850611	0.671739	Not significant	Not significant	1.20324	0.362893	0.0824757	Not significant	Not significant	0.43595	0.0975177	0.0100317	Significant	Significant	1.20194	0.351005	0.0728246
n|22507.0	8.38	814.595	Neg	Low confidence	PE 40:2;O	PE	0.663595	0.117475	0.0556462	Not significant	Not significant	1.18741	0.590749	0.494646	Not significant	Not significant	0.698139	0.146485	0.0599259	Not significant	Not significant	1.33883	0.372659	0.196954	Not significant	Not significant	0.748221	0.758431	0.21938	Not significant	Not significant	1.06356	0.926256	0.839299	Not significant	Not significant	1.11892	0.480153	0.17575	Not significant	Not significant	1.42393	0.266451	0.0924291	Not significant	Not significant	0.837203	0.780464	0.455385
118207	9.02	868.643	Pos	Low confidence	PE 44:4;O	PE	0.17167	0.00139618	0.00010688	Significant	Significant	0.140945	3.88e-06	5e-08	Significant	Significant	0.746689	0.0857647	0.0265811	Not significant	Not significant	0.865082	0.913224	0.82688	Not significant	Not significant	1.05367	0.920977	0.682467	Not significant	Not significant	0.249975	0.088933	0.00154849	Significant	Significant	1.08728	0.780049	0.510015	Not significant	Not significant	0.216249	0.0200235	4.79e-05	Significant	Significant	1.14563	0.453456	0.12367
123061	8.41	868.643	Pos	Low confidence	PE 44:4;O	PE	1.97269	0.0726035	0.0288469	Significant	Significant	0.750951	0.483064	0.380048	Not significant	Not significant	2.1298	0.100844	0.0344992	Not significant	Significant	0.366967	0.174632	0.0188001	Not significant	Significant	0.963992	0.934085	0.740911	Not significant	Not significant	1.01152	0.980005	0.969631	Not significant	Not significant	1.09208	0.694165	0.358708	Not significant	Not significant	0.371194	0.153961	0.030203	Not significant	Significant	1.05276	0.834705	0.611373
n|118489.0	5.21	715.456	Neg	High confidence	PG 14:1_18:2	PG	0.722905	0.115216	0.0543004	Not significant	Not significant	0.563597	0.0342764	0.0144715	Significant	Significant	1.07701	0.76296	0.659172	Not significant	Not significant	0.826522	0.590475	0.405422	Not significant	Not significant	1.06015	0.920977	0.692095	Not significant	Not significant	0.842393	0.722	0.439621	Not significant	Not significant	1.25503	0.248831	0.0284785	Not significant	Not significant	0.696257	0.298806	0.119842	Not significant	Not significant	1.33052	0.382518	0.0902626
n|45855.0	6.74	719.487	Neg	High confidence	PG 16:0_16:1	PG	0.907783	0.265575	0.166782	Not significant	Not significant	0.88333	0.42913	0.320307	Not significant	Not significant	0.899388	0.186934	0.086759	Not significant	Not significant	0.922129	0.679178	0.508571	Not significant	Not significant	0.947656	0.83442	0.452075	Not significant	Not significant	1.23182	0.237259	0.015893	Not significant	Not significant	1.22042	0.0675445	0.00219718	Not significant	Not significant	1.13589	0.580624	0.34225	Not significant	Not significant	1.15654	0.24822	0.0391326
n|49484.0	8.35	749.535	Neg	High confidence	PG 16:0_18:0	PG	1.0028	0.984733	0.977665	Not significant	Not significant	1.01229	0.910789	0.886821	Not significant	Not significant	1.24745	0.133495	0.0506388	Not significant	Not significant	0.924104	0.519603	0.333439	Not significant	Not significant	0.915444	0.79826	0.411835	Not significant	Not significant	0.904948	0.627014	0.313507	Not significant	Not significant	1.12572	0.610222	0.28194	Not significant	Not significant	0.836266	0.260472	0.0891088	Not significant	Not significant	1.03053	0.917579	0.744445
n|44770.0	6.13	763.513	Neg	High confidence	PG 16:0_18:1;O	PG	0.608736	0.0111202	0.00154299	Significant	Significant	0.542554	0.00878668	0.00254351	Significant	Significant	0.667619	0.00330763	0.00027695	Not significant	Not significant	0.753912	0.101687	0.00413559	Not significant	Not significant	0.845875	0.758431	0.270613	Not significant	Not significant	0.791313	0.337471	0.0407405	Not significant	Not significant	0.867857	0.457857	0.154434	Not significant	Not significant	0.59658	0.0237575	0.00032399	Significant	Significant	0.734098	0.158773	0.0168554
n|45255.0	6.43	745.503	Neg	High confidence	PG 16:0_18:2	PG	0.825139	0.0726035	0.0290067	Not significant	Not significant	0.650513	0.00143685	0.000275	Significant	Significant	0.878449	0.28683	0.169185	Not significant	Not significant	0.77079	0.214345	0.0384455	Not significant	Not significant	0.977705	0.920977	0.686012	Not significant	Not significant	0.961123	0.873094	0.728314	Not significant	Not significant	1.02322	0.852534	0.673428	Not significant	Not significant	0.740824	0.152369	0.029526	Not significant	Not significant	1.0004	0.999431	0.994375
n|40932.0	4.49	761.498	Neg	High confidence	PG 16:0_18:2;O	PG	0.636619	0.00271655	0.00025346	Significant	Significant	0.541382	0.00351456	0.00085762	Significant	Significant	0.566343	0.00412527	0.00039476	Significant	Significant	0.688894	0.200905	0.0317218	Not significant	Not significant	0.81008	0.444577	0.025056	Not significant	Not significant	1.06565	0.850611	0.669341	Not significant	Not significant	0.948017	0.778889	0.488506	Not significant	Not significant	0.734122	0.298806	0.118179	Not significant	Not significant	0.767969	0.140681	0.0131257
n|43870.0	5.83	743.487	Neg	High confidence	PG 16:0_18:3	PG	0.740597	0.045854	0.0140981	Not significant	Not significant	0.553466	0.00020702	1.931e-05	Significant	Significant	0.830539	0.207966	0.102178	Not significant	Not significant	0.728496	0.214345	0.0481306	Not significant	Not significant	0.974806	0.920977	0.694761	Not significant	Not significant	1.02665	0.932413	0.858802	Not significant	Not significant	1.15133	0.310358	0.0571712	Not significant	Not significant	0.74791	0.209717	0.0592023	Not significant	Not significant	1.12232	0.389111	0.0940298
n|61573.0	4.46	715.456	Neg	High confidence	PG 16:1_16:2	PG	2.01026	0.0437396	0.0123497	Significant	Significant	1.2106	0.543369	0.440572	Not significant	Not significant	1.58346	0.252787	0.136358	Not significant	Not significant	0.696327	0.301852	0.123485	Not significant	Not significant	1.15628	0.868353	0.579793	Not significant	Not significant	1.30255	0.616427	0.295694	Not significant	Not significant	1.026	0.96479	0.920936	Not significant	Not significant	0.906998	0.8503	0.738418	Not significant	Not significant	1.18635	0.764064	0.402139
n|61319.0	3.99	715.456	Neg	High confidence	PG 16:1_16:2	PG	1.80898	0.0466955	0.0147183	Significant	Significant	1.42912	0.144403	0.0825653	Not significant	Not significant	1.15651	0.598954	0.471426	Not significant	Not significant	0.980568	0.958861	0.90076	Not significant	Not significant	1.2412	0.79826	0.420669	Not significant	Not significant	1.44324	0.374964	0.0642603	Not significant	Not significant	0.922683	0.880238	0.734936	Not significant	Not significant	1.41519	0.278575	0.103299	Not significant	Not significant	1.14524	0.780464	0.467448
n|40751.0	4.37	713.441	Neg	High confidence	PG 16:1_16:3	PG	1.85717	0.0537618	0.0189067	Significant	Significant	1.82385	0.0216401	0.0080762	Significant	Significant	1.34023	0.5873	0.452692	Not significant	Not significant	1.06855	0.697092	0.530323	Not significant	Not significant	1.08808	0.95658	0.818575	Not significant	Not significant	1.39051	0.533437	0.211843	Not significant	Not significant	1.00346	0.995409	0.992649	Not significant	Not significant	1.48583	0.346506	0.147555	Not significant	Not significant	1.09184	0.917579	0.771746
n|61245.0	3.7	713.44	Neg	High confidence	PG 16:1_16:3	PG	2.46013	0.0645597	0.0253296	Significant	Significant	1.99668	0.00963407	0.00299224	Significant	Significant	1.0272	0.950002	0.927275	Not significant	Not significant	1.0484	0.920665	0.842966	Not significant	Not significant	1.29174	0.784716	0.378466	Not significant	Not significant	1.78476	0.412052	0.102918	Not significant	Not significant	0.745208	0.630188	0.312079	Not significant	Not significant	1.87114	0.142356	0.0259786	Not significant	Significant	0.962614	0.917579	0.826667
n|40348.0	4.2	713.44	Neg	High confidence	PG 16:1_16:3	PG	3.69034	0.00021804	7.82e-06	Significant	Significant	5.06713	5.768e-05	2.9e-06	Significant	Significant	3.51246	0.0695488	0.0199662	Significant	Significant	1.10602	0.604576	0.423782	Not significant	Not significant	0.805501	0.836979	0.466545	Not significant	Not significant	1.18388	0.772941	0.521458	Not significant	Not significant	1.12682	0.852534	0.675093	Not significant	Not significant	1.3094	0.555439	0.309795	Not significant	Not significant	0.907652	0.829483	0.60326
n|46017.0	6.82	745.503	Neg	High confidence	PG 16:1_18:1	PG	0.677095	0.0363818	0.00943029	Not significant	Not significant	0.85721	0.357012	0.251958	Not significant	Not significant	0.648035	0.00917435	0.00120715	Significant	Significant	1.14547	0.627569	0.450408	Not significant	Not significant	0.904789	0.758431	0.261537	Not significant	Not significant	1.0226	0.952107	0.901343	Not significant	Not significant	0.978708	0.88229	0.745092	Not significant	Not significant	1.17136	0.609977	0.375034	Not significant	Not significant	0.885525	0.356226	0.0766994
n|44514.0	6.09	743.487	Neg	High confidence	PG 16:1_18:2	PG	0.788943	0.0279693	0.00622282	Not significant	Not significant	0.676416	0.00073341	0.00010176	Not significant	Not significant	0.811368	0.0317774	0.00707009	Not significant	Not significant	0.855613	0.243518	0.0752901	Not significant	Not significant	0.99795	0.993272	0.974262	Not significant	Not significant	0.889787	0.484578	0.173344	Not significant	Not significant	0.915078	0.447092	0.145465	Not significant	Not significant	0.761313	0.0646213	0.00468235	Not significant	Not significant	0.913202	0.467242	0.136891
n|43102.0	5.53	741.472	Neg	High confidence	PG 16:1_18:3	PG	0.85247	0.186346	0.103063	Not significant	Not significant	0.583974	8.96e-05	6e-06	Significant	Significant	0.858306	0.202795	0.0989719	Not significant	Not significant	0.686813	0.1015	0.00388516	Not significant	Not significant	1.00259	0.993272	0.969351	Not significant	Not significant	1.06863	0.793557	0.558148	Not significant	Not significant	1.07594	0.6143	0.294862	Not significant	Not significant	0.733948	0.120602	0.0181769	Not significant	Not significant	1.07873	0.502636	0.158727
n|48419.0	7.88	747.519	Neg	High confidence	PG 18:0_16:1	PG	0.80079	0.0532294	0.0181141	Not significant	Not significant	0.786208	0.0242194	0.0092706	Not significant	Not significant	0.958971	0.633313	0.51698	Not significant	Not significant	0.927249	0.472779	0.288418	Not significant	Not significant	0.944446	0.865722	0.513634	Not significant	Not significant	0.949049	0.747032	0.487457	Not significant	Not significant	1.13652	0.387512	0.102904	Not significant	Not significant	0.880005	0.245708	0.0805312	Not significant	Not significant	1.07338	0.718814	0.34771
n|81098.0	4.77	743.488	Neg	High confidence	PG 18:0_16:3	PG	1.63754	0.236806	0.141631	Not significant	Not significant	0.857552	0.610268	0.522535	Not significant	Not significant	1.19682	0.621271	0.499395	Not significant	Not significant	0.581596	0.307317	0.126937	Not significant	Not significant	1.11059	0.900628	0.620528	Not significant	Not significant	1.23962	0.726664	0.464161	Not significant	Not significant	0.905995	0.87935	0.729987	Not significant	Not significant	0.720957	0.506789	0.26458	Not significant	Not significant	1.00619	0.997363	0.977404
n|61772.0	4.91	765.472	Neg	High confidence	PG 18:3_18:3	PG	0.662959	0.0458356	0.0138982	Significant	Significant	0.4263	3.885e-05	1.3e-06	Significant	Significant	0.830059	0.356187	0.23263	Not significant	Not significant	0.661439	0.214345	0.0558609	Not significant	Not significant	1.02864	0.934085	0.736478	Not significant	Not significant	0.937966	0.888806	0.759725	Not significant	Not significant	1.17438	0.391571	0.108566	Not significant	Not significant	0.620407	0.174122	0.0404063	Not significant	Significant	1.20801	0.158773	0.0164922
n|44579.0	6.03	737.498	Neg	Low confidence	PG 32:0;O	PG	0.849971	0.121144	0.0582532	Not significant	Not significant	0.713404	0.017887	0.00660091	Not significant	Not significant	0.974033	0.860063	0.777631	Not significant	Not significant	0.781239	0.197776	0.0235881	Not significant	Not significant	0.930792	0.79826	0.411349	Not significant	Not significant	1.2164	0.390092	0.0703369	Not significant	Not significant	1.39395	0.0318753	0.00045145	Not significant	Not significant	0.950299	0.821351	0.66612	Not significant	Not significant	1.29747	0.117343	0.00851764
n|44997.0	6.23	719.487	Neg	Low confidence	PG 32:1	PG	0.828979	0.131407	0.0644462	Not significant	Not significant	0.669286	0.00143799	0.00027865	Not significant	Not significant	0.92945	0.724623	0.620611	Not significant	Not significant	0.761501	0.143254	0.00834774	Not significant	Not significant	0.943196	0.865722	0.50759	Not significant	Not significant	1.06245	0.859021	0.691925	Not significant	Not significant	1.19122	0.315397	0.0648354	Not significant	Not significant	0.809055	0.4326	0.215265	Not significant	Not significant	1.12355	0.47591	0.144595
n|71340.0	4.72	717.472	Neg	Low confidence	PG 32:2	PG	1.91821	0.0455089	0.0131878	Significant	Significant	1.20525	0.504207	0.401677	Not significant	Not significant	1.47466	0.252787	0.140303	Not significant	Not significant	0.707019	0.290053	0.109637	Not significant	Not significant	1.12525	0.90968	0.631158	Not significant	Not significant	1.30879	0.55657	0.242987	Not significant	Not significant	1.00616	0.988751	0.979289	Not significant	Not significant	0.925337	0.864346	0.760955	Not significant	Not significant	1.13218	0.780464	0.503114
n|40256.0	4.21	717.472	Neg	Low confidence	PG 32:2	PG	1.23827	0.434604	0.347482	Not significant	Not significant	1.28144	0.357085	0.252864	Not significant	Not significant	0.825895	0.558245	0.423358	Not significant	Not significant	1.00421	0.986341	0.97939	Not significant	Not significant	0.970383	0.984025	0.913921	Not significant	Not significant	1.58258	0.251256	0.019836	Not significant	Significant	1.05554	0.931379	0.845875	Not significant	Not significant	1.58924	0.215509	0.0618687	Not significant	Not significant	1.02428	0.972725	0.911617
n|40207.0	4.08	733.467	Neg	Low confidence	PG 32:2;O	PG	2.06682	0.0160127	0.00280514	Significant	Significant	1.41228	0.0907445	0.0474193	Not significant	Not significant	1.56011	0.136207	0.0524624	Not significant	Not significant	0.723019	0.200853	0.0259475	Not significant	Not significant	1.05811	0.957445	0.829175	Not significant	Not significant	1.29659	0.476477	0.140607	Not significant	Not significant	0.97871	0.965065	0.931909	Not significant	Not significant	0.93746	0.832585	0.705104	Not significant	Not significant	1.03558	0.944741	0.864666
n|73111.0	3.79	731.451	Neg	Low confidence	PG 32:3;O	PG	2.26148	0.00653249	0.00079703	Significant	Significant	1.80166	0.0083581	0.00239945	Significant	Significant	1.72551	0.146485	0.0598349	Not significant	Not significant	0.932149	0.691314	0.52335	Not significant	Not significant	1.17005	0.868353	0.572703	Not significant	Not significant	1.21154	0.642932	0.333771	Not significant	Not significant	0.924404	0.889189	0.761554	Not significant	Not significant	1.12933	0.738267	0.546285	Not significant	Not significant	1.0816	0.891791	0.704045
59188	3.45	715.455	Pos	Low confidence	PG 32:4	PG	4.78672	0.0372546	0.00980385	Significant	Significant	3.98603	0.00347016	0.00083018	Significant	Significant	2.37333	0.234586	0.12066	Not significant	Not significant	1.18689	0.731914	0.56557	Not significant	Not significant	1.42531	0.758431	0.307926	Not significant	Not significant	1.53222	0.632197	0.317611	Not significant	Not significant	0.759696	0.773945	0.43699	Not significant	Not significant	1.81857	0.272624	0.0986087	Not significant	Not significant	1.0828	0.860714	0.655528
n|39067.0	3.5	729.435	Neg	Low confidence	PG 32:4;O	PG	3.41696	0.00104559	7.747e-05	Significant	Significant	4.94342	7.38e-06	1.1e-07	Significant	Significant	2.5504	0.320363	0.199269	Not significant	Not significant	1.05116	0.786799	0.636215	Not significant	Not significant	0.726573	0.79826	0.41784	Not significant	Not significant	1.78183	0.438112	0.120533	Not significant	Not significant	1.32995	0.775878	0.451678	Not significant	Not significant	1.87298	0.232748	0.0699764	Not significant	Not significant	0.966302	0.984852	0.935373
n|39485.0	3.7	711.424	Neg	Low confidence	PG 32:5	PG	3.70738	0.0149585	0.0024742	Significant	Significant	5.04307	0.00097666	0.00014993	Significant	Significant	1.97481	0.200126	0.0969456	Not significant	Not significant	1.21986	0.519603	0.335629	Not significant	Not significant	0.896775	0.958487	0.850715	Not significant	Not significant	1.16595	0.812452	0.600376	Not significant	Not significant	0.621065	0.6143	0.289031	Not significant	Not significant	1.4223	0.424889	0.208737	Not significant	Not significant	0.556955	0.450356	0.120669
n|45209.0	6.35	731.488	Neg	Low confidence	PG 33:2	PG	0.807932	0.0848704	0.0357349	Not significant	Not significant	0.643939	0.0114327	0.00378019	Significant	Significant	0.881115	0.170838	0.0756103	Not significant	Not significant	0.775554	0.214345	0.0400027	Not significant	Not significant	0.973066	0.943616	0.789767	Not significant	Not significant	1.02082	0.92263	0.832132	Not significant	Not significant	1.11329	0.420895	0.125744	Not significant	Not significant	0.791704	0.120602	0.0176287	Not significant	Not significant	1.0833	0.780464	0.440155
n|40864.0	4.46	777.493	Neg	Low confidence	PG 33:2	PG	0.999657	0.998556	0.998556	Not significant	Not significant	0.710383	0.258107	0.167955	Not significant	Not significant	1.15368	0.509596	0.369739	Not significant	Not significant	0.630633	0.287627	0.108032	Not significant	Not significant	0.887432	0.819015	0.439935	Not significant	Not significant	0.85195	0.722	0.452719	Not significant	Not significant	0.983215	0.945689	0.880802	Not significant	Not significant	0.537268	0.131302	0.0213601	Not significant	Significant	0.872536	0.713031	0.335243
n|80954.0	3.87	793.488	Neg	Low confidence	PG 33:2;O	PG	0.915962	0.70222	0.624942	Not significant	Not significant	1.0077	0.971782	0.969458	Not significant	Not significant	1.32456	0.143952	0.0582008	Not significant	Not significant	0.786942	0.476038	0.292684	Not significant	Not significant	0.715302	0.568144	0.0464583	Not significant	Not significant	0.714933	0.390092	0.0782499	Not significant	Not significant	1.03385	0.910416	0.790624	Not significant	Not significant	0.562611	0.102481	0.0110326	Not significant	Significant	0.739518	0.140681	0.0129503
n|76900.0	3.79	793.488	Neg	Low confidence	PG 33:2;O	PG	1.30271	0.440345	0.355015	Not significant	Not significant	3.16066	0.141104	0.0800037	Not significant	Not significant	3.40481	0.218524	0.109785	Not significant	Not significant	0.48479	0.259517	0.0894837	Not significant	Not significant	0.199814	0.0273499	6.543e-05	Significant	Significant	1.1646	0.873094	0.733149	Not significant	Not significant	3.04384	0.0675445	0.00218075	Significant	Significant	0.564588	0.564851	0.327019	Not significant	Not significant	0.6082	0.780464	0.492481
n|39502.0	3.68	775.477	Neg	Low confidence	PG 33:3	PG	0.804179	0.309484	0.20879	Not significant	Not significant	0.567617	0.0935473	0.0492354	Significant	Significant	0.585269	0.176014	0.0783222	Not significant	Not significant	0.529714	0.197776	0.0230497	Not significant	Significant	0.75048	0.745239	0.123209	Not significant	Not significant	1.5435	0.420537	0.111821	Not significant	Not significant	1.12334	0.809631	0.546514	Not significant	Not significant	0.817615	0.738267	0.531698	Not significant	Not significant	0.843042	0.780464	0.481731
n|41054.0	4.55	729.472	Neg	Low confidence	PG 33:3	PG	1.43159	0.200492	0.113676	Not significant	Not significant	0.739198	0.322852	0.219354	Not significant	Not significant	0.702575	0.320363	0.199121	Not significant	Not significant	0.742437	0.214345	0.053283	Not significant	Not significant	1.43786	0.758431	0.226753	Not significant	Not significant	2.03287	0.131654	0.00440945	Not significant	Significant	0.997665	0.995409	0.993028	Not significant	Not significant	1.50928	0.272624	0.0982417	Not significant	Not significant	1.4345	0.529874	0.176202
n|40316.0	4.23	775.477	Neg	Low confidence	PG 33:3	PG	1.04011	0.90452	0.874225	Not significant	Not significant	0.79626	0.601043	0.504703	Not significant	Not significant	0.979436	0.959491	0.941127	Not significant	Not significant	0.65707	0.369703	0.179344	Not significant	Not significant	0.858295	0.868353	0.584601	Not significant	Not significant	0.91672	0.888806	0.76664	Not significant	Not significant	0.863241	0.809597	0.544251	Not significant	Not significant	0.602349	0.36262	0.164827	Not significant	Not significant	0.740916	0.676844	0.283368
103737	4.58	764.507	Pos	Low confidence	PG 33:3;O	PG	1.0849	0.833059	0.767292	Not significant	Not significant	0.586734	0.198791	0.121272	Not significant	Not significant	1.71137	0.0845643	0.0257993	Significant	Significant	0.42707	0.200905	0.0293419	Not significant	Significant	0.789673	0.784716	0.382272	Not significant	Not significant	0.875166	0.812452	0.614198	Not significant	Not significant	1.38053	0.434656	0.139339	Not significant	Not significant	0.373757	0.0646213	0.0042519	Significant	Significant	1.09016	0.903543	0.715485
n|40601.0	4.3	727.456	Neg	Low confidence	PG 33:4	PG	1.572	0.0225238	0.00479575	Significant	Significant	1.2928	0.0501491	0.0237548	Not significant	Not significant	1.19169	0.328638	0.206775	Not significant	Not significant	0.745106	0.214345	0.0427319	Not significant	Not significant	0.906021	0.758431	0.273886	Not significant	Not significant	1.40341	0.297673	0.0295961	Not significant	Not significant	1.06388	0.833652	0.596321	Not significant	Not significant	1.04569	0.834243	0.710504	Not significant	Not significant	0.963902	0.917579	0.747535
n|39828.0	3.94	773.461	Neg	Low confidence	PG 33:4	PG	1.48727	0.115216	0.0542144	Not significant	Not significant	1.37001	0.182072	0.10933	Not significant	Not significant	1.51981	0.125151	0.0464178	Not significant	Significant	0.753059	0.372659	0.198759	Not significant	Not significant	0.817513	0.740715	0.0908158	Not significant	Not significant	1.15935	0.722	0.456243	Not significant	Not significant	1.18472	0.617675	0.299971	Not significant	Not significant	0.87306	0.723974	0.500756	Not significant	Not significant	0.968523	0.917579	0.829773
n|46830.0	7.23	747.519	Neg	Low confidence	PG 34:1	PG	0.841907	0.0960589	0.0424164	Not significant	Not significant	0.740546	0.014419	0.00507081	Not significant	Not significant	0.836684	0.0238068	0.00450004	Not significant	Not significant	0.83303	0.165297	0.0154627	Not significant	Not significant	0.94705	0.868353	0.552949	Not significant	Not significant	0.867541	0.358092	0.052468	Not significant	Not significant	0.862159	0.252495	0.0302027	Not significant	Not significant	0.722688	0.0258127	0.00049402	Not significant	Not significant	0.816508	0.124919	0.0100707
n|41073.0	4.54	791.509	Neg	Low confidence	PG 34:2	PG	0.553523	0.0361056	0.00915595	Significant	Significant	0.249177	0.00017713	1.526e-05	Significant	Significant	0.518891	0.00670991	0.00080262	Significant	Significant	0.599662	0.267144	0.0966806	Not significant	Not significant	1.33209	0.612314	0.0629892	Not significant	Not significant	1.18408	0.751696	0.492739	Not significant	Not significant	1.11	0.773945	0.440667	Not significant	Not significant	0.71005	0.349899	0.153665	Not significant	Not significant	1.47862	0.142023	0.0135907
n|42838.0	5.31	745.504	Neg	Low confidence	PG 34:2	PG	4.51196	0.0074904	0.00097085	Significant	Significant	2.03214	0.0785547	0.0394653	Significant	Significant	2.45092	0.207966	0.10249	Not significant	Not significant	0.635954	0.256689	0.0861651	Not significant	Not significant	1.41201	0.83442	0.453142	Not significant	Not significant	1.49187	0.551483	0.23363	Not significant	Not significant	0.810392	0.852534	0.663725	Not significant	Not significant	0.94876	0.931896	0.893235	Not significant	Not significant	1.14428	0.859064	0.649436
n|41773.0	4.85	745.504	Neg	Low confidence	PG 34:2	PG	1.71459	0.317359	0.21714	Not significant	Not significant	2.28825	0.090398	0.0467129	Significant	Significant	1.92555	0.0805222	0.0236943	Significant	Significant	1.45166	0.486011	0.304629	Not significant	Not significant	1.08773	0.95848	0.839243	Not significant	Not significant	0.981302	0.965332	0.949166	Not significant	Not significant	1.10204	0.922924	0.817621	Not significant	Not significant	1.42451	0.520074	0.2787	Not significant	Not significant	1.19872	0.795524	0.529185
n|2500.0	4.85	761.499	Neg	Low confidence	PG 34:2;O	PG	2.45749	0.0466955	0.0148285	Significant	Significant	2.7657	0.0246659	0.00961852	Significant	Significant	3.55812	0.0027435	0.00019034	Significant	Significant	1.10875	0.842939	0.721943	Not significant	Not significant	0.98519	0.993272	0.94536	Not significant	Not significant	0.733138	0.509157	0.197329	Not significant	Not significant	1.06149	0.901772	0.778803	Not significant	Not significant	0.812867	0.629558	0.394603	Not significant	Not significant	1.04577	0.917579	0.778634
n|40645.0	4.31	789.493	Neg	Low confidence	PG 34:3	PG	0.619066	0.045854	0.0141511	Significant	Significant	0.289981	0.00036085	4.057e-05	Significant	Significant	0.467291	0.00408907	0.00038152	Significant	Significant	0.569127	0.243518	0.0757353	Not significant	Not significant	1.215	0.745239	0.131818	Not significant	Not significant	1.33929	0.55657	0.241352	Not significant	Not significant	1.01094	0.965065	0.926352	Not significant	Not significant	0.762225	0.561997	0.323666	Not significant	Not significant	1.22829	0.459824	0.128562
n|2648.0	5.05	759.483	Neg	Low confidence	PG 34:3;O	PG	0.546143	0.100173	0.0450538	Not significant	Significant	0.389592	0.0323037	0.0132924	Significant	Significant	0.570151	0.237462	0.123276	Not significant	Not significant	0.613263	0.372659	0.20118	Not significant	Not significant	0.859694	0.868353	0.540073	Not significant	Not significant	1.42836	0.632988	0.321037	Not significant	Not significant	1.49115	0.457258	0.152055	Not significant	Not significant	0.875959	0.832585	0.692119	Not significant	Not significant	1.28193	0.774024	0.411085
n|61646.0	4.52	759.483	Neg	Low confidence	PG 34:3;O	PG	0.879251	0.13777	0.0685771	Not significant	Not significant	0.870878	0.336979	0.232983	Not significant	Not significant	1.02736	0.706276	0.598752	Not significant	Not significant	0.875775	0.369703	0.179545	Not significant	Not significant	0.884195	0.758431	0.161745	Not significant	Not significant	0.865167	0.311662	0.0342978	Not significant	Not significant	1.01091	0.931379	0.843388	Not significant	Not significant	0.757692	0.0918347	0.00834861	Not significant	Not significant	0.893839	0.486329	0.150087
n|40089.0	4.05	787.477	Neg	Low confidence	PG 34:4	PG	0.783732	0.317359	0.216443	Not significant	Not significant	0.3689	0.00385514	0.00095917	Significant	Significant	0.512717	0.133495	0.0507792	Not significant	Not significant	0.495031	0.214345	0.0533509	Not significant	Not significant	1.0517	0.920977	0.696377	Not significant	Not significant	1.84912	0.390092	0.0729898	Not significant	Not significant	1.2097	0.647617	0.323808	Not significant	Not significant	0.915373	0.886346	0.823234	Not significant	Not significant	1.27224	0.619487	0.240088
n|39929.0	3.98	757.466	Neg	Low confidence	PG 34:4;O	PG	0.760318	0.0532294	0.0183374	Not significant	Not significant	0.575047	0.00021298	2.089e-05	Significant	Significant	0.970224	0.85003	0.762587	Not significant	Not significant	0.731436	0.212601	0.0350945	Not significant	Not significant	0.967093	0.895003	0.614511	Not significant	Not significant	0.963239	0.895976	0.778085	Not significant	Not significant	1.22917	0.139754	0.0100302	Not significant	Not significant	0.704548	0.0975177	0.00971043	Not significant	Not significant	1.18872	0.234291	0.0336303
n|89494.0	4.07	739.456	Neg	Low confidence	PG 34:5	PG	2.20067	0.0894844	0.0385339	Significant	Significant	1.01741	0.949664	0.940576	Not significant	Not significant	1.20219	0.830604	0.743172	Not significant	Not significant	0.609122	0.294013	0.113079	Not significant	Not significant	1.31754	0.764396	0.345624	Not significant	Not significant	2.19121	0.412052	0.0911816	Not significant	Not significant	1.19702	0.835584	0.605698	Not significant	Not significant	1.33472	0.738267	0.542687	Not significant	Not significant	1.57712	0.33732	0.0656142
3604	5.76	779.542	Pos	Low confidence	PG 35:1;O	PG	0.791309	0.494622	0.411422	Not significant	Not significant	0.263716	0.00085051	0.00012615	Significant	Significant	1.18648	0.552313	0.412253	Not significant	Not significant	0.396887	0.214345	0.0497947	Not significant	Significant	1.1909	0.764396	0.342046	Not significant	Not significant	1.1392	0.851272	0.67613	Not significant	Not significant	1.70811	0.230612	0.0237233	Not significant	Significant	0.452135	0.174395	0.0415927	Not significant	Significant	2.03419	0.0159869	0.00022948
n|77136.0	4.85	805.525	Neg	Low confidence	PG 35:2	PG	7.45758	0.0436708	0.0120765	Significant	Significant	6.6842	0.0584816	0.0279664	Significant	Significant	8.06596	0.0118219	0.00175349	Significant	Significant	1.24252	0.788057	0.644774	Not significant	Not significant	1.38628	0.758431	0.239804	Not significant	Not significant	0.947745	0.940916	0.884419	Not significant	Not significant	1.02506	0.965065	0.932743	Not significant	Not significant	1.17759	0.832585	0.703221	Not significant	Not significant	1.42103	0.534294	0.180228
n|77283.0	5.09	819.54	Neg	Low confidence	PG 36:2	PG	4.38125	0.0212569	0.00432258	Significant	Significant	3.1663	0.0108488	0.00355569	Significant	Significant	3.93731	0.0424662	0.0101112	Significant	Significant	0.986685	0.975797	0.962962	Not significant	Not significant	1.36529	0.758431	0.235482	Not significant	Not significant	1.06621	0.926256	0.844133	Not significant	Not significant	0.958175	0.945689	0.895916	Not significant	Not significant	1.05201	0.914564	0.867421	Not significant	Not significant	1.30818	0.721879	0.352305
62287	4.66	790.559	Pos	Low confidence	PG 36:3	PG	0.538059	0.147051	0.0749327	Not significant	Not significant	0.243399	0.00579488	0.00155643	Significant	Significant	1.44142	0.378776	0.251913	Not significant	Not significant	0.372082	0.214345	0.0569194	Not significant	Not significant	0.822527	0.836979	0.458887	Not significant	Not significant	0.606991	0.489561	0.185049	Not significant	Not significant	1.62609	0.385345	0.0965225	Not significant	Not significant	0.225851	0.0646213	0.00475409	Significant	Significant	1.3375	0.679675	0.287805
63799	5.17	790.56	Pos	Low confidence	PG 36:3	PG	1.0966	0.846224	0.791564	Not significant	Not significant	0.343617	0.0102161	0.00332389	Significant	Significant	1.55394	0.268218	0.152076	Not significant	Not significant	0.317238	0.214345	0.0411732	Not significant	Significant	1.01242	0.993272	0.958159	Not significant	Not significant	0.880159	0.873094	0.731685	Not significant	Not significant	1.24723	0.610222	0.283213	Not significant	Not significant	0.27922	0.0975177	0.00961446	Significant	Significant	1.26272	0.652501	0.263332
4271	6.78	771.518	Neg	Low confidence	PG 36:3	PG	0.740562	0.0619106	0.0234016	Not significant	Not significant	0.537798	0.0342764	0.0145142	Significant	Significant	0.694713	0.464565	0.327863	Not significant	Not significant	0.679387	0.214345	0.056296	Not significant	Not significant	0.935533	0.910011	0.659066	Not significant	Not significant	1.78555	0.18348	0.00921788	Not significant	Significant	1.67501	0.279807	0.0406393	Not significant	Significant	1.21308	0.738267	0.54682	Not significant	Not significant	1.56702	0.389111	0.0936692
n|23519.0	4.86	817.525	Neg	Low confidence	PG 36:3	PG	0.655791	0.513921	0.434005	Not significant	Not significant	5.69829	0.00757563	0.00212045	Significant	Significant	3.75688	0.002833	0.00020333	Significant	Significant	5.08282	0.1015	0.00372138	Not significant	Significant	0.58496	0.758431	0.256801	Not significant	Not significant	0.215759	0.0330484	7.906e-05	Significant	Significant	1.23604	0.852534	0.672888	Not significant	Not significant	1.09667	0.832585	0.697315	Not significant	Not significant	0.723033	0.803216	0.55149
91854	4.54	806.555	Pos	Low confidence	PG 36:3;O	PG	0.973284	0.960029	0.941655	Not significant	Not significant	0.266588	0.0098536	0.00318238	Significant	Significant	2.05481	0.0845643	0.0256737	Significant	Significant	0.248948	0.213772	0.036822	Not significant	Significant	0.908881	0.929217	0.724568	Not significant	Not significant	0.580895	0.476477	0.146193	Not significant	Not significant	1.22639	0.694481	0.360532	Not significant	Not significant	0.144613	0.0492759	0.00117885	Significant	Significant	1.11465	0.834705	0.610747
110148	4.4	788.544	Pos	Low confidence	PG 36:4	PG	0.388517	0.0280473	0.00630729	Significant	Significant	0.085626	0.00182474	0.00038416	Significant	Significant	0.849837	0.706276	0.603207	Not significant	Not significant	0.284856	0.214345	0.049723	Not significant	Significant	1.2925	0.758431	0.312365	Not significant	Not significant	0.567542	0.580074	0.26367	Not significant	Not significant	1.24143	0.531252	0.213246	Not significant	Not significant	0.161668	0.134203	0.0227953	Not significant	Significant	1.60455	0.351005	0.0738958
62995	4.89	788.544	Pos	Low confidence	PG 36:4	PG	1.48075	0.434604	0.348307	Not significant	Not significant	0.464271	0.0298874	0.0122267	Significant	Significant	1.95216	0.182274	0.0828089	Not significant	Not significant	0.343522	0.242338	0.0719098	Not significant	Not significant	1.09563	0.90968	0.639806	Not significant	Not significant	1.10067	0.918173	0.821523	Not significant	Not significant	1.45108	0.279807	0.0384094	Not significant	Not significant	0.378103	0.174395	0.040924	Not significant	Significant	1.58984	0.207219	0.0279515
n|91769.0	4.72	763.456	Neg	Low confidence	PG 36:7	PG	0.539352	0.0535803	0.0185865	Significant	Significant	0.348548	0.0407097	0.0180174	Significant	Significant	0.723926	0.486464	0.347973	Not significant	Not significant	0.549136	0.340541	0.153162	Not significant	Not significant	0.849747	0.851345	0.488174	Not significant	Not significant	0.938532	0.933915	0.864381	Not significant	Not significant	1.25971	0.630188	0.311264	Not significant	Not significant	0.515381	0.298806	0.118487	Not significant	Not significant	1.07044	0.917579	0.828537
n|111339.0	6.13	817.561	Neg	Low confidence	PG 38:2;O	PG	4.98869	0.00078605	3.761e-05	Significant	Significant	4.3848	0.00157309	0.00031989	Significant	Significant	4.4055	0.0102092	0.00141659	Significant	Significant	1.06798	0.852501	0.739403	Not significant	Not significant	1.21507	0.845264	0.478865	Not significant	Not significant	1.16894	0.738586	0.478844	Not significant	Not significant	1.03229	0.951085	0.903948	Not significant	Not significant	1.24841	0.596161	0.359195	Not significant	Not significant	1.2543	0.778439	0.418133
n|3158.0	5.93	815.545	Neg	Low confidence	PG 38:3;O	PG	1.23868	0.55735	0.478681	Not significant	Not significant	0.72583	0.123045	0.0682928	Not significant	Not significant	0.623167	0.232149	0.117741	Not significant	Not significant	1.04411	0.761748	0.593744	Not significant	Not significant	1.78185	0.640225	0.0712366	Not significant	Not significant	1.63621	0.124739	0.00379471	Not significant	Significant	0.823157	0.835299	0.603494	Not significant	Not significant	1.70838	0.0569185	0.00252186	Significant	Significant	1.46674	0.444961	0.118001
103863	5.59	816.575	Pos	Low confidence	PG 38:4	PG	1.68132	0.219388	0.128589	Not significant	Not significant	0.311547	0.0098536	0.00316084	Significant	Significant	2.13927	0.0636267	0.0175049	Significant	Significant	0.196743	0.123961	0.00622769	Not significant	Significant	1.06176	0.943616	0.781142	Not significant	Not significant	1.1844	0.812452	0.59361	Not significant	Not significant	1.507	0.279807	0.0412154	Not significant	Significant	0.233022	0.0569185	0.00283236	Significant	Significant	1.60007	0.24822	0.0404668
n|91751.0	4.74	843.54	Neg	Low confidence	PG 38:4	PG	9.93584	0.00085832	4.517e-05	Significant	Significant	4.28033	0.0226879	0.0085865	Significant	Significant	5.35162	0.0262164	0.00533108	Significant	Significant	0.735217	0.44544	0.266412	Not significant	Not significant	1.70664	0.745239	0.104729	Not significant	Not significant	1.29942	0.646525	0.337183	Not significant	Not significant	0.699891	0.657239	0.335026	Not significant	Not significant	0.955356	0.931896	0.893996	Not significant	Not significant	1.19446	0.821744	0.589769
5060	7.87	814.56	Pos	Low confidence	PG 38:5	PG	1.69293	0.0741706	0.0299877	Significant	Significant	1.67248	0.21597	0.134852	Not significant	Not significant	2.16231	0.0339806	0.00788546	Significant	Significant	0.657282	0.307317	0.130867	Not significant	Not significant	0.665319	0.640225	0.0735186	Not significant	Not significant	1.51697	0.39876	0.0835625	Not significant	Not significant	1.93757	0.117875	0.00620396	Not significant	Significant	0.99708	0.992944	0.990812	Not significant	Not significant	1.2891	0.780464	0.450482
3809	6.08	846.622	Pos	Low confidence	PG 40:3	PG	1.29283	0.0505791	0.0168194	Not significant	Not significant	1.35939	0.150773	0.0872898	Not significant	Not significant	1.12785	0.346829	0.223625	Not significant	Not significant	1.01595	0.959072	0.918212	Not significant	Not significant	0.966212	0.920977	0.698444	Not significant	Not significant	1.10727	0.673215	0.356464	Not significant	Not significant	0.965968	0.838909	0.617447	Not significant	Not significant	1.12493	0.700762	0.476461	Not significant	Not significant	0.93333	0.751168	0.391758
4394	6.99	846.622	Pos	Low confidence	PG 40:3	PG	7.99359	0.00204575	0.00018598	Significant	Significant	8.31901	0.00040946	4.898e-05	Significant	Significant	4.48015	0.120587	0.043273	Not significant	Significant	0.871766	0.691314	0.524274	Not significant	Not significant	0.837665	0.941405	0.766403	Not significant	Not significant	1.6152	0.484578	0.171501	Not significant	Not significant	0.905269	0.931379	0.837451	Not significant	Not significant	1.40808	0.555439	0.311281	Not significant	Not significant	0.758312	0.824515	0.59373
n|42259.0	5.08	803.472	Neg	High confidence	PI 16:0_16:3	PI	0.784487	0.0123038	0.00179553	Not significant	Not significant	0.743699	0.00914995	0.00276797	Not significant	Not significant	0.743637	0.0460416	0.0118959	Not significant	Not significant	0.904237	0.372659	0.194366	Not significant	Not significant	0.953829	0.851345	0.488811	Not significant	Not significant	1.12846	0.484578	0.169092	Not significant	Not significant	1.0697	0.745734	0.406764	Not significant	Not significant	1.0204	0.895067	0.837251	Not significant	Not significant	1.02031	0.917579	0.814021
n|61489.0	4.4	849.514	Neg	High confidence	PI 16:0_18:2;O	PI	0.82372	0.0363531	0.0093057	Not significant	Not significant	0.888025	0.336996	0.23622	Not significant	Not significant	0.774123	0.0222368	0.00409626	Not significant	Not significant	0.877152	0.357626	0.167691	Not significant	Not significant	0.813634	0.414086	0.010897	Not significant	Not significant	1.03814	0.797009	0.564389	Not significant	Not significant	0.975634	0.87935	0.728141	Not significant	Not significant	0.910608	0.59782	0.363269	Not significant	Not significant	0.793809	0.101538	0.00583087
n|39573.0	3.71	865.508	Neg	High confidence	PI 16:0_18:2;O2	PI	1.1247	0.2424	0.14674	Not significant	Not significant	1.30886	0.0444991	0.0205634	Not significant	Not significant	1.13992	0.28683	0.169133	Not significant	Not significant	0.96875	0.848284	0.72855	Not significant	Not significant	0.832443	0.585295	0.0509822	Not significant	Not significant	0.966152	0.852487	0.679134	Not significant	Not significant	0.979227	0.921249	0.808848	Not significant	Not significant	0.935959	0.738267	0.540297	Not significant	Not significant	0.815151	0.172101	0.0189394
n|39759.0	3.86	865.509	Neg	High confidence	PI 16:0_18:2;O2	PI	1.38586	0.0160127	0.00279365	Not significant	Not significant	1.82704	0.00164623	0.0003387	Significant	Significant	1.41877	0.00819082	0.00105814	Not significant	Not significant	1.04565	0.772586	0.612257	Not significant	Not significant	0.793154	0.740715	0.0995049	Not significant	Not significant	0.973507	0.888806	0.765989	Not significant	Not significant	0.996624	0.973775	0.962127	Not significant	Not significant	1.01795	0.885486	0.819816	Not significant	Not significant	0.790476	0.439916	0.113495
n|66689.0	4.13	847.498	Neg	High confidence	PI 16:0_18:3;O	PI	0.843223	0.0645597	0.0252554	Not significant	Not significant	0.81839	0.138276	0.0777387	Not significant	Not significant	0.691726	0.0365511	0.0085694	Not significant	Not significant	0.86874	0.433374	0.253333	Not significant	Not significant	0.8951	0.585295	0.0518084	Not significant	Not significant	1.26084	0.337471	0.0444041	Not significant	Not significant	1.03431	0.859422	0.693528	Not significant	Not significant	1.09534	0.738267	0.528179	Not significant	Not significant	0.925812	0.751168	0.390864
n|40813.0	4.44	847.499	Neg	High confidence	PI 16:0_18:3;O	PI	1.04891	0.776719	0.70425	Not significant	Not significant	1.18695	0.182165	0.109822	Not significant	Not significant	1.04165	0.823138	0.730584	Not significant	Not significant	0.994322	0.975797	0.966459	Not significant	Not significant	0.878682	0.745239	0.131932	Not significant	Not significant	1.08476	0.812452	0.589172	Not significant	Not significant	1.07726	0.711432	0.374438	Not significant	Not significant	1.0786	0.755266	0.573179	Not significant	Not significant	0.946567	0.780464	0.4404
n|41018.0	4.56	847.499	Neg	High confidence	PI 16:0_18:3;O	PI	1.21434	0.459818	0.378415	Not significant	Not significant	1.32795	0.155758	0.0909208	Not significant	Not significant	1.22413	0.274559	0.157642	Not significant	Not significant	0.991742	0.965343	0.93763	Not significant	Not significant	0.906896	0.929217	0.72205	Not significant	Not significant	1.05307	0.812452	0.613507	Not significant	Not significant	1.06156	0.922924	0.817752	Not significant	Not significant	1.04438	0.688661	0.462951	Not significant	Not significant	0.962728	0.944741	0.865636
n|102037.0	3.22	805.487	Neg	High confidence	PI 16:1_16:1	PI	0.22964	0.00100342	6.721e-05	Significant	Significant	0.162695	0.0243687	0.00939582	Significant	Significant	0.112233	0.00042644	1.734e-05	Significant	Significant	0.689004	0.591697	0.409092	Not significant	Not significant	0.972511	0.988271	0.92386	Not significant	Not significant	1.82262	0.507148	0.195337	Not significant	Not significant	0.890777	0.780049	0.506937	Not significant	Not significant	1.25579	0.813626	0.65784	Not significant	Not significant	0.86629	0.836033	0.617167
n|47096.0	7.33	861.551	Neg	High confidence	PI 18:0_18:2	PI	1.02255	0.774093	0.700017	Not significant	Not significant	0.829614	0.103572	0.0559985	Not significant	Not significant	0.923765	0.483442	0.344655	Not significant	Not significant	0.748983	0.1015	0.00312013	Not significant	Not significant	0.923169	0.758431	0.244601	Not significant	Not significant	1.09765	0.616427	0.293741	Not significant	Not significant	0.991609	0.943413	0.86865	Not significant	Not significant	0.822122	0.272624	0.0973508	Not significant	Not significant	0.915423	0.495058	0.1541
n|45667.0	6.61	859.535	Neg	High confidence	PI 18:0_18:3	PI	0.875472	0.0960589	0.0425141	Not significant	Not significant	0.717072	0.00891893	0.00266072	Not significant	Not significant	0.809719	0.0925998	0.029154	Not significant	Not significant	0.776537	0.151444	0.0112315	Not significant	Not significant	0.948073	0.79826	0.415641	Not significant	Not significant	1.19163	0.374964	0.0638734	Not significant	Not significant	1.10213	0.420895	0.122712	Not significant	Not significant	0.925346	0.692986	0.467517	Not significant	Not significant	1.0449	0.804444	0.558107
n|45264.0	6.39	859.535	Neg	High confidence	PI 18:0_18:3	PI	1.1673	0.277475	0.177903	Not significant	Not significant	1.02959	0.878933	0.841084	Not significant	Not significant	0.83161	0.256445	0.144174	Not significant	Not significant	0.747679	0.214345	0.0507771	Not significant	Not significant	0.847684	0.758431	0.15796	Not significant	Not significant	1.17202	0.484578	0.163186	Not significant	Not significant	0.834972	0.458426	0.155733	Not significant	Not significant	0.876295	0.609977	0.374697	Not significant	Not significant	0.707792	0.13332	0.0114821
n|95888.0	4.54	893.541	Neg	High confidence	PI 18:1_18:1;O2	PI	1.39907	0.246685	0.15167	Not significant	Not significant	1.0866	0.764743	0.691562	Not significant	Not significant	0.952186	0.76296	0.662784	Not significant	Not significant	0.809306	0.267144	0.0967351	Not significant	Not significant	1.04203	0.97312	0.893967	Not significant	Not significant	0.985913	0.952107	0.913385	Not significant	Not significant	0.671	0.33423	0.0703641	Not significant	Not significant	0.797905	0.337676	0.142987	Not significant	Not significant	0.699201	0.261032	0.0474603
n|89774.0	4.97	893.541	Neg	High confidence	PI 18:1_18:1;O2	PI	2.74098	0.0613512	0.0229478	Significant	Significant	2.04353	0.359522	0.25631	Not significant	Not significant	3.20189	0.0243777	0.00484054	Significant	Significant	0.546248	0.372659	0.195038	Not significant	Not significant	0.732681	0.758431	0.186109	Not significant	Not significant	0.886281	0.859021	0.70041	Not significant	Not significant	1.03531	0.931379	0.848936	Not significant	Not significant	0.484129	0.267068	0.0944477	Not significant	Not significant	0.758554	0.459824	0.12823
n|43683.0	5.7	857.519	Neg	High confidence	PI 18:1_18:3	PI	1.21792	0.014652	0.00229568	Not significant	Not significant	1.04823	0.808962	0.746732	Not significant	Not significant	1.18003	0.256445	0.144173	Not significant	Not significant	0.805149	0.214345	0.0436467	Not significant	Not significant	0.935489	0.868353	0.545538	Not significant	Not significant	1.06637	0.633471	0.327344	Not significant	Not significant	1.03319	0.888886	0.755012	Not significant	Not significant	0.858587	0.415769	0.200922	Not significant	Not significant	0.96654	0.917579	0.807092
n|61599.0	4.54	873.515	Neg	High confidence	PI 18:1_18:3;O	PI	0.743737	0.0197621	0.00373495	Not significant	Not significant	0.676166	4.891e-05	1.92e-06	Not significant	Not significant	0.790384	0.0933044	0.029911	Not significant	Not significant	0.92872	0.443945	0.261269	Not significant	Not significant	1.02153	0.935834	0.755944	Not significant	Not significant	0.967726	0.850611	0.67357	Not significant	Not significant	1.02842	0.898299	0.771505	Not significant	Not significant	0.898746	0.449051	0.226674	Not significant	Not significant	1.05056	0.780464	0.483498
n|42547.0	5.21	855.504	Neg	High confidence	PI 18:2_18:3	PI	0.960208	0.632599	0.558442	Not significant	Not significant	0.859256	0.323796	0.221545	Not significant	Not significant	1.07385	0.536136	0.395048	Not significant	Not significant	0.876926	0.483155	0.301683	Not significant	Not significant	0.979955	0.935834	0.751355	Not significant	Not significant	1.02174	0.918173	0.820392	Not significant	Not significant	1.14267	0.182716	0.0159909	Not significant	Not significant	0.895994	0.641835	0.40844	Not significant	Not significant	1.11976	0.439916	0.114386
n|41615.0	4.79	853.488	Neg	High confidence	PI 18:3_18:3	PI	0.859863	0.197771	0.111187	Not significant	Not significant	0.742283	0.00891893	0.00266714	Not significant	Not significant	0.837905	0.234015	0.119807	Not significant	Not significant	0.892225	0.444812	0.263858	Not significant	Not significant	1.03356	0.910011	0.655542	Not significant	Not significant	1.2232	0.412052	0.100879	Not significant	Not significant	1.19196	0.296155	0.0495775	Not significant	Not significant	1.09137	0.665994	0.433374	Not significant	Not significant	1.23196	0.17711	0.0203306
n|22855.0	3.47	807.503	Neg	Low confidence	PI 32:1	PI	0.284863	0.0470728	0.0152029	Significant	Significant	0.104309	7.289e-05	4.01e-06	Significant	Significant	0.336981	0.194513	0.092931	Not significant	Not significant	0.88429	0.214345	0.0514927	Not significant	Not significant	2.41496	0.206533	0.0024705	Not significant	Significant	1.16618	0.124739	0.00309117	Not significant	Not significant	1.37954	0.775878	0.465335	Not significant	Not significant	1.03124	0.755266	0.58044	Not significant	Not significant	3.33155	0.0402549	0.00077043
n|3277.0	6.15	807.503	Neg	Low confidence	PI 32:1	PI	0.146284	0.00559263	0.00064222	Significant	Significant	0.143069	1.19e-06	0	Significant	Significant	0.335491	0.0435725	0.0105283	Significant	Significant	1.15609	0.842939	0.721426	Not significant	Not significant	1.18206	0.766303	0.351986	Not significant	Not significant	0.554511	0.390092	0.0790342	Not significant	Not significant	1.27173	0.74335	0.403685	Not significant	Not significant	0.641061	0.367983	0.169026	Not significant	Not significant	1.50326	0.24822	0.0413131
n|99101.0	3.52	823.498	Neg	Low confidence	PI 32:1;O	PI	0.099299	0.00088464	5.291e-05	Significant	Significant	0.019346	0.00047373	5.893e-05	Significant	Significant	0.021443	0.0001446	4.15e-06	Significant	Significant	0.336463	0.553533	0.374472	Not significant	Not significant	1.727	0.491845	0.0364766	Not significant	Significant	4.07909	0.627014	0.310966	Not significant	Not significant	0.880861	0.778889	0.49193	Not significant	Not significant	1.37246	0.577673	0.335824	Not significant	Not significant	1.52125	0.375634	0.083574
n|101964.0	2.92	803.472	Neg	Low confidence	PI 32:3	PI	0.379876	0.00196317	0.00017377	Significant	Significant	0.19218	0.0006658	8.92e-05	Significant	Significant	0.209057	0.00330763	0.00026911	Significant	Significant	0.665914	0.433374	0.249991	Not significant	Not significant	1.31629	0.745239	0.1233	Not significant	Not significant	1.88847	0.39876	0.0839496	Not significant	Not significant	1.03928	0.92308	0.821497	Not significant	Not significant	1.25755	0.755266	0.575782	Not significant	Not significant	1.36799	0.459824	0.133107
n|80704.0	2.98	819.467	Neg	Low confidence	PI 32:3;O	PI	0.688973	0.222084	0.131232	Not significant	Not significant	0.295025	0.00314184	0.00072157	Significant	Significant	0.474834	0.0795867	0.0230383	Significant	Significant	0.555316	0.372659	0.196499	Not significant	Not significant	1.29683	0.740715	0.100801	Not significant	Not significant	1.5818	0.5572	0.24748	Not significant	Not significant	1.09017	0.838988	0.627771	Not significant	Not significant	0.878401	0.873392	0.775188	Not significant	Not significant	1.41376	0.382518	0.0905965
n|61538.0	4.38	865.509	Neg	Low confidence	PI 33:2	PI	1.20795	0.441846	0.357282	Not significant	Not significant	0.971066	0.92448	0.902363	Not significant	Not significant	1.21341	0.378776	0.25122	Not significant	Not significant	0.695916	0.280628	0.103446	Not significant	Not significant	0.865679	0.868353	0.53261	Not significant	Not significant	1.03682	0.915982	0.806415	Not significant	Not significant	1.04151	0.937585	0.856836	Not significant	Not significant	0.72154	0.298806	0.121524	Not significant	Not significant	0.901613	0.829208	0.601077
n|86521.0	4.11	863.494	Neg	Low confidence	PI 33:3	PI	0.607161	0.120823	0.05781	Not significant	Not significant	0.711872	0.341353	0.24009	Not significant	Not significant	0.297608	0.0162513	0.00268263	Significant	Significant	0.958803	0.959072	0.918311	Not significant	Not significant	0.817771	0.758431	0.154638	Not significant	Not significant	2.24765	0.484578	0.160139	Not significant	Not significant	1.10171	0.773945	0.434692	Not significant	Not significant	2.15505	0.413902	0.199029	Not significant	Not significant	0.90095	0.780464	0.433089
n|89506.0	4.1	863.494	Neg	Low confidence	PI 33:3	PI	2.2921	0.287125	0.186838	Not significant	Not significant	0.717657	0.66279	0.577167	Not significant	Not significant	3.43686	0.00027513	9.21e-06	Significant	Significant	0.571265	0.522192	0.342033	Not significant	Not significant	1.82454	0.760466	0.334751	Not significant	Not significant	0.696331	0.633471	0.325226	Not significant	Not significant	1.04411	0.780049	0.511324	Not significant	Not significant	0.39779	0.0517715	0.00150043	Significant	Significant	1.90501	0.693347	0.312092
n|80994.0	4.29	863.493	Neg	Low confidence	PI 33:3	PI	0.865304	0.188292	0.105005	Not significant	Not significant	0.975901	0.79138	0.723223	Not significant	Not significant	0.97608	0.883123	0.823967	Not significant	Not significant	0.913842	0.522192	0.343547	Not significant	Not significant	0.810279	0.354698	0.00512141	Not significant	Not significant	0.862353	0.53497	0.219421	Not significant	Not significant	0.972751	0.87935	0.728949	Not significant	Not significant	0.788055	0.174395	0.0418889	Not significant	Not significant	0.7882	0.151701	0.0148798
n|38722.0	3.36	863.493	Neg	Low confidence	PI 33:3	PI	1.28054	0.0437396	0.0124522	Not significant	Not significant	1.3515	0.0121925	0.00411279	Not significant	Not significant	1.22907	0.594793	0.461942	Not significant	Not significant	1.03075	0.842939	0.715282	Not significant	Not significant	0.976635	0.943616	0.791134	Not significant	Not significant	1.2937	0.531786	0.208667	Not significant	Not significant	1.2417	0.508994	0.195693	Not significant	Not significant	1.33349	0.349899	0.153065	Not significant	Not significant	1.21269	0.653465	0.265763
n|84031.0	3.27	879.488	Neg	Low confidence	PI 33:3;O	PI	1.00327	0.983169	0.973761	Not significant	Not significant	1.35785	0.360853	0.258122	Not significant	Not significant	1.37006	0.194513	0.0930682	Not significant	Not significant	1.2874	0.512251	0.327204	Not significant	Not significant	0.951216	0.913025	0.664018	Not significant	Not significant	0.667446	0.308565	0.0321489	Not significant	Not significant	0.911458	0.775878	0.463226	Not significant	Not significant	0.859266	0.738267	0.550719	Not significant	Not significant	0.866993	0.603518	0.224817
67794	7.05	854.576	Pos	Low confidence	PI 34:1	PI	1.10292	0.441964	0.36055	Not significant	Not significant	1.07944	0.564597	0.463294	Not significant	Not significant	1.06163	0.616935	0.491482	Not significant	Not significant	0.786876	0.165297	0.0160102	Not significant	Not significant	0.803994	0.740715	0.0961463	Not significant	Not significant	1.12719	0.484578	0.177872	Not significant	Not significant	1.08498	0.775878	0.460837	Not significant	Not significant	0.886954	0.387057	0.180565	Not significant	Not significant	0.87232	0.563279	0.198091
n|40947.0	4.46	879.525	Neg	Low confidence	PI 34:2	PI	0.497991	0.011211	0.00158242	Significant	Significant	0.304799	0.00100061	0.00016395	Significant	Significant	0.48214	0.00645708	0.00075693	Significant	Significant	0.74998	0.350048	0.161025	Not significant	Not significant	1.22534	0.758431	0.240955	Not significant	Not significant	1.24254	0.560119	0.251919	Not significant	Not significant	1.20299	0.555612	0.232613	Not significant	Not significant	0.931883	0.828373	0.677809	Not significant	Not significant	1.47408	0.24822	0.0424938
n|40424.0	4.18	877.509	Neg	Low confidence	PI 34:3	PI	0.62322	0.0477841	0.015547	Significant	Significant	0.373111	0.00125822	0.00022946	Significant	Significant	0.490165	0.026552	0.00546285	Significant	Significant	0.714262	0.397066	0.224069	Not significant	Not significant	1.19306	0.758431	0.191407	Not significant	Not significant	1.51444	0.426265	0.116254	Not significant	Not significant	1.19111	0.580203	0.258347	Not significant	Not significant	1.08171	0.881197	0.797639	Not significant	Not significant	1.42106	0.21137	0.0293289
65003	5.69	850.544	Pos	Low confidence	PI 34:3	PI	1.10043	0.265575	0.167731	Not significant	Not significant	1.00397	0.975335	0.975335	Not significant	Not significant	1.22797	0.0444443	0.0113769	Not significant	Not significant	0.927366	0.635102	0.459968	Not significant	Not significant	1.01646	0.964711	0.872394	Not significant	Not significant	1.10939	0.476477	0.149326	Not significant	Not significant	1.23797	0.123839	0.00711035	Not significant	Not significant	1.02881	0.881197	0.7944	Not significant	Not significant	1.25835	0.24822	0.044537
n|2698.0	5.12	829.488	Neg	Low confidence	PI 34:4	PI	0.870443	0.149789	0.0784782	Not significant	Not significant	0.66187	0.00244172	0.00054325	Significant	Significant	0.758313	0.0845643	0.0255664	Not significant	Not significant	0.784315	0.214345	0.0468186	Not significant	Not significant	1.03147	0.868353	0.572222	Not significant	Not significant	1.18875	0.476477	0.143719	Not significant	Not significant	1.03561	0.84062	0.639492	Not significant	Not significant	0.932353	0.769933	0.604158	Not significant	Not significant	1.06821	0.74684	0.38414
n|40233.0	4.13	845.483	Neg	Low confidence	PI 34:4;O	PI	1.32994	0.0546486	0.0193493	Not significant	Not significant	1.29542	0.0472684	0.022051	Not significant	Not significant	1.14575	0.349557	0.227463	Not significant	Not significant	0.970931	0.901042	0.804129	Not significant	Not significant	0.996806	0.993272	0.961745	Not significant	Not significant	1.2887	0.372014	0.0599866	Not significant	Not significant	1.11021	0.502383	0.186139	Not significant	Not significant	1.25124	0.232748	0.0737885	Not significant	Not significant	1.10667	0.603518	0.22668
n|42367.0	5.11	849.55	Neg	Low confidence	PI 35:1	PI	4.63834	0.00087479	5.023e-05	Significant	Significant	4.64821	0.00017713	1.498e-05	Significant	Significant	2.63956	0.0802232	0.0234144	Significant	Significant	1.06508	0.826893	0.696331	Not significant	Not significant	1.06282	0.95848	0.838215	Not significant	Not significant	1.72256	0.311662	0.0342121	Not significant	Significant	0.980263	0.96956	0.951004	Not significant	Not significant	1.83466	0.117955	0.016367	Not significant	Significant	1.04184	0.950116	0.879141
n|77234.0	4.99	849.551	Neg	Low confidence	PI 35:1	PI	3.12017	0.0741706	0.0299371	Significant	Significant	6.33407	3.052e-05	8e-07	Significant	Significant	4.59293	0.197276	0.0948623	Not significant	Not significant	1.61255	0.214345	0.047205	Not significant	Significant	0.794343	0.910011	0.656289	Not significant	Not significant	1.69462	0.585546	0.267558	Not significant	Not significant	2.4945	0.467098	0.163205	Not significant	Not significant	2.73266	0.0569185	0.00299571	Significant	Significant	1.98149	0.619487	0.235359
n|87298.0	6.13	845.519	Neg	Low confidence	PI 35:3	PI	0.922383	0.751432	0.675929	Not significant	Not significant	0.689574	8.96e-05	5.73e-06	Not significant	Not significant	0.550417	0.0310133	0.00677832	Significant	Significant	0.991359	0.958861	0.893597	Not significant	Not significant	1.32605	0.740715	0.0946862	Not significant	Not significant	1.55258	0.348098	0.0491335	Not significant	Significant	0.926475	0.852534	0.667254	Not significant	Not significant	1.53916	0.203556	0.0560023	Not significant	Not significant	1.22856	0.0142032	0.00014765
n|89651.0	4.72	891.525	Neg	Low confidence	PI 35:3	PI	1.32249	0.240922	0.145245	Not significant	Not significant	1.12196	0.765869	0.696244	Not significant	Not significant	1.09535	0.621328	0.501041	Not significant	Not significant	0.664591	0.267144	0.0971432	Not significant	Not significant	0.783373	0.758431	0.295106	Not significant	Not significant	1.32759	0.412052	0.0952439	Not significant	Not significant	1.09958	0.820451	0.584722	Not significant	Not significant	0.882307	0.763178	0.591554	Not significant	Not significant	0.861384	0.780464	0.461586
n|49522.0	8.32	911.585	Neg	Low confidence	PI 36:0	PI	0.998087	0.995058	0.992677	Not significant	Not significant	1.12922	0.677862	0.593535	Not significant	Not significant	0.587243	0.120587	0.0430732	Not significant	Significant	0.977047	0.957002	0.886029	Not significant	Not significant	0.863589	0.868353	0.583417	Not significant	Not significant	1.45911	0.439508	0.124072	Not significant	Not significant	0.858494	0.775878	0.478528	Not significant	Not significant	1.42562	0.232748	0.0747101	Not significant	Not significant	0.741385	0.649683	0.258008
126553	4.61	900.619	Pos	Low confidence	PI 36:0;O	PI	2.32915	0.135139	0.0669228	Not significant	Not significant	1.15671	0.772536	0.704153	Not significant	Not significant	2.55026	0.0444443	0.0108866	Significant	Significant	1.08279	0.928949	0.853389	Not significant	Not significant	2.18031	0.439695	0.0130012	Not significant	Significant	0.644723	0.488406	0.183445	Not significant	Not significant	0.705929	0.6143	0.289633	Not significant	Not significant	0.698101	0.555439	0.313227	Not significant	Not significant	1.53914	0.467242	0.138094
n|13712.0	5.37	863.567	Neg	Low confidence	PI 36:1	PI	3.45829	0.0455089	0.0134812	Significant	Significant	2.75184	0.00347016	0.00082802	Significant	Significant	0.913099	0.910008	0.857759	Not significant	Not significant	1.24963	0.536833	0.358317	Not significant	Not significant	1.57043	0.758431	0.311435	Not significant	Not significant	2.75241	0.347948	0.0466151	Not significant	Significant	0.726724	0.708093	0.369292	Not significant	Not significant	3.43949	0.0237575	0.00026244	Significant	Significant	1.14127	0.917579	0.777287
6678	9.61	953.575	Pos	Low confidence	PI 42:7;O	PI	2.06909	0.00043727	1.883e-05	Significant	Significant	1.90799	0.00417611	0.00105901	Significant	Significant	2.48676	1.298e-05	1.1e-07	Significant	Significant	0.936057	0.761748	0.597059	Not significant	Not significant	1.01509	0.97305	0.890726	Not significant	Not significant	0.902116	0.53497	0.222691	Not significant	Not significant	1.08422	0.773945	0.439903	Not significant	Not significant	0.844433	0.320343	0.133946	Not significant	Not significant	1.10058	0.778439	0.418344
n|23091.0	7.44	1031.55	Neg	Low confidence	PIP 38:2;O	PIP	0.009875	7e-08	0	Significant	Significant	0.008977	3.057e-05	8.8e-07	Significant	Significant	0.009945	0.00010618	2.54e-06	Significant	Significant	0.88429	0.214345	0.0514927	Not significant	Not significant	0.972756	0.95658	0.82057	Not significant	Not significant	0.91389	0.859021	0.695552	Not significant	Not significant	0.920444	0.809631	0.548147	Not significant	Not significant	0.808144	0.628351	0.392344	Not significant	Not significant	0.895367	0.780464	0.507862
n|3870.0	7.56	987.5	Neg	Low confidence	PIP 40:7	PIP	0.345196	0.00356729	0.0003755	Significant	Significant	1.20983	0.738854	0.662848	Not significant	Not significant	0.653015	0.313593	0.190658	Not significant	Not significant	1.11079	0.891299	0.793213	Not significant	Not significant	0.316937	0.0817633	0.00039121	Significant	Significant	0.698705	0.682409	0.377747	Not significant	Not significant	1.32175	0.467173	0.166978	Not significant	Not significant	0.776115	0.634807	0.400931	Not significant	Not significant	0.418913	0.282285	0.0526752
n|44026.0	5.87	997.482	Neg	Low confidence	PIP2 34:0	PIP	0.611635	0.00098723	6.377e-05	Significant	Significant	0.588148	0.0243687	0.00944432	Significant	Significant	0.666764	0.0294381	0.00619751	Not significant	Not significant	0.869769	0.573693	0.389996	Not significant	Not significant	0.904502	0.784716	0.376544	Not significant	Not significant	0.853289	0.420537	0.11268	Not significant	Not significant	0.930199	0.780049	0.508685	Not significant	Not significant	0.742164	0.232748	0.0698409	Not significant	Not significant	0.841367	0.603518	0.223526
n|77631.0	6.31	997.482	Neg	Low confidence	PIP2 34:0	PIP	6.28458	1.9e-07	0	Significant	Significant	4.81784	0.00296984	0.00067496	Significant	Significant	5.8131	7.78e-05	1.42e-06	Significant	Significant	0.920717	0.788057	0.64338	Not significant	Not significant	1.20102	0.758431	0.19562	Not significant	Not significant	0.893455	0.627014	0.309285	Not significant	Not significant	0.826427	0.657239	0.336481	Not significant	Not significant	0.822619	0.556719	0.315652	Not significant	Not significant	0.992554	0.994975	0.964031
n|13829.0	6.8	1041.47	Neg	Low confidence	PIP2 34:1	PIP	0.717812	0.291918	0.191353	Not significant	Not significant	0.651202	0.221559	0.139932	Not significant	Not significant	0.604892	0.256445	0.143096	Not significant	Not significant	0.648446	0.385911	0.21419	Not significant	Not significant	0.714774	0.745239	0.122043	Not significant	Not significant	1.59033	0.497291	0.189161	Not significant	Not significant	1.34015	0.552716	0.230078	Not significant	Not significant	1.03124	0.755266	0.58044	Not significant	Not significant	0.957907	0.964411	0.899809
n|3729.0	7.28	1025.48	Neg	Low confidence	PIP2 35:1;O	PIP	0.224122	0.00015853	5.31e-06	Significant	Significant	0.218335	0.00025141	2.571e-05	Significant	Significant	0.538529	0.0107401	0.00151595	Significant	Significant	0.906089	0.920665	0.84121	Not significant	Not significant	0.930103	0.868353	0.529693	Not significant	Not significant	0.382521	0.0434665	0.00033813	Significant	Significant	0.919138	0.809597	0.54386	Not significant	Not significant	0.346598	0.0258127	0.0004674	Significant	Significant	0.854894	0.688469	0.295184
56518	1.98	356.28	Pos	Low confidence	NoAbbrev: 6-(13-hydroxytetradecyl)benzene-1,2,4-triol	PK	1.66152	0.29446	0.193724	Not significant	Not significant	1.75593	0.210659	0.131032	Not significant	Not significant	0.734364	0.560921	0.426729	Not significant	Not significant	1.21629	0.761748	0.599558	Not significant	Not significant	1.15089	0.87381	0.591599	Not significant	Not significant	1.70309	0.53497	0.221782	Not significant	Not significant	0.752739	0.724356	0.382973	Not significant	Not significant	2.07145	0.286886	0.10844	Not significant	Not significant	0.866321	0.829208	0.600292
98803	9.49	687.201	Pos	Low confidence	NoAbbrev: Delphinidin 3-glucoside-5-(6-acetylglucoside)	PK	0.832718	0.328874	0.232887	Not significant	Not significant	0.956082	0.82959	0.774442	Not significant	Not significant	0.985895	0.933001	0.895056	Not significant	Not significant	1.22164	0.372659	0.190056	Not significant	Not significant	1.06401	0.920977	0.695527	Not significant	Not significant	0.904634	0.707151	0.414478	Not significant	Not significant	1.07104	0.838909	0.614947	Not significant	Not significant	1.10513	0.710021	0.487502	Not significant	Not significant	1.13959	0.713031	0.333309
n|51602.0	9.65	471.384	Neg	Low confidence	NoAbbrev: (+)-16-Gammaceren-3beta-ol	PR	0.519487	0.0160127	0.00283479	Significant	Significant	0.780545	0.421285	0.305381	Not significant	Not significant	0.485109	0.00523676	0.00055124	Significant	Significant	1.33256	0.384793	0.212649	Not significant	Not significant	0.886879	0.868353	0.541176	Not significant	Not significant	1.03597	0.859021	0.70078	Not significant	Not significant	0.967413	0.931379	0.842371	Not significant	Not significant	1.3805	0.391456	0.18449	Not significant	Not significant	0.857979	0.754534	0.395318
109222	8.66	219.174	Pos	Low confidence	NoAbbrev: (+)-8-hydroxycalamenene	PR	0.543299	0.493435	0.408442	Not significant	Not significant	2.23202	0.117566	0.0647045	Not significant	Not significant	0.931505	0.925735	0.883079	Not significant	Not significant	5.32212	0.123961	0.00600896	Not significant	Significant	1.29547	0.910011	0.649795	Not significant	Not significant	0.437893	0.242359	0.0173527	Not significant	Significant	0.750783	0.852534	0.673056	Not significant	Not significant	2.33052	0.174395	0.0427177	Not significant	Significant	0.972612	0.99091	0.957722
62514	4.71	613.425	Pos	Low confidence	NoAbbrev: (9'Z)-5',6'-Epoxy-3'-hydroxy-3-methoxy-4,5-didehydro-5',6'-dihydro-4,6-cyclo-5,6-seco-beta,beta-caroten-5-one	PR	0.235377	0.000738	3.355e-05	Significant	Significant	0.688621	0.427922	0.317359	Not significant	Not significant	0.705651	0.490697	0.353349	Not significant	Not significant	2.46059	0.340541	0.151795	Not significant	Not significant	0.841055	0.766303	0.350642	Not significant	Not significant	0.414459	0.484578	0.16552	Not significant	Not significant	1.24253	0.552716	0.229067	Not significant	Not significant	1.01982	0.979861	0.96814	Not significant	Not significant	1.04504	0.945717	0.870094
82457	8.66	265.18	Pos	Low confidence	NoAbbrev: 12-methoxyherbertene-1,2-diol	PR	0.508425	0.147783	0.0756593	Not significant	Not significant	1.72397	0.263057	0.172435	Not significant	Not significant	0.834505	0.656603	0.545075	Not significant	Not significant	3.66999	0.197776	0.0219802	Not significant	Significant	1.08234	0.943616	0.787395	Not significant	Not significant	0.533146	0.190581	0.0100306	Not significant	Significant	0.875081	0.863323	0.70429	Not significant	Not significant	1.95664	0.292348	0.111204	Not significant	Not significant	0.947134	0.938716	0.853379
60685	4	311.237	Pos	Low confidence	NoAbbrev: 14'-apo-beta-carotenal	PR	1.10207	0.2424	0.147969	Not significant	Not significant	1.19413	0.314379	0.212093	Not significant	Not significant	1.52415	0.185574	0.0852397	Not significant	Not significant	1.10878	0.609002	0.431255	Not significant	Not significant	1.0233	0.935834	0.756727	Not significant	Not significant	0.879243	0.595937	0.278009	Not significant	Not significant	1.21598	0.728899	0.388655	Not significant	Not significant	0.974886	0.914564	0.868169	Not significant	Not significant	1.24432	0.718814	0.341058
78313	13.82	553.441	Pos	Low confidence	NoAbbrev: 1-Hydroxy-3,4-didehydrolycopene	PR	1.86127	0.0458356	0.0139261	Significant	Significant	2.97929	0.149888	0.0864187	Not significant	Not significant	2.62339	0.125151	0.0469774	Not significant	Significant	1.74877	0.445208	0.265208	Not significant	Not significant	1.09252	0.760271	0.328833	Not significant	Not significant	0.664747	0.597957	0.281812	Not significant	Not significant	0.936934	0.775878	0.478891	Not significant	Not significant	1.16249	0.857238	0.749654	Not significant	Not significant	1.02362	0.917579	0.819889
77774	13.44	553.441	Pos	Low confidence	NoAbbrev: 1-Hydroxy-3,4-didehydrolycopene	PR	1.97448	0.00869839	0.00118395	Significant	Significant	3.65792	0.00317003	0.00073563	Significant	Significant	3.07278	0.0612103	0.0165473	Significant	Significant	2.02401	0.152185	0.0116506	Not significant	Significant	1.09252	0.760271	0.328833	Not significant	Not significant	0.602047	0.476477	0.138556	Not significant	Not significant	0.936934	0.775878	0.478891	Not significant	Not significant	1.21855	0.718599	0.495111	Not significant	Not significant	1.02362	0.917579	0.819889
71042	8.99	567.42	Pos	Low confidence	NoAbbrev: 2-Hydroxy-1',2'-dihydrotorulene 1',2'-oxide	PR	1.87364	0.020274	0.00402569	Significant	Significant	1.87034	0.0853727	0.0437075	Significant	Significant	1.29608	0.323087	0.202509	Not significant	Not significant	0.979858	0.964321	0.927409	Not significant	Not significant	0.98159	0.989605	0.928051	Not significant	Not significant	0.925837	0.852811	0.681433	Not significant	Not significant	0.64044	0.248831	0.0286366	Not significant	Significant	0.907188	0.828373	0.679741	Not significant	Not significant	0.628649	0.24822	0.0410132
5139	7.95	567.42	Pos	Low confidence	NoAbbrev: 2-Hydroxyechinenone	PR	0.518112	0.00104559	7.754e-05	Significant	Significant	0.946365	0.878933	0.837773	Not significant	Not significant	0.453407	0.00523676	0.00054784	Significant	Significant	1.34889	0.357626	0.166363	Not significant	Not significant	0.738484	0.758431	0.141134	Not significant	Not significant	0.84558	0.732459	0.469701	Not significant	Not significant	0.739979	0.182716	0.0161735	Not significant	Not significant	1.14059	0.739067	0.556565	Not significant	Not significant	0.546463	0.124919	0.0102667
73653	11.67	535.43	Pos	Low confidence	NoAbbrev: 3,4-Didehydro-beta-carotene	PR	5.17471	0.0305225	0.00733716	Significant	Significant	12.7903	0.00546691	0.00144444	Significant	Significant	5.85176	0.149338	0.0621648	Not significant	Not significant	1.98473	0.24594	0.0774308	Not significant	Not significant	0.802983	0.758431	0.199256	Not significant	Not significant	0.644915	0.718492	0.429081	Not significant	Not significant	0.729294	0.279807	0.0384807	Not significant	Not significant	1.27998	0.755266	0.581808	Not significant	Not significant	0.585611	0.0439114	0.00105051
19061	7.6	567.42	Pos	Low confidence	NoAbbrev: 3'-Dehydrolutein	PR	0.316671	0.00023874	9.14e-06	Significant	Significant	0.359756	0.00130913	0.00024742	Significant	Significant	0.271423	1.298e-05	1.1e-07	Significant	Significant	1.26837	0.411372	0.233242	Not significant	Not significant	1.11647	0.836979	0.462067	Not significant	Not significant	0.835379	0.722	0.44448	Not significant	Not significant	0.716016	0.0675445	0.00246659	Not significant	Not significant	1.05957	0.87808	0.784029	Not significant	Not significant	0.799409	0.361166	0.078627
5764	8.74	567.42	Pos	Low confidence	NoAbbrev: 3'-Dehydrolutein	PR	2.44855	0.0116297	0.00166934	Significant	Significant	2.41443	0.210659	0.130145	Not significant	Not significant	4.4181	0.0031571	0.00024169	Significant	Significant	0.648583	0.372659	0.19857	Not significant	Not significant	0.657749	0.758431	0.178039	Not significant	Not significant	0.862487	0.722	0.453482	Not significant	Not significant	1.55625	0.464779	0.161227	Not significant	Not significant	0.559395	0.278647	0.103993	Not significant	Not significant	1.02362	0.917579	0.819889
89455	7.43	595.448	Pos	Low confidence	NoAbbrev: 9',10'-Dihydro-beta-zeacarotene-3,17'-diol	PR	0.993502	0.969989	0.958132	Not significant	Not significant	0.878887	0.652839	0.563815	Not significant	Not significant	1.04655	0.860263	0.784862	Not significant	Not significant	0.98771	0.975797	0.959707	Not significant	Not significant	1.11652	0.758431	0.279208	Not significant	Not significant	0.867352	0.732459	0.471367	Not significant	Not significant	0.913664	0.580203	0.255451	Not significant	Not significant	0.856692	0.738422	0.552934	Not significant	Not significant	1.02012	0.936926	0.84951
2358	4.35	419.295	Pos	Low confidence	NoAbbrev: 9'-Hydroxy-9'-apo-epsilon,psi-caroten-3-one	PR	0.881687	0.219388	0.128224	Not significant	Not significant	1.04206	0.731705	0.650336	Not significant	Not significant	1.13906	0.621218	0.497866	Not significant	Not significant	1.28065	0.214345	0.0423127	Not significant	Not significant	1.08356	0.758431	0.15232	Not significant	Not significant	0.774155	0.53497	0.222296	Not significant	Not significant	1.00014	0.998437	0.998437	Not significant	Not significant	0.991423	0.978359	0.964316	Not significant	Not significant	1.08371	0.534294	0.179454
9109	13.37	543.493	Pos	Low confidence	NoAbbrev: all-trans-phytofluene	PR	1.01852	0.859526	0.812231	Not significant	Not significant	1.52588	0.0444991	0.0206424	Significant	Significant	1.2654	0.158731	0.0679731	Not significant	Not significant	1.22846	0.370556	0.181732	Not significant	Not significant	0.819986	0.444577	0.0265895	Not significant	Not significant	0.78424	0.390092	0.0790162	Not significant	Not significant	0.974335	0.84062	0.636157	Not significant	Not significant	0.963404	0.885486	0.819694	Not significant	Not significant	0.798942	0.089758	0.00279152
n|53039.0	10.45	395.389	Neg	Low confidence	NoAbbrev: C25 Monocyclic highly branched isoprenoid	PR	1.14357	0.493375	0.407212	Not significant	Not significant	1.08018	0.82959	0.773176	Not significant	Not significant	1.11557	0.706276	0.600138	Not significant	Not significant	0.651816	0.165297	0.0166439	Not significant	Significant	0.690067	0.758431	0.159267	Not significant	Not significant	1.10949	0.789106	0.542353	Not significant	Not significant	1.08232	0.859422	0.690992	Not significant	Not significant	0.723183	0.192455	0.0508081	Not significant	Not significant	0.746877	0.718814	0.347708
13996	7.86	601.426	Pos	Low confidence	NoAbbrev: Capsorubin	PR	0.988283	0.966595	0.950408	Not significant	Not significant	1.02645	0.88743	0.854348	Not significant	Not significant	0.747667	0.200126	0.0971906	Not significant	Not significant	1.08058	0.830826	0.70163	Not significant	Not significant	1.04041	0.934085	0.741905	Not significant	Not significant	1.07872	0.863061	0.712335	Not significant	Not significant	0.816087	0.508994	0.196048	Not significant	Not significant	1.16565	0.596161	0.360834	Not significant	Not significant	0.849062	0.659138	0.269647
21450	6.93	601.425	Pos	Low confidence	NoAbbrev: Capsorubin	PR	1.67318	0.294701	0.195292	Not significant	Not significant	1.54934	0.230082	0.146966	Not significant	Not significant	1.3202	0.419293	0.286885	Not significant	Not significant	0.951753	0.958861	0.896263	Not significant	Not significant	1.02783	0.929217	0.726588	Not significant	Not significant	1.15366	0.861733	0.707116	Not significant	Not significant	0.910277	0.508994	0.193276	Not significant	Not significant	1.098	0.870911	0.770902	Not significant	Not significant	0.935609	0.693347	0.314586
79048	14.85	545.508	Pos	Low confidence	NoAbbrev: cis-Phytoene	PR	1.11452	0.325067	0.226303	Not significant	Not significant	1.24389	0.24621	0.159624	Not significant	Not significant	1.24886	0.252787	0.13824	Not significant	Not significant	1.11183	0.637581	0.466746	Not significant	Not significant	0.996189	0.993272	0.963968	Not significant	Not significant	0.767906	0.400246	0.0861775	Not significant	Not significant	0.86047	0.391571	0.108611	Not significant	Not significant	0.853777	0.596161	0.359893	Not significant	Not significant	0.85719	0.444961	0.11816
n|51918.0	9.8	471.384	Neg	Low confidence	NoAbbrev: Lupeol	PR	0.61659	0.0300639	0.00690464	Significant	Significant	0.957356	0.88743	0.851818	Not significant	Not significant	0.556698	0.00700973	0.00085525	Significant	Significant	1.52077	0.242338	0.0730493	Not significant	Not significant	0.979461	0.984025	0.914459	Not significant	Not significant	1.01777	0.921499	0.82712	Not significant	Not significant	0.918913	0.816742	0.575824	Not significant	Not significant	1.5478	0.232394	0.067828	Not significant	Not significant	0.900039	0.804444	0.557616
104050	7.98	569.435	Pos	Low confidence	NoAbbrev: Lutein B	PR	0.179055	0.0225238	0.00472024	Significant	Significant	0.114449	3.052e-05	7.3e-07	Significant	Significant	0.258463	0.00093941	4.72e-05	Significant	Significant	1.04364	0.915221	0.832019	Not significant	Not significant	1.63277	0.568144	0.0437903	Not significant	Significant	0.470404	0.476477	0.145052	Not significant	Not significant	0.67902	0.385345	0.100969	Not significant	Not significant	0.490931	0.349899	0.152362	Not significant	Not significant	1.10868	0.780464	0.43367
86185	10.82	551.425	Pos	Low confidence	NoAbbrev: Lycopenal	PR	3.29248	0.00010138	2.91e-06	Significant	Significant	3.9475	0.00100061	0.00016052	Significant	Significant	3.01081	0.0141668	0.00230465	Significant	Significant	1.32883	0.300355	0.120104	Not significant	Not significant	1.10833	0.865722	0.512194	Not significant	Not significant	0.81966	0.66019	0.345889	Not significant	Not significant	0.749539	0.248831	0.0291692	Not significant	Not significant	1.08919	0.832585	0.701916	Not significant	Not significant	0.830738	0.414351	0.102101
69539	7.9	595.447	Pos	Low confidence	NoAbbrev: OH-Demethylspheroidene	PR	1.00114	0.995058	0.992387	Not significant	Not significant	1.04007	0.84368	0.795239	Not significant	Not significant	1.05929	0.821654	0.721405	Not significant	Not significant	1.08237	0.786799	0.635982	Not significant	Not significant	1.04186	0.919481	0.677512	Not significant	Not significant	0.838158	0.673215	0.357866	Not significant	Not significant	0.886836	0.431708	0.136297	Not significant	Not significant	0.907195	0.775783	0.610604	Not significant	Not significant	0.923958	0.780464	0.471915
78915	14.51	545.509	Pos	Low confidence	NoAbbrev: Phytoene	PR	1.16192	0.199855	0.112837	Not significant	Not significant	1.37493	0.138527	0.0782117	Not significant	Not significant	1.32956	0.160665	0.0699546	Not significant	Not significant	1.12583	0.641665	0.472805	Not significant	Not significant	0.951414	0.845264	0.476845	Not significant	Not significant	0.77758	0.439508	0.122332	Not significant	Not significant	0.889767	0.315397	0.0627866	Not significant	Not significant	0.875426	0.700762	0.477793	Not significant	Not significant	0.846537	0.199643	0.0238807
9385	13.94	545.509	Pos	Low confidence	NoAbbrev: Phytoene	PR	1.26897	0.2424	0.148456	Not significant	Not significant	1.4734	0.221841	0.140641	Not significant	Not significant	0.929777	0.655619	0.541121	Not significant	Not significant	1.37229	0.397066	0.224181	Not significant	Not significant	1.18189	0.758431	0.225246	Not significant	Not significant	1.12619	0.708025	0.416685	Not significant	Not significant	0.825161	0.464779	0.160543	Not significant	Not significant	1.54545	0.298806	0.117375	Not significant	Not significant	0.975246	0.917579	0.783307
76992	13.54	766.649	Pos	Low confidence	NoAbbrev: Plastochromenol-8	PR	1.25751	0.0458356	0.0137256	Not significant	Not significant	1.52561	0.00601497	0.00164045	Significant	Significant	1.5863	0.098592	0.033493	Significant	Significant	1.23881	0.214345	0.0568198	Not significant	Not significant	1.02111	0.941405	0.776997	Not significant	Not significant	0.775138	0.484578	0.169996	Not significant	Not significant	0.977806	0.919792	0.803132	Not significant	Not significant	0.960249	0.885486	0.813967	Not significant	Not significant	0.998451	0.999431	0.986306
93920	12.73	749.623	Pos	Low confidence	NoAbbrev: Plastochromenol-8	PR	1.2566	0.0416166	0.0112504	Not significant	Not significant	1.53338	0.0063584	0.00176453	Significant	Significant	1.61143	0.064866	0.0180011	Significant	Significant	1.23847	0.214345	0.0560947	Not significant	Not significant	1.01492	0.958487	0.845228	Not significant	Not significant	0.850679	0.632988	0.320076	Not significant	Not significant	1.09088	0.531252	0.214789	Not significant	Not significant	1.05354	0.854967	0.744517	Not significant	Not significant	1.10716	0.476743	0.145988
89766	13.2	749.623	Pos	Low confidence	NoAbbrev: Plastochromenol-8	PR	1.81394	0.0613512	0.022771	Significant	Significant	2.59467	0.017298	0.00624878	Significant	Significant	1.46268	0.287187	0.170389	Not significant	Not significant	1.39163	0.375998	0.205495	Not significant	Not significant	0.97289	0.97305	0.888058	Not significant	Not significant	0.861005	0.812452	0.589263	Not significant	Not significant	0.694279	0.205809	0.0206794	Not significant	Not significant	1.1982	0.729797	0.515048	Not significant	Not significant	0.675456	0.24822	0.0401686
n|45305.0	6.39	758.499	Neg	High confidence	PS 16:0_18:2	PS	1.13978	0.334002	0.237318	Not significant	Not significant	0.862065	0.220961	0.139026	Not significant	Not significant	1.11876	0.598954	0.468845	Not significant	Not significant	0.714979	0.150482	0.0108001	Not significant	Not significant	0.945311	0.868353	0.546724	Not significant	Not significant	1.2325	0.484578	0.161179	Not significant	Not significant	1.20977	0.385345	0.0944743	Not significant	Not significant	0.881214	0.580624	0.343096	Not significant	Not significant	1.14361	0.686048	0.292145
n|43856.0	5.79	756.483	Neg	High confidence	PS 16:0_18:3	PS	1.07429	0.584483	0.507577	Not significant	Not significant	0.803059	0.207615	0.127648	Not significant	Not significant	1.02985	0.902702	0.848713	Not significant	Not significant	0.771638	0.242338	0.0702308	Not significant	Not significant	1.03225	0.941405	0.773606	Not significant	Not significant	1.29417	0.412052	0.101015	Not significant	Not significant	1.24063	0.296155	0.0529523	Not significant	Not significant	0.998633	0.992944	0.992944	Not significant	Not significant	1.28065	0.382518	0.0882977
n|92058.0	7.47	786.53	Neg	High confidence	PS 18:0_18:2	PS	2.35388	0.0363818	0.00948712	Significant	Significant	2.10899	0.0644836	0.0311619	Significant	Significant	2.3729	0.15472	0.0658854	Not significant	Not significant	0.426278	0.1015	0.00226427	Not significant	Significant	0.475776	0.758431	0.151772	Not significant	Not significant	1.42224	0.484578	0.175858	Not significant	Not significant	1.43373	0.778889	0.490422	Not significant	Not significant	0.606267	0.379443	0.175197	Not significant	Not significant	0.682133	0.767333	0.405695
n|51100.0	9.2	840.577	Neg	High confidence	PS 22:0_18:3	PS	1.22313	0.309484	0.208481	Not significant	Not significant	0.817877	0.168386	0.099501	Not significant	Not significant	1.23208	0.495575	0.358047	Not significant	Not significant	0.66061	0.200905	0.0308636	Not significant	Significant	0.987941	0.978565	0.903651	Not significant	Not significant	1.30106	0.55657	0.244857	Not significant	Not significant	1.31058	0.248831	0.0275594	Not significant	Not significant	0.859495	0.684142	0.458277	Not significant	Not significant	1.29477	0.382518	0.0890347
n|53366.0	10.69	868.609	Neg	High confidence	PS 24:0_18:3	PS	0.979842	0.924002	0.895265	Not significant	Not significant	0.775321	0.117566	0.0649705	Not significant	Not significant	1.22291	0.539278	0.398653	Not significant	Not significant	0.71747	0.256689	0.0859406	Not significant	Not significant	0.906731	0.784716	0.383575	Not significant	Not significant	1.17267	0.752285	0.498182	Not significant	Not significant	1.46357	0.129027	0.00833431	Not significant	Not significant	0.841354	0.682811	0.450851	Not significant	Not significant	1.32706	0.30903	0.0584052
n|52411.0	10.09	868.608	Neg	High confidence	PS 24:1_18:2	PS	0.328403	0.00014741	4.58e-06	Significant	Significant	0.16563	8.96e-05	5.87e-06	Significant	Significant	0.356307	0.0206656	0.00375739	Significant	Significant	0.497322	0.104312	0.0044919	Not significant	Significant	0.986069	0.984025	0.915756	Not significant	Not significant	1.14971	0.722	0.435279	Not significant	Not significant	1.2474	0.560102	0.235833	Not significant	Not significant	0.571777	0.142356	0.0262234	Not significant	Significant	1.23002	0.693347	0.307605
n|90503.0	9.15	866.593	Neg	High confidence	PS 24:1_18:3	PS	1.58162	0.118188	0.0562664	Not significant	Not significant	0.744189	0.427748	0.314675	Not significant	Not significant	3.30358	0.0238068	0.00467024	Significant	Significant	0.555842	0.0873698	0.00125411	Significant	Significant	1.18133	0.903882	0.624933	Not significant	Not significant	1.28497	0.478011	0.153238	Not significant	Not significant	2.68396	0.296155	0.0515192	Not significant	Not significant	0.714241	0.232748	0.0703935	Not significant	Not significant	3.17064	0.234291	0.033094
125001	4.07	730.465	Pos	Low confidence	PS 32:3	PS	6.71549	0.0279693	0.0062153	Significant	Significant	10.2007	0.00232771	0.00051232	Significant	Significant	5.63817	0.125151	0.0467849	Not significant	Significant	1.20876	0.72369	0.555752	Not significant	Not significant	0.795771	0.79826	0.397507	Not significant	Not significant	1.70282	0.55657	0.241441	Not significant	Not significant	1.42965	0.580203	0.260063	Not significant	Not significant	2.0583	0.232748	0.0733247	Not significant	Not significant	1.13767	0.860714	0.656861
n|42693.0	5.27	746.499	Neg	Low confidence	PS 33:1	PS	0.946037	0.888427	0.853627	Not significant	Not significant	0.30638	0.00109103	0.00018793	Significant	Significant	1.11307	0.76296	0.663232	Not significant	Not significant	0.303795	0.200905	0.0313357	Not significant	Significant	0.938053	0.920977	0.696022	Not significant	Not significant	1.02351	0.965332	0.947891	Not significant	Not significant	1.20423	0.580203	0.25521	Not significant	Not significant	0.310937	0.112177	0.0143404	Not significant	Significant	1.12963	0.688469	0.29647
n|116397.0	4.75	762.494	Neg	Low confidence	PS 33:1;O	PS	0.342179	0.0305225	0.00737505	Significant	Significant	0.132443	0.00115911	0.0002052	Significant	Significant	0.465708	0.0579319	0.0153838	Significant	Significant	0.404841	0.214345	0.0554446	Not significant	Not significant	1.04594	0.96321	0.857211	Not significant	Not significant	0.791161	0.833033	0.643745	Not significant	Not significant	1.07678	0.869071	0.715216	Not significant	Not significant	0.320294	0.272624	0.0995838	Not significant	Not significant	1.12625	0.795644	0.534871
n|77247.0	4.99	744.483	Neg	Low confidence	PS 33:2	PS	1.40387	0.363616	0.271407	Not significant	Not significant	0.276431	0.00579488	0.00156656	Significant	Significant	1.33057	0.462728	0.32546	Not significant	Not significant	0.213058	0.143254	0.00914932	Not significant	Significant	1.08203	0.910011	0.659649	Not significant	Not significant	1.37975	0.673215	0.360766	Not significant	Not significant	1.3077	0.391571	0.106202	Not significant	Not significant	0.293967	0.138949	0.024494	Not significant	Significant	1.41497	0.24822	0.0436462
3110	5.14	758.497	Pos	Low confidence	PS 34:3	PS	1.755	0.0130738	0.00197046	Significant	Significant	1.84758	0.096547	0.0510452	Not significant	Not significant	2.35832	0.020387	0.00360918	Significant	Significant	1.26735	0.522192	0.342471	Not significant	Not significant	1.20385	0.758431	0.28423	Not significant	Not significant	1.01509	0.959261	0.934018	Not significant	Not significant	1.36405	0.329997	0.0686836	Not significant	Not significant	1.28648	0.592486	0.354358	Not significant	Not significant	1.6421	0.202388	0.0246932
87767	4.89	756.482	Pos	Low confidence	PS 34:4	PS	4.79722	0.00087479	4.858e-05	Significant	Significant	3.09534	0.0907445	0.0474161	Significant	Significant	3.33688	0.00533322	0.00057415	Significant	Significant	1.06681	0.920665	0.843576	Not significant	Not significant	1.65336	0.758431	0.266533	Not significant	Not significant	1.01575	0.954966	0.925972	Not significant	Not significant	0.706538	0.775335	0.443314	Not significant	Not significant	1.0836	0.885486	0.815461	Not significant	Not significant	1.16816	0.845567	0.629118
103773	4.83	786.529	Pos	Low confidence	PS 36:3	PS	1.40029	0.441964	0.359704	Not significant	Not significant	0.307295	0.0144117	0.00503376	Significant	Significant	1.72511	0.0499233	0.0130183	Significant	Significant	0.195705	0.165297	0.0151299	Not significant	Significant	0.891795	0.90968	0.640472	Not significant	Not significant	1.20528	0.812452	0.583289	Not significant	Not significant	1.48486	0.315397	0.0648903	Not significant	Not significant	0.235879	0.0237575	0.00021777	Significant	Significant	1.32419	0.623435	0.24311
2447	4.45	786.528	Pos	Low confidence	PS 36:3	PS	1.3858	0.35184	0.2547	Not significant	Not significant	0.744586	0.377495	0.27093	Not significant	Not significant	2.02926	0.0310133	0.00682589	Significant	Significant	0.476367	0.214345	0.0425973	Not significant	Significant	0.886598	0.868353	0.581786	Not significant	Not significant	0.897976	0.855788	0.685859	Not significant	Not significant	1.31492	0.385345	0.093882	Not significant	Not significant	0.427766	0.0646213	0.00485387	Significant	Significant	1.16581	0.780464	0.483498
4418	7.06	884.565	Neg	Low confidence	PS 40:4	PS	4.00388	0.337031	0.240276	Not significant	Not significant	6.25371	0.0008047	0.00011743	Significant	Significant	1.19566	0.822273	0.724889	Not significant	Not significant	1.5397	0.604344	0.422174	Not significant	Not significant	0.985777	0.964711	0.871558	Not significant	Not significant	1.51247	0.812452	0.607195	Not significant	Not significant	0.451663	0.502383	0.186903	Not significant	Not significant	2.32875	0.112177	0.0152256	Not significant	Significant	0.445239	0.537619	0.18323
n|61990.0	5.4	832.513	Neg	Low confidence	PS 40:7	PS	0.679565	0.056475	0.0201311	Not significant	Not significant	0.678937	0.177953	0.105579	Not significant	Not significant	0.616659	0.00054745	2.429e-05	Significant	Significant	0.898625	0.775599	0.619737	Not significant	Not significant	0.899456	0.868353	0.522134	Not significant	Not significant	1.183	0.623426	0.302582	Not significant	Not significant	1.07349	0.775878	0.450392	Not significant	Not significant	1.06307	0.839454	0.721982	Not significant	Not significant	0.965558	0.917579	0.825341
n|90373.0	8.4	918.645	Neg	Low confidence	PS 42:1	PS	2.6692	0.108158	0.0496801	Not significant	Significant	1.15823	0.731705	0.651183	Not significant	Not significant	4.04465	0.00054745	2.619e-05	Significant	Significant	0.43068	0.259517	0.0896462	Not significant	Not significant	0.992529	0.993272	0.960901	Not significant	Not significant	0.701216	0.53497	0.215803	Not significant	Not significant	1.06255	0.852534	0.661128	Not significant	Not significant	0.302	0.0237575	0.00034102	Significant	Significant	1.05462	0.874196	0.685972
n|78326.0	8.36	944.661	Neg	Low confidence	PS 44:2	PS	2.99472	0.0455089	0.0130871	Significant	Significant	1.26521	0.482183	0.371442	Not significant	Not significant	3.93277	0.00714445	0.0008957	Significant	Significant	0.444952	0.214345	0.0427505	Not significant	Significant	1.05319	0.929217	0.728055	Not significant	Not significant	0.804882	0.722	0.448321	Not significant	Not significant	1.057	0.851191	0.649653	Not significant	Not significant	0.358133	0.0646213	0.00467455	Significant	Significant	1.11322	0.778439	0.422741
5746	8.68	938.615	Neg	Low confidence	PS 44:5	PS	0.899586	0.15258	0.0813788	Not significant	Not significant	1.00626	0.940435	0.926936	Not significant	Not significant	1.14074	0.0613565	0.0167336	Not significant	Not significant	1.04459	0.670526	0.496721	Not significant	Not significant	0.93385	0.758431	0.27959	Not significant	Not significant	1.14803	0.287338	0.0274964	Not significant	Not significant	1.45578	0.00219291	9.99e-06	Not significant	Not significant	1.19922	0.112177	0.0152969	Not significant	Not significant	1.35948	0.0142032	0.00015037
4978	7.76	962.614	Neg	Low confidence	PS 46:7	PS	0.731461	0.0780382	0.0318016	Not significant	Not significant	0.648576	0.0363547	0.015586	Significant	Significant	0.726211	0.0933044	0.0297677	Not significant	Not significant	0.850168	0.553533	0.37476	Not significant	Not significant	0.958816	0.929217	0.718074	Not significant	Not significant	0.995811	0.980005	0.977072	Not significant	Not significant	0.988662	0.965065	0.923989	Not significant	Not significant	0.846606	0.610767	0.37698	Not significant	Not significant	0.947945	0.851317	0.63747
507	1.9	316.285	Pos	Low confidence	SPB 18:1;O3	SPB	1.61842	0.289488	0.189067	Not significant	Not significant	1.52512	0.0123936	0.00421025	Significant	Significant	1.49588	0.163889	0.0721426	Not significant	Not significant	0.921483	0.887536	0.787742	Not significant	Not significant	0.977856	0.941405	0.770733	Not significant	Not significant	1.10275	0.888806	0.767606	Not significant	Not significant	1.01925	0.931379	0.847889	Not significant	Not significant	1.01617	0.959634	0.929789	Not significant	Not significant	0.996682	0.997363	0.977349
n|45787.0	6.67	793.515	Neg	High confidence	SQDG 16:0_16:0	SQDG	0.89627	0.221695	0.130471	Not significant	Not significant	1.03463	0.828139	0.768703	Not significant	Not significant	1.05916	0.621218	0.497185	Not significant	Not significant	1.09005	0.607397	0.427212	Not significant	Not significant	0.944284	0.857697	0.49451	Not significant	Not significant	1.04862	0.812452	0.61327	Not significant	Not significant	1.2392	0.0675445	0.00173674	Not significant	Not significant	1.14305	0.481211	0.249815	Not significant	Not significant	1.17015	0.42929	0.107836
n|67309.0	6.8	819.53	Neg	High confidence	SQDG 16:0_18:1	SQDG	0.936277	0.851263	0.798314	Not significant	Not significant	1.4755	0.0745701	0.0371067	Not significant	Not significant	0.959217	0.925735	0.885871	Not significant	Not significant	1.42635	0.370775	0.183372	Not significant	Not significant	0.905091	0.798329	0.425903	Not significant	Not significant	1.0017	0.996426	0.996426	Not significant	Not significant	1.02624	0.925184	0.825583	Not significant	Not significant	1.42877	0.442449	0.222283	Not significant	Not significant	0.928839	0.780464	0.506313
n|44451.0	6.05	817.515	Neg	High confidence	SQDG 16:0_18:2	SQDG	0.975599	0.888427	0.85442	Not significant	Not significant	1.17438	0.218667	0.137059	Not significant	Not significant	0.938288	0.622573	0.506399	Not significant	Not significant	1.11912	0.522192	0.340727	Not significant	Not significant	0.929697	0.868353	0.55741	Not significant	Not significant	0.955324	0.850611	0.671954	Not significant	Not significant	0.918788	0.778889	0.491392	Not significant	Not significant	1.06912	0.739067	0.556953	Not significant	Not significant	0.854194	0.339775	0.0690931
n|43073.0	5.51	815.499	Neg	High confidence	SQDG 16:0_18:3	SQDG	0.833351	0.348749	0.250605	Not significant	Not significant	1.05289	0.821307	0.760397	Not significant	Not significant	0.801723	0.320363	0.198909	Not significant	Not significant	1.12122	0.602046	0.419127	Not significant	Not significant	0.887433	0.865722	0.507171	Not significant	Not significant	1.33583	0.27124	0.0233604	Not significant	Not significant	1.28514	0.504037	0.189315	Not significant	Not significant	1.49776	0.145657	0.0278769	Not significant	Not significant	1.14047	0.780464	0.455495
n|93657.0	4.99	813.484	Neg	High confidence	SQDG 16:1_18:3	SQDG	0.809101	0.441964	0.359286	Not significant	Not significant	1.04097	0.888455	0.858698	Not significant	Not significant	0.719713	0.248289	0.130678	Not significant	Not significant	1.06043	0.885496	0.783812	Not significant	Not significant	0.824227	0.79826	0.419469	Not significant	Not significant	1.43433	0.393545	0.0809686	Not significant	Not significant	1.27587	0.630188	0.311665	Not significant	Not significant	1.52101	0.232748	0.073627	Not significant	Not significant	1.05161	0.917579	0.820199
n|73462.0	7.05	845.546	Neg	High confidence	SQDG 18:0_18:2	SQDG	0.447241	0.0314904	0.00775958	Significant	Significant	1.5739	0.102272	0.0543166	Not significant	Not significant	0.91171	0.446104	0.309498	Not significant	Not significant	2.53692	0.1015	0.00213067	Not significant	Significant	0.720892	0.758431	0.169699	Not significant	Not significant	0.402949	0.0867915	0.0011599	Significant	Significant	0.821419	0.391571	0.10898	Not significant	Not significant	1.02225	0.913286	0.860849	Not significant	Not significant	0.592155	0.140681	0.0128149
n|62339.0	6.39	843.531	Neg	High confidence	SQDG 18:0_18:3	SQDG	0.764459	0.249197	0.15381	Not significant	Not significant	1.1014	0.610268	0.522669	Not significant	Not significant	0.768947	0.2521	0.134493	Not significant	Not significant	1.26161	0.307317	0.129098	Not significant	Not significant	0.875655	0.836979	0.464318	Not significant	Not significant	1.0786	0.772941	0.520691	Not significant	Not significant	1.08493	0.856985	0.680667	Not significant	Not significant	1.36078	0.209717	0.058585	Not significant	Not significant	0.950029	0.917579	0.755075
n|43269.0	5.61	841.514	Neg	High confidence	SQDG 18:1_18:3	SQDG	0.699228	0.0848215	0.0353085	Not significant	Not significant	0.944577	0.748288	0.674891	Not significant	Not significant	0.730728	0.0952754	0.0316825	Not significant	Not significant	1.13623	0.454888	0.276415	Not significant	Not significant	0.841098	0.758431	0.292898	Not significant	Not significant	1.10243	0.551483	0.236078	Not significant	Not significant	1.15209	0.734795	0.397281	Not significant	Not significant	1.25261	0.247295	0.0834178	Not significant	Not significant	0.969024	0.917579	0.822837
n|42320.0	5.09	839.499	Neg	High confidence	SQDG 18:2_18:3	SQDG	0.865556	0.440345	0.354127	Not significant	Not significant	1.12891	0.476576	0.365983	Not significant	Not significant	0.956991	0.812819	0.711703	Not significant	Not significant	1.19268	0.372659	0.199232	Not significant	Not significant	0.914448	0.868353	0.557756	Not significant	Not significant	0.953102	0.833033	0.642597	Not significant	Not significant	1.05378	0.881964	0.742706	Not significant	Not significant	1.13675	0.555439	0.310321	Not significant	Not significant	0.963632	0.917579	0.772575
n|41387.0	4.69	837.483	Neg	High confidence	SQDG 18:3_18:3	SQDG	0.788487	0.35184	0.255042	Not significant	Not significant	1.06	0.808962	0.747032	Not significant	Not significant	0.798662	0.337598	0.214835	Not significant	Not significant	1.15178	0.553533	0.372963	Not significant	Not significant	0.856763	0.845264	0.481275	Not significant	Not significant	1.33108	0.372014	0.0581079	Not significant	Not significant	1.34826	0.508994	0.195751	Not significant	Not significant	1.53312	0.120481	0.0170056	Not significant	Significant	1.15514	0.780464	0.474089
n|105171.0	5.17	801.484	Neg	Low confidence	SQDG 33:3	SQDG	0.839442	0.419174	0.326915	Not significant	Not significant	1.18253	0.336037	0.231528	Not significant	Not significant	1.03564	0.860063	0.780576	Not significant	Not significant	1.32626	0.214345	0.0512583	Not significant	Not significant	0.941468	0.929217	0.729146	Not significant	Not significant	0.994952	0.980005	0.969156	Not significant	Not significant	1.22749	0.580203	0.249235	Not significant	Not significant	1.31956	0.209717	0.0587952	Not significant	Not significant	1.15565	0.668913	0.275247
n|61355.0	3.97	847.488	Neg	Low confidence	SQDG 33:3	SQDG	0.841394	0.751432	0.674754	Not significant	Not significant	1.63988	0.233938	0.150029	Not significant	Not significant	1.80598	0.111931	0.0393634	Not significant	Significant	1.44495	0.526688	0.349025	Not significant	Not significant	0.74138	0.784716	0.388603	Not significant	Not significant	0.705737	0.616427	0.296416	Not significant	Not significant	1.51481	0.590145	0.268248	Not significant	Not significant	1.01975	0.961902	0.941192	Not significant	Not significant	1.12305	0.908557	0.723803
n|40102.0	4.08	861.504	Neg	Low confidence	SQDG 34:3	SQDG	0.887571	0.510001	0.429474	Not significant	Not significant	0.619431	0.0279662	0.0110393	Significant	Significant	0.587913	0.163505	0.0715824	Not significant	Not significant	0.66979	0.242338	0.072516	Not significant	Not significant	0.959731	0.92746	0.714455	Not significant	Not significant	1.7936	0.297673	0.0299097	Not significant	Significant	1.18805	0.653938	0.329731	Not significant	Not significant	1.20133	0.738267	0.545134	Not significant	Not significant	1.14021	0.778439	0.420507
n|41184.0	4.57	889.536	Neg	Low confidence	SQDG 36:3	SQDG	1.69299	0.0160127	0.00276257	Significant	Significant	1.25866	0.427748	0.314582	Not significant	Not significant	1.08922	0.823138	0.729538	Not significant	Not significant	0.575299	0.1015	0.00331435	Not significant	Significant	0.773823	0.758431	0.228191	Not significant	Not significant	1.7344	0.18348	0.00900049	Not significant	Significant	1.11587	0.816742	0.572766	Not significant	Not significant	0.997799	0.992944	0.992552	Not significant	Not significant	0.863483	0.795644	0.534517
n|93583.0	4.45	915.552	Neg	Low confidence	SQDG 38:4	SQDG	1.64297	0.326789	0.229696	Not significant	Not significant	3.10637	0.00879246	0.00256622	Significant	Significant	0.923774	0.830604	0.741412	Not significant	Not significant	1.01422	0.975797	0.95639	Not significant	Not significant	0.536424	0.758431	0.285361	Not significant	Not significant	1.33589	0.624957	0.305003	Not significant	Not significant	0.751113	0.775878	0.472767	Not significant	Not significant	1.35488	0.393182	0.186244	Not significant	Not significant	0.402915	0.158773	0.016863
78686	14.18	848.77	Pos	High confidence	TG 16:0_16:1_18:1	TG	4.26436	0.0466955	0.0147492	Significant	Significant	0.734249	0.799866	0.732892	Not significant	Not significant	5.12702	0.149338	0.0618118	Not significant	Not significant	0.893796	0.842939	0.718389	Not significant	Not significant	5.19098	0.758431	0.306642	Not significant	Not significant	0.663548	0.722	0.446357	Not significant	Not significant	0.79778	0.73464	0.39544	Not significant	Not significant	0.593076	0.561997	0.324022	Not significant	Not significant	4.14126	0.713031	0.336045
77190	13.02	840.708	Pos	High confidence	TG 16:0_16:3_18:3	TG	1.35306	0.617805	0.540949	Not significant	Not significant	0.618281	0.651966	0.561502	Not significant	Not significant	1.27904	0.526578	0.386745	Not significant	Not significant	1.38714	0.487424	0.306681	Not significant	Not significant	3.03565	0.758431	0.319339	Not significant	Not significant	0.930139	0.929036	0.850057	Not significant	Not significant	0.879256	0.880653	0.739496	Not significant	Not significant	1.29024	0.558631	0.318072	Not significant	Not significant	2.66911	0.718814	0.344804
78702	14.18	874.786	Pos	High confidence	TG 16:0_18:1_18:2	TG	1.88887	0.231508	0.137908	Not significant	Not significant	0.271325	0.483064	0.381366	Not significant	Not significant	2.70063	0.313593	0.191307	Not significant	Not significant	1.01795	0.975797	0.959026	Not significant	Not significant	7.08664	0.758431	0.304417	Not significant	Not significant	0.637847	0.722	0.459305	Not significant	Not significant	0.911966	0.922808	0.812424	Not significant	Not significant	0.649296	0.696132	0.471304	Not significant	Not significant	6.46277	0.693347	0.31159
78455	13.91	956.864	Pos	High confidence	TG 16:1_18:2_24:1	TG	1.31372	0.562395	0.484359	Not significant	Not significant	0.28919	0.482981	0.376285	Not significant	Not significant	1.43542	0.570838	0.43564	Not significant	Not significant	0.96101	0.959072	0.913986	Not significant	Not significant	4.36563	0.763948	0.338111	Not significant	Not significant	0.723246	0.781967	0.531289	Not significant	Not significant	0.790249	0.580203	0.247315	Not significant	Not significant	0.695047	0.666647	0.435665	Not significant	Not significant	3.44993	0.745921	0.376619
77619	13.36	952.833	Pos	High confidence	TG 16:1_18:2_24:3	TG	1.02691	0.948796	0.923827	Not significant	Not significant	0.594878	0.429093	0.319253	Not significant	Not significant	0.899769	0.76296	0.664395	Not significant	Not significant	1.174	0.763954	0.603121	Not significant	Not significant	2.02663	0.758431	0.205558	Not significant	Not significant	0.790542	0.734893	0.474692	Not significant	Not significant	0.692664	0.315397	0.0605639	Not significant	Not significant	0.928096	0.87808	0.782148	Not significant	Not significant	1.40377	0.780464	0.473731
78715	14.2	900.802	Pos	High confidence	TG 18:0_18:1_18:3	TG	3.21914	0.149789	0.0779122	Not significant	Not significant	0.656276	0.572612	0.47261	Not significant	Not significant	1.94778	0.23753	0.123879	Not significant	Not significant	0.568142	0.433374	0.25389	Not significant	Not significant	2.78682	0.758431	0.189246	Not significant	Not significant	1.13945	0.897546	0.781595	Not significant	Not significant	0.689441	0.452286	0.148237	Not significant	Not significant	0.64737	0.475779	0.245857	Not significant	Not significant	1.92135	0.70649	0.324512
77603	13.34	978.849	Pos	High confidence	TG 18:0_18:2_24:5	TG	0.824021	0.575538	0.497056	Not significant	Not significant	1.06003	0.808962	0.746156	Not significant	Not significant	0.75533	0.15472	0.0658204	Not significant	Not significant	1.46552	0.372659	0.195849	Not significant	Not significant	1.13923	0.79826	0.416148	Not significant	Not significant	0.762907	0.673215	0.360067	Not significant	Not significant	0.699311	0.145402	0.0111521	Not significant	Not significant	1.11806	0.729312	0.512961	Not significant	Not significant	0.796675	0.495058	0.15515
77207	13.05	976.833	Pos	High confidence	TG 18:2_18:3_24:3	TG	0.790212	0.210958	0.122638	Not significant	Not significant	0.758769	0.210659	0.130948	Not significant	Not significant	0.708206	0.136873	0.0536263	Not significant	Not significant	1.36825	0.230608	0.0639964	Not significant	Not significant	1.42495	0.590916	0.056547	Not significant	Not significant	0.848662	0.687603	0.389077	Not significant	Not significant	0.760591	0.315397	0.0612602	Not significant	Not significant	1.16118	0.638856	0.405017	Not significant	Not significant	1.0838	0.836033	0.620025
76573	12.79	832.702	Pos	Low confidence	TG 48:4;O	TG	1.22088	0.0124888	0.0018524	Not significant	Not significant	1.17945	0.224666	0.142969	Not significant	Not significant	1.38426	0.00476005	0.00047828	Not significant	Not significant	1.02388	0.901042	0.806195	Not significant	Not significant	1.05985	0.784716	0.379318	Not significant	Not significant	1.03523	0.812452	0.604592	Not significant	Not significant	1.17377	0.0949389	0.00408828	Not significant	Not significant	1.05996	0.760179	0.587411	Not significant	Not significant	1.24402	0.0997294	0.00388778
78408	13.91	846.755	Pos	Low confidence	TG 50:3	TG	1.95331	0.36011	0.262759	Not significant	Not significant	0.4193	0.527032	0.423643	Not significant	Not significant	1.01161	0.971597	0.9623	Not significant	Not significant	0.903924	0.913224	0.828018	Not significant	Not significant	4.21094	0.758431	0.296596	Not significant	Not significant	1.27821	0.81504	0.619332	Not significant	Not significant	0.661975	0.420895	0.123783	Not significant	Not significant	1.1554	0.73092	0.517589	Not significant	Not significant	2.78754	0.745921	0.378481
83534	13.58	844.739	Pos	Low confidence	TG 50:4	TG	2.11442	0.225748	0.133937	Not significant	Not significant	0.521752	0.657927	0.569784	Not significant	Not significant	2.54268	0.140194	0.056346	Not significant	Not significant	1.31922	0.688298	0.518694	Not significant	Not significant	5.3462	0.760466	0.333369	Not significant	Not significant	0.845718	0.859021	0.697596	Not significant	Not significant	1.01701	0.968848	0.945507	Not significant	Not significant	1.11569	0.87808	0.78565	Not significant	Not significant	5.43715	0.713031	0.331388
99101	13.28	842.723	Pos	Low confidence	TG 50:5	TG	2.56344	0.265984	0.168626	Not significant	Not significant	0.459209	0.605449	0.514197	Not significant	Not significant	1.49294	0.474295	0.336999	Not significant	Not significant	1.19913	0.788057	0.642276	Not significant	Not significant	6.69386	0.758431	0.311131	Not significant	Not significant	1.05884	0.952107	0.911076	Not significant	Not significant	0.616667	0.531252	0.207692	Not significant	Not significant	1.26969	0.683061	0.454285	Not significant	Not significant	4.12789	0.72989	0.364249
9102	13.34	922.769	Pos	Low confidence	TG 52:3;O3	TG	1.66971	0.00349142	0.00035916	Significant	Significant	1.04052	0.927488	0.907518	Not significant	Not significant	1.4238	0.0444443	0.0113539	Not significant	Not significant	0.82022	0.609002	0.430265	Not significant	Not significant	1.3162	0.758431	0.300428	Not significant	Not significant	0.963072	0.871926	0.721738	Not significant	Not significant	0.821236	0.421522	0.127062	Not significant	Not significant	0.789931	0.584753	0.348334	Not significant	Not significant	1.08091	0.917579	0.751725
78086	13.63	870.755	Pos	Low confidence	TG 52:5	TG	1.41313	0.125332	0.0611669	Not significant	Not significant	0.909654	0.878933	0.839316	Not significant	Not significant	1.42313	0.252787	0.138224	Not significant	Not significant	1.20324	0.519603	0.334596	Not significant	Not significant	1.86921	0.758431	0.292232	Not significant	Not significant	0.718709	0.484578	0.178423	Not significant	Not significant	0.723793	0.278568	0.0349243	Not significant	Not significant	0.864778	0.729312	0.512958	Not significant	Not significant	1.35292	0.804444	0.55482
126428	12.26	902.745	Pos	Low confidence	TG 52:5;O2	TG	7.12856	0.00150905	0.00011914	Significant	Significant	6.57187	0.00097666	0.00015187	Significant	Significant	7.30868	0.00042644	1.713e-05	Significant	Significant	1.01856	0.965064	0.932074	Not significant	Not significant	1.10484	0.95658	0.808621	Not significant	Not significant	0.582541	0.242359	0.0179542	Not significant	Significant	0.59726	0.279807	0.0421718	Not significant	Significant	0.59335	0.126155	0.020221	Not significant	Significant	0.659873	0.581134	0.209931
77489	13.35	868.739	Pos	Low confidence	TG 52:6	TG	1.42124	0.294701	0.194905	Not significant	Not significant	0.902836	0.838711	0.786542	Not significant	Not significant	1.26427	0.435318	0.299932	Not significant	Not significant	1.13214	0.783139	0.629509	Not significant	Not significant	1.78221	0.758431	0.205363	Not significant	Not significant	0.797961	0.707151	0.412369	Not significant	Not significant	0.709826	0.28179	0.0431448	Not significant	Not significant	0.903401	0.813626	0.657908	Not significant	Not significant	1.26506	0.801418	0.548339
90728	12.42	884.734	Pos	Low confidence	TG 52:6;O	TG	1.81076	0.432917	0.343819	Not significant	Not significant	2.22266	0.103264	0.0555844	Not significant	Not significant	2.00377	0.0102092	0.00139693	Significant	Significant	1.20053	0.824655	0.690501	Not significant	Not significant	0.978052	0.993272	0.961932	Not significant	Not significant	1.05692	0.952107	0.906585	Not significant	Not significant	1.16958	0.81256	0.55825	Not significant	Not significant	1.26886	0.538781	0.291303	Not significant	Not significant	1.14391	0.917579	0.781072
77068	13.02	866.723	Pos	Low confidence	TG 52:7	TG	1.01072	0.952036	0.92926	Not significant	Not significant	0.781846	0.574219	0.475311	Not significant	Not significant	1.08552	0.656603	0.544546	Not significant	Not significant	1.28819	0.235237	0.0662311	Not significant	Not significant	1.66529	0.758431	0.19611	Not significant	Not significant	0.725843	0.390092	0.074799	Not significant	Not significant	0.77956	0.0968988	0.00459856	Not significant	Not significant	0.935026	0.796321	0.636295	Not significant	Not significant	1.29819	0.780464	0.449288
76435	12.71	864.707	Pos	Low confidence	TG 52:8	TG	1.03111	0.960029	0.94107	Not significant	Not significant	1.22912	0.57988	0.481384	Not significant	Not significant	1.2577	0.285534	0.165992	Not significant	Not significant	1.52375	0.293123	0.111499	Not significant	Not significant	1.27828	0.868353	0.575333	Not significant	Not significant	0.86299	0.792509	0.551723	Not significant	Not significant	1.05263	0.945689	0.890309	Not significant	Not significant	1.31498	0.382367	0.177462	Not significant	Not significant	1.34555	0.72989	0.363949
75860	12.42	862.692	Pos	Low confidence	TG 52:9	TG	0.823987	0.844513	0.785514	Not significant	Not significant	2.1312	0.0444991	0.0205886	Significant	Significant	1.45288	0.182274	0.082852	Not significant	Not significant	2.11755	0.200905	0.0267334	Not significant	Significant	0.818711	0.941405	0.775868	Not significant	Not significant	1.02878	0.952107	0.912348	Not significant	Not significant	1.81398	0.775878	0.47797	Not significant	Not significant	2.1785	0.10266	0.0112975	Not significant	Significant	1.48513	0.563279	0.197467
119530	13.8	884.771	Pos	Low confidence	TG 53:5	TG	1.39339	0.378213	0.284653	Not significant	Not significant	0.802216	0.82959	0.776004	Not significant	Not significant	1.56965	0.237231	0.122588	Not significant	Not significant	1.45779	0.345695	0.157961	Not significant	Not significant	2.53207	0.784716	0.386416	Not significant	Not significant	0.609103	0.476477	0.145732	Not significant	Not significant	0.686152	0.294776	0.0472488	Not significant	Not significant	0.887945	0.793129	0.629901	Not significant	Not significant	1.73739	0.79879	0.542719
119361	13.19	880.739	Pos	Low confidence	TG 53:7	TG	1.10214	0.534595	0.455593	Not significant	Not significant	1.19008	0.705836	0.623094	Not significant	Not significant	1.05464	0.860063	0.781875	Not significant	Not significant	1.80396	0.214345	0.0412981	Not significant	Significant	1.67067	0.758431	0.215856	Not significant	Not significant	0.719989	0.412052	0.101363	Not significant	Not significant	0.688958	0.279807	0.0382482	Not significant	Not significant	1.29883	0.547052	0.297083	Not significant	Not significant	1.15102	0.883508	0.695392
77683	13.34	894.755	Pos	Low confidence	TG 54:7	TG	1.29651	0.149789	0.0778724	Not significant	Not significant	1.02371	0.951797	0.944966	Not significant	Not significant	1.10943	0.5873	0.4498	Not significant	Not significant	1.18887	0.451823	0.27131	Not significant	Not significant	1.50568	0.758431	0.317612	Not significant	Not significant	0.847969	0.595937	0.276083	Not significant	Not significant	0.725606	0.192033	0.0188358	Not significant	Not significant	1.00813	0.970015	0.95377	Not significant	Not significant	1.09253	0.917579	0.802922
77124	13.05	892.739	Pos	Low confidence	TG 54:8	TG	1.20242	0.209827	0.120475	Not significant	Not significant	1.2088	0.323726	0.220722	Not significant	Not significant	1.09568	0.633313	0.519883	Not significant	Not significant	1.29818	0.214345	0.0490984	Not significant	Not significant	1.29133	0.745239	0.126063	Not significant	Not significant	0.854701	0.597832	0.280323	Not significant	Not significant	0.778829	0.294776	0.0461619	Not significant	Not significant	1.10955	0.683061	0.453974	Not significant	Not significant	1.00572	0.997363	0.97063
76506	12.76	890.723	Pos	Low confidence	TG 54:9	TG	1.2064	0.323101	0.221842	Not significant	Not significant	1.41605	0.0342764	0.0143924	Not significant	Not significant	1.21974	0.252787	0.138852	Not significant	Not significant	1.3433	0.219007	0.0592053	Not significant	Not significant	1.14441	0.758431	0.244211	Not significant	Not significant	0.927245	0.812452	0.606063	Not significant	Not significant	0.937503	0.835299	0.602859	Not significant	Not significant	1.24557	0.298806	0.116684	Not significant	Not significant	1.07289	0.787562	0.521901
106940	13.91	914.817	Pos	Low confidence	TG 55:4	TG	3.56871	0.0478589	0.015786	Significant	Significant	0.639976	0.715723	0.633535	Not significant	Not significant	2.14727	0.215575	0.106756	Not significant	Not significant	0.90628	0.852501	0.736761	Not significant	Not significant	5.0537	0.758431	0.295353	Not significant	Not significant	0.781899	0.789106	0.544622	Not significant	Not significant	0.470465	0.279807	0.0415717	Not significant	Significant	0.708619	0.614037	0.380637	Not significant	Not significant	2.37759	0.780464	0.443511
97575	13.36	910.786	Pos	Low confidence	TG 55:6	TG	1.71725	0.138071	0.0693658	Not significant	Not significant	1.14482	0.733081	0.654161	Not significant	Not significant	1.5246	0.186452	0.0860891	Not significant	Not significant	1.10041	0.842939	0.717915	Not significant	Not significant	1.65063	0.758431	0.154	Not significant	Not significant	0.809643	0.722	0.433701	Not significant	Not significant	0.718813	0.296155	0.0531378	Not significant	Not significant	0.890941	0.793129	0.630704	Not significant	Not significant	1.1865	0.816885	0.575576
99391	13.9	930.848	Pos	Low confidence	TG 56:3	TG	2.09474	0.324556	0.225171	Not significant	Not significant	0.400131	0.52108	0.417612	Not significant	Not significant	1.71763	0.553853	0.418703	Not significant	Not significant	0.804002	0.792847	0.654384	Not significant	Not significant	4.20906	0.758431	0.305272	Not significant	Not significant	0.824104	0.890218	0.770954	Not significant	Not significant	0.675743	0.422611	0.12953	Not significant	Not significant	0.662582	0.729312	0.512495	Not significant	Not significant	2.84424	0.745921	0.381883
20621	14.57	928.833	Pos	Low confidence	TG 56:4	TG	1.80648	0.100612	0.0457216	Not significant	Significant	1.97109	0.102527	0.0547275	Not significant	Not significant	1.42928	0.124742	0.0453607	Not significant	Not significant	1.02416	0.958861	0.901866	Not significant	Not significant	0.938631	0.97305	0.891575	Not significant	Not significant	0.606975	0.308565	0.0324805	Not significant	Significant	0.480234	0.041007	0.00068672	Significant	Significant	0.62164	0.123173	0.0189618	Not significant	Significant	0.450763	0.158773	0.0170928
9545	14.31	926.817	Pos	Low confidence	TG 56:5	TG	1.3432	0.13777	0.0688852	Not significant	Not significant	1.40291	0.111347	0.0607345	Not significant	Not significant	1.86569	0.0944948	0.030643	Significant	Significant	1.40224	0.214345	0.0405698	Not significant	Not significant	1.34255	0.745239	0.122044	Not significant	Not significant	0.568886	0.337471	0.0435129	Not significant	Significant	0.790176	0.420895	0.125866	Not significant	Not significant	0.797714	0.581652	0.345095	Not significant	Not significant	1.06086	0.874196	0.675684
111854	13.66	922.786	Pos	Low confidence	TG 56:7	TG	0.90168	0.378213	0.285017	Not significant	Not significant	0.744351	0.314379	0.211676	Not significant	Not significant	0.985453	0.947238	0.922311	Not significant	Not significant	1.17896	0.389345	0.217027	Not significant	Not significant	1.42815	0.745239	0.128972	Not significant	Not significant	0.604176	0.192947	0.0106167	Not significant	Significant	0.660309	0.0675445	0.00258543	Significant	Significant	0.712301	0.194557	0.05213	Not significant	Not significant	0.943022	0.917579	0.773381
116814	13.11	918.755	Pos	Low confidence	TG 56:9	TG	0.497614	0.0825274	0.0341561	Significant	Significant	0.824293	0.658932	0.572231	Not significant	Not significant	0.644296	0.00645708	0.00074305	Significant	Significant	2.34472	0.197776	0.0248657	Not significant	Significant	1.41547	0.758431	0.318716	Not significant	Not significant	0.393846	0.0867915	0.00124581	Significant	Significant	0.50994	0.0257756	0.00024666	Significant	Significant	0.923457	0.839454	0.722472	Not significant	Not significant	0.721806	0.511452	0.166107
106933	13.91	942.849	Pos	Low confidence	TG 57:4	TG	1.22715	0.682691	0.605929	Not significant	Not significant	0.275249	0.4468	0.338841	Not significant	Not significant	1.34992	0.621328	0.502413	Not significant	Not significant	0.994229	0.987514	0.987514	Not significant	Not significant	4.43261	0.758431	0.307822	Not significant	Not significant	0.705174	0.755209	0.502268	Not significant	Not significant	0.775722	0.580203	0.258011	Not significant	Not significant	0.701105	0.666647	0.436989	Not significant	Not significant	3.43847	0.718814	0.349089
78194	13.63	940.833	Pos	Low confidence	TG 57:5	TG	0.706472	0.352933	0.256679	Not significant	Not significant	0.60301	0.440354	0.331845	Not significant	Not significant	0.987756	0.971597	0.95892	Not significant	Not significant	1.68196	0.297638	0.117283	Not significant	Not significant	1.97055	0.758431	0.225767	Not significant	Not significant	0.5204	0.412052	0.0974007	Not significant	Not significant	0.727599	0.311411	0.0581102	Not significant	Not significant	0.875293	0.7643	0.59791	Not significant	Not significant	1.43377	0.780464	0.457536
77644	13.35	938.818	Pos	Low confidence	TG 57:6	TG	0.924796	0.870626	0.828969	Not significant	Not significant	0.642752	0.483064	0.380309	Not significant	Not significant	1.0127	0.971311	0.955045	Not significant	Not significant	1.33434	0.615348	0.438107	Not significant	Not significant	1.91986	0.758431	0.232216	Not significant	Not significant	0.653229	0.5572	0.249274	Not significant	Not significant	0.715322	0.382281	0.0907151	Not significant	Not significant	0.871633	0.754857	0.570658	Not significant	Not significant	1.37332	0.780464	0.500721
119504	13.63	938.817	Pos	Low confidence	TG 57:6	TG	3.7676	0.00165546	0.00013862	Significant	Significant	1.07621	0.928594	0.910822	Not significant	Not significant	1.44109	0.187048	0.0872876	Not significant	Not significant	1.05428	0.852501	0.736153	Not significant	Not significant	3.69082	0.758431	0.291558	Not significant	Not significant	0.904318	0.812452	0.605884	Not significant	Not significant	0.345898	0.0318753	0.00045754	Significant	Significant	0.953399	0.881197	0.79898	Not significant	Not significant	1.27665	0.917579	0.74884
86874	13.05	934.786	Pos	Low confidence	TG 57:8	TG	1.55357	0.432917	0.34358	Not significant	Not significant	3.07841	0.0039955	0.00100365	Significant	Significant	1.48362	0.600996	0.475908	Not significant	Not significant	1.77315	0.213772	0.0364167	Not significant	Significant	0.89485	0.95848	0.83387	Not significant	Not significant	1.01377	0.980005	0.97766	Not significant	Not significant	0.968124	0.968848	0.946542	Not significant	Not significant	1.79757	0.243883	0.0793494	Not significant	Not significant	0.866326	0.917579	0.782847
113177	14.19	958.88	Pos	Low confidence	TG 58:3	TG	1.38147	0.584283	0.506006	Not significant	Not significant	0.183974	0.439806	0.33038	Not significant	Not significant	1.99917	0.462728	0.324544	Not significant	Not significant	1.04433	0.958861	0.89787	Not significant	Not significant	7.84195	0.758431	0.299919	Not significant	Not significant	0.562796	0.682409	0.383036	Not significant	Not significant	0.81444	0.859422	0.699051	Not significant	Not significant	0.587745	0.642752	0.410562	Not significant	Not significant	6.3868	0.693347	0.315158
78185	13.63	954.848	Pos	Low confidence	TG 58:5	TG	0.943539	0.81097	0.743065	Not significant	Not significant	0.594096	0.482981	0.376679	Not significant	Not significant	0.981924	0.958967	0.93832	Not significant	Not significant	1.22564	0.525932	0.347266	Not significant	Not significant	1.94655	0.758431	0.287003	Not significant	Not significant	0.681044	0.505247	0.193396	Not significant	Not significant	0.70875	0.278568	0.0343449	Not significant	Not significant	0.834713	0.707595	0.484144	Not significant	Not significant	1.37962	0.801261	0.546314
9556	14.42	952.833	Pos	Low confidence	TG 58:6	TG	2.45085	0.0210438	0.0042289	Significant	Significant	1.07321	0.889028	0.861379	Not significant	Not significant	1.83599	0.0695488	0.0198311	Significant	Significant	0.917144	0.902992	0.81226	Not significant	Not significant	2.09444	0.482083	0.0339492	Not significant	Significant	0.620886	0.224599	0.0139703	Not significant	Significant	0.46512	0.350293	0.074584	Not significant	Not significant	0.569442	0.267068	0.0943519	Not significant	Not significant	0.974167	0.978514	0.922331
119480	13.63	966.848	Pos	Low confidence	TG 59:6	TG	1.066	0.901611	0.869256	Not significant	Not significant	0.322333	0.472068	0.361392	Not significant	Not significant	0.605161	0.252787	0.139703	Not significant	Not significant	1.18636	0.790203	0.65031	Not significant	Not significant	3.92343	0.758431	0.316506	Not significant	Not significant	0.91517	0.933915	0.864654	Not significant	Not significant	0.519538	0.0765568	0.00311356	Significant	Significant	1.08572	0.902811	0.848815	Not significant	Not significant	2.03837	0.780464	0.488435
77245	13.05	962.817	Pos	Low confidence	TG 59:8	TG	0.830404	0.313017	0.211923	Not significant	Not significant	0.786384	0.259036	0.169179	Not significant	Not significant	0.808692	0.274347	0.156864	Not significant	Not significant	1.32704	0.243518	0.0746387	Not significant	Not significant	1.40132	0.618067	0.0650597	Not significant	Not significant	0.798294	0.484578	0.157945	Not significant	Not significant	0.777421	0.373185	0.0874931	Not significant	Not significant	1.05937	0.834243	0.709183	Not significant	Not significant	1.08942	0.821744	0.586187
119581	13.89	982.88	Pos	Low confidence	TG 60:5	TG	0.361863	0.0320831	0.00798241	Significant	Significant	0.350734	0.460011	0.349961	Not significant	Not significant	0.740611	0.677287	0.567106	Not significant	Not significant	3.18896	0.143254	0.00791609	Not significant	Significant	3.29014	0.758431	0.316607	Not significant	Not significant	0.291928	0.55657	0.244997	Not significant	Not significant	0.597479	0.236213	0.0248645	Not significant	Significant	0.930946	0.943775	0.912165	Not significant	Not significant	1.96579	0.780464	0.474416
119476	13.63	980.864	Pos	Low confidence	TG 60:6	TG	0.956511	0.854179	0.805135	Not significant	Not significant	0.340773	0.430962	0.322706	Not significant	Not significant	0.798949	0.381779	0.255737	Not significant	Not significant	1.00957	0.975797	0.964477	Not significant	Not significant	2.83375	0.760271	0.330554	Not significant	Not significant	0.90031	0.859021	0.694103	Not significant	Not significant	0.752006	0.129027	0.00803581	Not significant	Not significant	0.908925	0.83146	0.684264	Not significant	Not significant	2.13099	0.778439	0.422299
111923	14.61	980.864	Pos	Low confidence	TG 60:6	TG	0.97397	0.88625	0.845966	Not significant	Not significant	0.840014	0.336996	0.235765	Not significant	Not significant	1.43484	0.179915	0.0809186	Not significant	Not significant	1.15799	0.573693	0.391154	Not significant	Not significant	1.34265	0.439695	0.0217235	Not significant	Not significant	0.419354	0.088933	0.00170207	Significant	Significant	0.617788	0.139754	0.00999971	Not significant	Significant	0.485606	0.0646213	0.00494708	Significant	Significant	0.829471	0.594626	0.21765
111895	14.38	978.849	Pos	Low confidence	TG 60:7	TG	0.905391	0.534595	0.45658	Not significant	Not significant	0.777022	0.299193	0.200416	Not significant	Not significant	1.26832	0.364755	0.240843	Not significant	Not significant	1.32249	0.369703	0.177848	Not significant	Not significant	1.54098	0.439695	0.0166054	Not significant	Significant	0.430908	0.106082	0.00228406	Not significant	Significant	0.60364	0.145402	0.0116124	Not significant	Significant	0.569873	0.134203	0.0226038	Not significant	Significant	0.930196	0.874196	0.679539
9717	14.81	1066.96	Pos	Low confidence	TG 62:1;O3	TG	1.1672	0.0960589	0.0422471	Not significant	Not significant	0.957104	0.765869	0.694541	Not significant	Not significant	1.45178	0.0238068	0.00451982	Not significant	Not significant	0.817153	0.197776	0.0248064	Not significant	Not significant	0.996527	0.993272	0.97256	Not significant	Not significant	1.03221	0.878625	0.739909	Not significant	Not significant	1.28388	0.0968988	0.00486812	Not significant	Not significant	0.843477	0.358659	0.160453	Not significant	Not significant	1.27942	0.207219	0.027268
75616	12.34	668.655	Pos	Low confidence	WD 42:0	WE	1.40761	0.0988627	0.0439916	Not significant	Not significant	1.59832	0.017887	0.00663273	Significant	Significant	1.57539	0.0113626	0.00165818	Significant	Significant	1.11205	0.670526	0.49728	Not significant	Not significant	0.979358	0.964711	0.864647	Not significant	Not significant	1.17317	0.59853	0.283514	Not significant	Not significant	1.31301	0.279807	0.0373255	Not significant	Not significant	1.30462	0.232748	0.0747529	Not significant	Not significant	1.28591	0.24822	0.0379356
[truncated: 2 more columns]
